# Supplementary material for: A transcriptional landscape of 28 porcine tissues obtained by super deepSAGE sequencing
Source: BMC Genomics. 2020 Mar 14;21:229. doi: 10.1186/s12864-020-6628-7 (PMC7071599; doi:10.1186/s12864-020-6628-7)
Supplement: Supplementary file 1 — Additional file 1. Supplemental document 1 Sequencing matrix, the information of total number of reads, sequencing depth, coverage, and etc. [file 12864_2020_6628_MOESM1_ESM.xlsx]

## Sheet: All Samples
Sample_ID	Sample_Name	Total Reads	Not Aligned Reads	Not Aligned Reads Percentage	Aligned Reads	Aligned Read Percentige	Total of Genes	Sequencing Depth	Coverage
sample_0	AC_1	5671908	1501856	26.4788	4170052	73.5212	21018	71.4557	65.249
sample_1	AC_2	5957080	442682	7.43119	5514398	92.5688	7757	57.0687	24.0811
sample_2	AC_3	6121504	733025	11.9746	5388479	88.0254	10177	72.0276	31.5938
sample_3	AC_4	5820349	721230	12.3915	5099119	87.6085	10566	68.2595	32.8014
sample_4	AC_5	5912072	1643692	27.8023	4268380	72.1977	21622	76.0194	67.1241
sample_5	AC_6	6018738	1450534	24.1003	4568204	75.8997	19997	72.5376	62.0793
sample_6	AC_7	5995568	1363182	22.7365	4632386	77.2635	19310	70.5946	59.9466
sample_7	AC_8	5780557	1069088	18.4945	4711469	81.5055	16164	66.1401	50.1801
sample_8	AM_1	6106765	1159484	18.9869	4947281	81.0131	16586	69.9074	51.4901
sample_9	AM_2	6046011	467171	7.72693	5578840	92.2731	7752	60.2646	24.0656
sample_10	AM_3	6025919	1000566	16.6044	5025353	83.3956	14479	69.1046	44.9491
sample_11	AM_4	5824839	693893	11.9127	5130946	88.0873	10142	68.4178	31.4852
sample_12	AM_5	6021064	1764178	29.3001	4256886	70.6999	22226	79.3745	68.9991
sample_13	AM_6	6045787	996727	16.4863	5049060	83.5137	14387	69.2797	44.6635
sample_14	AM_7	5957550	1839156	30.871	4118394	69.129	22798	80.6718	70.7749
sample_15	AM_8	5887928	826308	14.0339	5061620	85.9661	11992	68.9049	37.2284
sample_16	CPT.SPH_1	6577367	1659957	25.2374	4917410	74.7626	20585	80.6392	63.9048
sample_17	CPT.SPH_2	6124829	931713	15.2121	5193116	84.7879	13241	70.3658	41.1058
sample_18	CPT.SPH_3	6532224	1762914	26.988	4769310	73.012	21232	83.031	65.9133
sample_19	CPT.SPH_4	6505001	1309826	20.1357	5195175	79.8643	17333	75.5683	53.8091
sample_20	CPT.SPH_5	6342117	1652003	26.0481	4690114	73.9519	20922	78.9601	64.9509
sample_21	CPT.SPH_6	6420634	1744913	27.1766	4675721	72.8234	21338	81.7749	66.2424
sample_22	CPT.SPH_7	6530466	1131700	17.3295	5398766	82.6705	15295	73.9915	47.4823
sample_23	CPT.SPH_8	6537171	1705022	26.082	4832149	73.918	20916	81.5176	64.9323
sample_24	CPT.TUB_1	6580659	1136594	17.2717	5444065	82.7283	15229	74.6335	47.2774
sample_25	CPT.TUB_2	6168207	648752	10.5177	5519455	89.4823	9040	71.7646	28.0641
sample_26	CPT.TUB_3	6527466	1617408	24.7785	4910058	75.2215	20358	79.4483	63.2
sample_27	CPT.TUB_4	6549013	1102703	16.8377	5446310	83.1623	14686	75.0853	45.5917
sample_28	CPT.TUB_5	6363402	651958	10.2454	5711444	89.7546	8871	73.4932	27.5394
sample_29	CPT.TUB_6	6364771	1633743	25.6685	4731028	74.3315	20850	78.357	64.7274
sample_30	CPT.TUB_7	6495072	809823	12.4683	5685249	87.5317	10618	76.2689	32.9629
sample_31	CPT.TUB_8	6562492	1636886	24.9431	4925606	75.0569	20329	80.5198	63.11
sample_32	FT.AB_1	5917378	1675096	28.3081	4242282	71.6919	21718	77.1294	67.4221
sample_33	FT.AB_2	6014031	615502	10.2344	5398529	89.7656	8902	69.142	27.6357
sample_34	FT.AB_3	5915103	1297938	21.9428	4617165	78.0572	18705	69.3899	58.0684
sample_35	FT.AB_4	5937764	822158	13.8463	5115606	86.1537	11896	69.1121	36.9303
sample_36	FT.AB_5	5980438	1959828	32.7706	4020610	67.2294	23309	84.0803	72.3612
sample_37	FT.AB_6	5976833	1707384	28.5667	4269449	71.4333	22026	77.5168	68.3782
sample_38	FT.AB_7	5832994	1813410	31.0888	4019584	68.9112	22766	79.6543	70.6755
sample_39	FT.AB_8	5934911	1906752	32.1277	4028159	67.8723	23156	82.3438	71.8863
sample_40	MS.DI_1	5853631	1796700	30.6938	4056931	69.3062	22688	79.1916	70.4334
sample_41	MS.DI_2	5798384	748806	12.914	5049578	87.086	10973	68.2408	34.0649
sample_42	MS.DI_3	6094655	960886	15.766	5133769	84.234	13771	69.7761	42.7511
sample_43	MS.DI_4	5891113	1791114	30.4037	4099999	69.5963	22647	79.0884	70.3061
sample_44	MS.DI_5	5831535	1055553	18.1008	4775982	81.8992	15772	66.9258	48.9631
sample_45	MS.DI_6	5937186	1950009	32.844	3987177	67.156	23190	84.0884	71.9918
sample_46	MS.DI_7	6001207	1170265	19.5005	4830942	80.4995	16952	69.034	52.6264
sample_47	MS.DI_8	5844153	1841185	31.5047	4002968	68.4953	23013	80.0063	71.4423
sample_48	STOM_1	5718992	936395	16.3734	4782597	83.6266	14472	64.7039	44.9274
sample_49	STOM_2	5951763	1297569	21.8014	4654194	78.1986	18515	70.082	57.4786
sample_50	STOM_3	5813995	1517361	26.0984	4296634	73.9016	20902	72.5941	64.8889
sample_51	STOM_4	5717273	1776461	31.0718	3940812	68.9282	22923	77.4969	71.1629
sample_52	STOM_5	5824594	779483	13.3826	5045111	86.6174	11477	67.917	35.6296
sample_53	STOM_6	5843055	1804635	30.8851	4038420	69.1149	22733	79.3839	70.5731
sample_54	STOM_7	5728780	1077138	18.8022	4651642	81.1978	16415	65.6191	50.9593
sample_55	STOM_8	5712160	1262262	22.0978	4449898	77.9022	18709	67.4682	58.0808
sample_56	CPT.FIL_1	6192092	1801993	29.1015	4390099	70.8985	22209	81.138	68.9464
sample_57	CPT.FIL_2	6598261	1368481	20.74	5229780	79.26	17884	76.5199	55.5197
sample_58	CPT.FIL_3	6537858	516209	7.89569	6021649	92.1043	7838	65.8598	24.3325
sample_59	CPT.FIL_4	5934146	1863283	31.3993	4070863	68.6007	22786	81.7732	70.7376
sample_60	CPT.FIL_5	6374051	684443	10.738	5689608	89.262	9180	74.5581	28.4987
sample_61	CPT.FIL_6	6483372	1370838	21.1439	5112534	78.8561	18086	75.7955	56.1468
sample_62	CPT.FIL_7	6571835	643558	9.79267	5928277	90.2073	8580	75.0068	26.636
sample_63	CPT.FIL_8	6133601	1352573	22.0519	4781028	77.9481	18667	72.458	57.9505
sample_64	MS.LD_1	5581998	1864639	33.4045	3717359	66.5955	23408	79.6582	72.6686
sample_65	MS.LD_2	5755121	1093004	18.9919	4662117	81.0081	16620	65.7644	51.5957
sample_66	MS.LD_3	5895822	1075121	18.2353	4820701	81.7647	16051	66.9816	49.8293
sample_67	MS.LD_4	5602248	1796876	32.0742	3805372	67.9258	23163	77.5753	71.908
sample_68	MS.LD_5	5756496	630283	10.9491	5126213	89.0509	9423	66.8877	29.2531
sample_69	MS.LD_6	5825140	1844017	31.6562	3981123	68.3438	22767	80.9952	70.6786
sample_70	MS.LD_7	5944483	1463750	24.6237	4480733	75.3763	20239	72.3232	62.8306
sample_71	MS.LD_8	5932401	1603652	27.0321	4328749	72.9679	21297	75.2994	66.1151
sample_72	LNG.TRA_1	5255507	1220395	23.2213	4035112	76.7787	19372	62.9979	60.1391
sample_73	LNG.TRA_2	5321290	685628	12.8846	4635662	87.1154	11081	61.8742	34.4002
sample_74	LNG.TRA_3	5437105	835214	15.3614	4601891	84.6386	13414	62.2644	41.6429
sample_75	LNG.TRA_4	5417260	1325744	24.4726	4091516	75.5274	20038	66.1615	62.2066
sample_76	LNG.TRA_5	5299034	1287733	24.3013	4011301	75.6987	19893	64.733	61.7565
sample_77	LNG.TRA_6	5420238	430399	7.94059	4989839	92.0594	8015	53.6992	24.882
sample_78	LNG.TRA_7	5277644	719536	13.6337	4558108	86.3663	11699	61.5041	36.3188
sample_79	LNG.TRA_8	5398049	733846	13.5947	4664203	86.4053	11731	62.5561	36.4181
sample_80	PLACT_1	6466568	1829232	28.2875	4637336	71.7125	21763	84.0524	67.5618
sample_81	PLACT_2	6152791	1290026	20.9665	4862765	79.0335	18073	71.3786	56.1064
sample_82	PLACT_3	6328375	1116144	17.6371	5212231	82.3629	15469	72.1536	48.0225
sample_83	PLACT_4	6220370	1254141	20.1618	4966229	79.8382	17443	71.8994	54.1506
sample_84	PLACT_5	6279984	752342	11.98	5527642	88.02	10117	74.3641	31.4075
sample_85	PLACT_6	6171446	1520414	24.6363	4651032	75.3637	20091	75.6764	62.3712
sample_86	PLACT_7	6493698	1485008	22.8684	5008690	77.1316	19191	77.3804	59.5772
sample_87	PLACT_8	6380088	1322363	20.7264	5057725	79.2736	17851	74.0778	55.4172
sample_88	LNG.BRO_1	5464630	1709595	31.2847	3755035	68.7153	22901	74.6515	71.0946
sample_89	LNG.BRO_2	5253417	1146459	21.8231	4106958	78.1769	18563	61.7604	57.6276
sample_90	LNG.BRO_3	5411555	1656422	30.609	3755133	69.391	22771	72.7426	70.691
sample_91	LNG.BRO_4	4979859	996292	20.0064	3983567	79.9936	17378	57.3306	53.9488
sample_92	LNG.BRO_5	5358263	445448	8.31329	4912815	91.6867	8110	54.9258	25.177
sample_93	LNG.BRO_6	5337084	1528202	28.6337	3808882	71.3663	21907	69.7586	68.0088
sample_94	LNG.BRO_7	5412694	930107	17.1838	4482587	82.8162	14996	62.0237	46.5541
sample_95	LNG.BRO_8	5407121	604307	11.1761	4802814	88.8239	9552	63.265	29.6535
sample_96	LNG.DIS_1	5161998	511811	9.91498	4650187	90.085	8718	58.7074	27.0644
sample_97	LNG.DIS_2	5269133	1687679	32.0295	3581454	67.9705	23156	72.883	71.8863
sample_98	LNG.DIS_3	5265679	1993790	37.8639	3271889	62.1361	24624	80.9694	76.4436
sample_99	LNG.DIS_4	5579674	1074442	19.2564	4505232	80.7436	16850	63.7651	52.3097
sample_100	LNG.DIS_5	5386339	841859	15.6295	4544480	84.3705	13705	61.4271	42.5463
sample_101	LNG.DIS_6	5737078	1301555	22.6867	4435523	77.3133	19098	68.1514	59.2885
sample_102	LNG.DIS_7	5791109	1519688	26.2417	4271421	73.7583	20948	72.5457	65.0317
sample_103	LNG.DIS_8	5530117	533529	9.6477	4996588	90.3523	8560	62.3282	26.5739
sample_104	SPL_1	6315339	755967	11.9703	5559372	88.0297	10259	73.6882	31.8484
sample_105	SPL_2	6174894	1585948	25.6838	4588946	74.3162	20683	76.6788	64.209
sample_106	SPL_3	6146478	1878698	30.5654	4267780	69.4346	22719	82.6928	70.5296
sample_107	SPL_4	5635325	1264686	22.4421	4370639	77.5579	19029	66.461	59.0743
sample_108	SPL_5	6369897	1883297	29.5656	4486600	70.4344	22437	83.9371	69.6542
sample_109	SPL_6	6033926	766156	12.6975	5267770	87.3025	10831	70.7373	33.6241
sample_110	SPL_7	5967449	1350509	22.6313	4616940	77.3687	19068	70.8259	59.1953
sample_111	SPL_8	6256795	434754	6.94851	5822041	93.0515	7684	56.5791	23.8545
sample_112	FT.BF_1	6092900	1363725	22.3822	4729175	77.6178	18900	72.1548	58.6738
sample_113	FT.BF_2	5883684	760989	12.9339	5122695	87.0661	11147	68.2685	34.6051
sample_114	FT.BF_3	6140441	1445760	23.5449	4694681	76.4551	19487	74.191	60.4961
sample_115	FT.BF_4	5975158	1521387	25.4619	4453771	74.5381	20576	73.9399	63.8768
sample_116	FT.BF_5	5861803	1090208	18.5985	4771595	81.4015	16204	67.2802	50.3042
sample_117	FT.BF_6	6161842	1958343	31.7818	4203499	68.2182	22942	85.3606	71.2219
sample_118	FT.BF_7	5912603	1803333	30.4998	4109270	69.5002	22652	79.6103	70.3216
sample_119	FT.BF_8	5999649	1213137	20.2201	4786512	79.7799	17553	69.1128	54.4921
sample_120	KID_1	6085468	1855353	30.4883	4230115	69.5117	22687	81.7804	70.4303
sample_121	KID_2	6401381	730492	11.4115	5670889	88.5885	9753	74.8992	30.2775
sample_122	KID_3	6204710	1146603	18.4796	5058107	81.5204	16112	71.1645	50.0186
sample_123	KID_4	5719455	1531189	26.7716	4188266	73.2284	21183	72.2839	65.7612
sample_124	KID_5	6082265	1736900	28.5568	4345365	71.4432	21942	79.1587	68.1175
sample_125	KID_6	6300400	1800213	28.573	4500187	71.427	21942	82.0442	68.1175
sample_126	KID_7	6060156	542942	8.95921	5517214	91.0408	8215	66.0915	25.5029
sample_127	KID_8	6135655	1594600	25.9891	4541055	74.0109	20931	76.1837	64.9789
sample_128	ADE_1	5690075	1950694	34.2824	3739381	65.7176	23698	82.3147	73.5689
sample_129	ADE_2	5742064	1213416	21.1321	4528648	78.8679	18059	67.1918	56.063
sample_130	ADE_3	5358489	964962	18.0081	4393527	81.9919	15832	60.9501	49.1494
sample_131	ADE_4	5586731	990760	17.7342	4595971	82.2658	15638	63.3559	48.5471
sample_132	ADE_5	5749271	1794780	31.2175	3954491	68.7825	22752	78.8845	70.6321
sample_133	ADE_6	5685508	1527216	26.8616	4158292	73.1384	21006	72.7038	65.2117
sample_134	ADE_7	5611566	1678022	29.9029	3933544	70.0971	22508	74.5522	69.8746
sample_135	ADE_8	5457692	1297751	23.7784	4159941	76.2216	19523	66.4729	60.6078
sample_136	MP.BMD_1	6599479	1060411	16.0681	5539068	83.9319	13931	76.1188	43.2479
sample_137	MP.BMD_2	6474068	1312650	20.2755	5161418	79.7245	17437	75.2796	54.132
sample_138	MP.BMD_3	6550500	917950	14.0134	5632550	85.9866	12035	76.2734	37.3619
sample_139	MP.BMD_4	6605301	1159367	17.5521	5445934	82.4479	15338	75.5879	47.6158
sample_140	MP.BMD_5	6443354	1615514	25.0726	4827840	74.9274	20556	78.5909	63.8147
sample_141	MP.BMD_6	6525265	404101	6.19287	6121164	93.8071	7480	54.0242	23.2212
sample_142	MP.BMD_7	6560429	1370011	20.8829	5190418	79.1171	18027	75.9977	55.9636
sample_143	MP.BMD_8	6432492	777308	12.0841	5655184	87.9159	10315	75.3571	32.0222
sample_144	MS.BF_1	6012062	828763	13.785	5183299	86.215	11859	69.8847	36.8155
sample_145	MS.BF_2	6021250	1920289	31.8919	4100961	68.1081	22917	83.7932	71.1443
sample_146	MS.BF_3	6077875	480933	7.91285	5596942	92.0872	7905	60.8391	24.5405
sample_147	MS.BF_4	5841591	1649687	28.2404	4191904	71.7596	21812	75.6321	67.7139
sample_148	MS.BF_5	5829833	1315982	22.5732	4513851	77.4268	18932	69.511	58.7731
sample_149	MS.BF_6	5720912	1008999	17.637	4711913	82.363	15476	65.1977	48.0442
sample_150	MS.BF_7	6034736	1077178	17.8496	4957558	82.1504	15654	68.8117	48.5968
sample_151	MS.BF_8	5923255	1348642	22.7686	4574613	77.2314	19099	70.6132	59.2916
sample_152	EDMT_1	5639592	871502	15.4533	4768090	84.5467	13406	65.0084	41.618
sample_153	EDMT_2	5323672	413774	7.77234	4909898	92.2277	7909	52.3169	24.553
sample_154	EDMT_3	5680909	584229	10.2841	5096680	89.7159	8969	65.1387	27.8437
sample_155	EDMT_4	5509664	1382252	25.0878	4127412	74.9122	20558	67.2367	63.8209
sample_156	EDMT_5	5499847	1414329	25.7158	4085518	74.2842	20788	68.0358	64.535
sample_157	EDMT_6	5760563	931406	16.1687	4829157	83.8313	14159	65.7819	43.9557
sample_158	EDMT_7	5656062	838236	14.8201	4817826	85.1799	12878	65.0905	39.9789
sample_159	EDMT_8	5434408	597973	11.0035	4836435	88.9965	9409	63.5533	29.2096
sample_160	BLD_1	5335537	727228	13.6299	4608309	86.3701	11773	61.7708	36.5485
sample_161	BLD_2	4869590	1284077	26.3693	3585513	73.6307	21134	60.7588	65.6091
sample_162	BLD_3	4508652	1598827	35.4613	2909825	64.5387	23987	66.6539	74.466
sample_163	BLD_4	5230833	933538	17.8468	4297295	82.1532	15555	60.0153	48.2895
sample_164	BLD_5	4476301	796283	17.7889	3680018	82.2111	15593	51.0667	48.4074
sample_165	BLD_6	5064622	1402231	27.6868	3662391	72.3132	21624	64.8461	67.1303
sample_166	BLD_7	4760946	1020747	21.44	3740199	78.56	18344	55.6447	56.9477
sample_167	BLD_8	4461811	512326	11.4825	3949485	88.5175	9776	52.4065	30.3489
sample_168	PBMC_1	6103546	811107	13.2891	5292439	86.7109	11420	71.0251	35.4526
sample_169	PBMC_2	5696628	1195156	20.9801	4501472	79.0199	17922	66.6865	55.6377
sample_170	PBMC_3	6232184	477392	7.66011	5754792	92.3399	7751	61.591	24.0625
sample_171	PBMC_4	5741524	746283	12.998	4995241	87.002	11048	67.5491	34.2978
sample_172	PBMC_5	6139253	1208896	19.6913	4930357	80.3087	17156	70.4649	53.2597
sample_173	PBMC_6	6083978	916834	15.0696	5167144	84.9304	13081	70.089	40.6091
sample_174	PBMC_7	5422758	1009596	18.6178	4413162	81.3822	16256	62.1061	50.4657
sample_175	PBMC_8	6248239	1982147	31.7233	4266092	68.2767	22982	86.2478	71.3461
sample_176	HT_1	5733001	949841	16.568	4783160	83.432	14456	65.7057	44.8777
sample_177	HT_2	5495525	454991	8.2793	5040534	91.7207	8063	56.4295	25.031
sample_178	HT_3	5946679	1253345	21.0764	4693334	78.9236	17951	69.8203	55.7277
sample_179	HT_4	5324438	1926863	36.189	3397575	63.811	24178	79.6949	75.059
sample_180	HT_5	5521216	1336770	24.2115	4184446	75.7885	19941	67.0363	61.9055
sample_181	HT_6	5479135	1976993	36.0822	3502142	63.9178	24366	81.1374	75.6426
sample_182	HT_7	5521760	1594889	28.8837	3926871	71.1163	22093	72.1898	68.5862
sample_183	HT_8	6029245	1954336	32.4143	4074909	67.5857	23364	83.6473	72.532
sample_184	CC_1	5827465	1816906	31.1783	4010559	68.8217	22876	79.4241	71.017
sample_185	CC_2	5812990	1627727	28.0015	4185263	71.9985	21775	74.7521	67.599
sample_186	CC_3	5474420	1868915	34.1391	3605505	65.8609	23656	79.0038	73.4385
sample_187	CC_4	5858442	456667	7.79502	5401775	92.205	7851	58.1667	24.3729
sample_188	CC_5	5734241	1273203	22.2035	4461038	77.7965	18848	67.5511	58.5124
sample_189	CC_6	5488283	1985813	36.1828	3502470	63.8172	24120	82.3306	74.8789
sample_190	CC_7	5607197	1975413	35.23	3631784	64.77	23953	82.4704	74.3605
sample_191	CC_8	5614077	617458	10.9984	4996619	89.0016	9437	65.4295	29.2965
sample_192	MP.MD_1	6017166	1369526	22.7603	4647640	77.2397	19148	71.5232	59.4437
sample_193	MP.MD_2	5859353	1196690	20.4236	4662663	79.5764	17554	68.1719	54.4952
sample_194	MP.MD_3	6008741	674627	11.2274	5334114	88.7726	9651	69.9023	29.9609
sample_195	MP.MD_4	5454118	1852426	33.9638	3601692	66.0362	23623	78.4162	73.336
sample_196	MP.MD_5	6387250	1312313	20.5458	5074937	79.4542	17764	73.8749	55.1472
sample_197	MP.MD_6	6441370	1916933	29.7597	4524437	70.2403	22300	85.9611	69.2289
sample_198	MP.MD_7	6046237	1815568	30.0281	4230669	69.9719	22561	80.4737	70.0391
sample_199	MP.MD_8	5633010	949348	16.8533	4683662	83.1467	14737	64.4194	45.75
sample_200	MP.ALV_1	6251775	1945261	31.1153	4306514	68.8847	22797	85.3297	70.7718
sample_201	MP.ALV_2	5298133	1342138	25.3323	3955995	74.6677	20731	64.7406	64.358
sample_202	MP.ALV_3	5015785	642331	12.8062	4373454	87.1938	11044	58.1611	34.2854
sample_203	MP.ALV_4	4626800	549994	11.8871	4076806	88.1129	10134	54.2722	31.4603
sample_204	MP.ALV_5	5598522	655563	11.7096	4942959	88.2904	9941	65.9454	30.8612
sample_205	MP.ALV_6	5337193	1226038	22.9716	4111155	77.0284	19390	63.2304	60.195
sample_206	MP.ALV_7	4952910	1209733	24.4247	3743177	75.5753	20051	60.3328	62.247
sample_207	MP.ALV_8	5027256	1512279	30.0816	3514977	69.9184	22463	67.3231	69.7349
sample_208	MLN_1	6172384	982433	15.9166	5189951	84.0834	14009	70.1287	43.49
sample_209	MLN_2	6106836	733740	12.0151	5373096	87.9849	10171	72.1404	31.5752
sample_210	MLN_3	6116946	719725	11.7661	5397221	88.2339	10002	71.9581	31.0505
sample_211	MLN_4	6086275	985167	16.1867	5101108	83.8133	14112	69.8106	43.8098
sample_212	MLN_5	6118396	639366	10.4499	5479030	89.5501	8967	71.3021	27.8375
sample_213	MLN_6	6084484	852596	14.0126	5231888	85.9874	11992	71.0971	37.2284
sample_214	MLN_7	5778904	1399016	24.209	4379888	75.791	20041	69.8077	62.2159
sample_215	MLN_8	5938169	1738596	29.2783	4199573	70.7217	22243	78.1637	69.0519
sample_216	LIV_1	6257167	1661354	26.5512	4595813	73.4488	21073	78.838	65.4197
sample_217	LIV_2	6072872	560791	9.23436	5512081	90.7656	8393	66.8165	26.0555
sample_218	LIV_3	6576755	1063437	16.1696	5513318	83.8304	14147	75.1705	43.9184
sample_219	LIV_4	6541264	537050	8.21019	6004214	91.7898	8002	67.1145	24.8417
sample_220	LIV_5	6462478	862877	13.3521	5599601	86.6479	11493	75.0785	35.6792
sample_221	LIV_6	6387767	950822	14.885	5436945	85.115	12931	73.5304	40.1434
sample_222	LIV_7	6508783	1250986	19.22	5257797	80.78	16744	74.7125	51.9806
sample_223	LIV_8	6590411	1677153	25.4484	4913258	74.5516	20679	81.1042	64.1966
		4461811	404101	6.19287	2909825	62.1361	7480	51.0667	23.2212

## Sheet: Average
Matrix	Total Reads	Not Aligned Reads	Not Aligned Reads Percentage	Aligned Reads	Aligned Read Percentige	Total of Genes	Sequencing Depth	Coverage
Average	5.88298e+06	1.22691e+06	20.9167	4.65607e+06	79.0833	16887.2	71.1867	52.4253
Max	6605301	1993790	37.8639	6121164	93.8071	24624	86.2478	76.4436
Min	4461811	404101	6.19287	2909825	62.1361	7480	51.0667	23.2212
