# Supplementary material for: A transcriptional landscape of 28 porcine tissues obtained by super deepSAGE sequencing
Source: BMC Genomics. 2020 Mar 14;21:229. doi: 10.1186/s12864-020-6628-7 (PMC7071599; doi:10.1186/s12864-020-6628-7)
Supplement: Supplementary file 2 — Additional file 2. Supplemental document 2 Clustering information, the detailed clustering information of tissue-differentially expressed genes. [file 12864_2020_6628_MOESM2_ESM.xlsx]

## Sheet: 工作表1
Refseq	Clustering	AC_1	AC_2	AC_3	AC_4	AC_5	AC_6	AC_7	AC_8	AM_1	AM_2	AM_3	AM_4	AM_5	AM_6	AM_7	AM_8	CPT.SPH_1	CPT.SPH_2	CPT.SPH_3	CPT.SPH_4	CPT.SPH_5	CPT.SPH_6	CPT.SPH_7	CPT.SPH_8	CPT.TUB_1	CPT.TUB_2	CPT.TUB_3	CPT.TUB_4	CPT.TUB_5	CPT.TUB_6	CPT.TUB_7	CPT.TUB_8	FT.AB_1	FT.AB_2	FT.AB_3	FT.AB_4	FT.AB_5	FT.AB_6	FT.AB_7	FT.AB_8	MS.DI_1	MS.DI_2	MS.DI_3	MS.DI_4	MS.DI_5	MS.DI_6	MS.DI_7	MS.DI_8
NM_001001258	1	1.80077	2.97557	2.32807	2.90055	2.45525	2.89959	2.93888	2.75478	2.87978	2.46131	1.97175	2.35192	1.80389	2.66632	2.85347	2.6044	3.35077	2.75478	3.09904	3.57083	3.39779	3.09271	3.5982	2.93888	2.95422	2.81452	2.77425	2.70563	3.61718	3.12632	2.77031	2.31094	2.857	3.18723	2.29622	2.77002	2.75989	2.88085	2.84734	2.96125	3.41774	3.59719	2.84841	2.51551	3.12002	2.9536	2.6464	3.02572
NM_001001540	1	1.80077	3.33019	3.34353	3.40874	2.64227	2.76073	3.18503	2.75478	3.08976	2.46131	3.04005	2.70113	2.25207	2.66632	2.25189	3.4059	3.62412	4.633	3.09904	3.34066	3.96858	4.34861	3.89013	2.93888	3.90552	4.68277	4.09317	3.33167	4.1886	4.5675	4.05495	4.40192	2.857	3.00846	3.12107	2.77002	3.24218	3.26593	3.6764	2.96125	3.06152	2.86982	3.77869	2.9898	3.50812	3.6812	3.66087	3.5734
NM_001001636	1	5.04661	4.84477	5.10938	5.51176	4.51167	5.1013	5.52585	5.30272	4.65118	4.7425	4.76499	5.26327	4.76848	5.27296	4.70808	4.96387	5.83462	5.85055	5.82455	6.34854	6.02776	5.33046	6.19839	6.03132	6.01761	6.33892	6.13202	5.52707	6.3175	6.22575	5.40038	5.88283	5.7438	5.48336	5.09723	5.61057	5.72938	5.09154	5.74186	5.37346	5.87756	5.4439	5.54465	4.57641	5.47837	4.26002	5.02323	4.88015
NM_001001867	1	6.94794	6.7072	6.26602	6.49398	5.93043	6.90617	6.30009	6.41999	7.27699	7.12832	6.61448	6.32025	7.32126	6.12959	6.41999	7.4715	8.41824	9.09627	8.67805	9.01061	9.21436	9.60335	8.64216	8.79011	8.64507	9.30497	8.52335	8.96013	8.80004	9.55329	9.35504	8.93796	11.0184	11.0184	11.2957	11.1112	10.8083	11.13	11.2178	10.591	10.8884	9.94754	10.2582	9.88914	10.6816	10.0859	10.2416	10.0955
NM_001004044	1	2.86303	3.80805	3.34353	2.78269	2.64227	3.77907	3.06496	3.16742	3.58847	2.91752	3.04005	3.01299	3.38665	2.47425	2.98224	2.99167	3.86357	4.23689	3.76304	4.20033	3.39779	4.00235	3.42629	4.05614	3.27434	4.75338	3.89098	4.10546	3.83568	3.68022	4.27861	4.26069	3.40151	3.34903	2.77514	3.13231	2.75989	3.26593	2.56019	3.37523	4.0459	3.59719	3.53376	3.48477	4.31521	3.79671	3.83689	3.40951
NM_001007196	1	1.48094	1.55644	1.65584	1.72869	1.53795	0.716395	1.21249	1.32415	0.45463	1.44568	0.750796	1.14024	0.665562	1.12784	1.15141	1.6997	1.25269	2.10759	2.50788	1.92649	2.08333	1.31632	1.28794	1.63527	0.995023	1.86702	1.83279	1.5252	1.17589	1.08854	1.85593	1.38405	0.657738	0.599188	1.83671	1.35977	1.83205	1.40846	0.972791	1.54836	1.93595	2.31566	1.3063	1.11277	1.84433	1.53473	0.923494	2.24389
NM_001032356	1	2.5687	4.07832	2.89987	3.01116	2.84386	3.35693	3.18503	3.49328	3.26571	2.91752	3.50494	3.10422	2.54073	2.25867	3.56577	2.73652	4.07019	4.03301	4.32393	3.04045	3.7587	4.34861	3.76348	3.80124	3.90552	4.0531	3.63167	3.33167	4.08183	4.04725	3.8546	3.97075	2.857	2.36848	2.47384	3.24343	3.09926	3.26593	3.5014	2.43874	3.52442	3.81578	3.231	3.25225	2.86011	3.29283	3.56577	3.84378
NM_001032376	1	6.00414	6.60385	6.91708	7.24231	6.98019	6.27287	7.29423	6.66957	6.82206	6.62624	5.81244	6.46228	6.80164	7.07026	6.32314	6.39076	7.53777	7.82607	8.08491	8.08593	7.38908	7.17547	7.92701	7.98616	6.76515	7.50639	7.33399	7.76449	6.48507	7.61434	7.89538	6.66222	6.39292	6.14695	5.30315	5.95835	6.3858	6.56904	5.26081	6.2698	6.03276	6.36274	6.23022	6.24242	6.7101	6.85059	5.94068	6.36459
NM_001037721	1	8.57752	8.38829	7.92168	7.66506	8.35199	7.29825	8.12991	8.48353	8.06514	7.51507	8.31349	7.47404	8.2699	8.1113	7.83307	8.2637	7.6825	8.42163	8.67805	8.34144	7.76095	7.76757	8.85024	7.54735	8.20184	8.74399	8.1359	7.65228	7.96399	8.42163	8.38602	8.55065	6.56339	7.99811	7.74513	7.52888	8.18179	8.06303	8.1478	6.59806	6.20002	6.64315	5.94068	6.45498	6.05185	7.00229	6.92916	6.36459
NM_001037998	1	2.5687	2.97557	3.6873	3.912	2.84386	3.77907	3.86671	2.75478	3.58847	3.5417	3.85243	3.60553	3.73917	3.59709	2.85347	2.47693	2.34352	1.21249	1.36281	1.92649	1.74107	2.47756	1.66089	2.93888	2.95422	1.86702	1.83279	3.06848	2.6547	2.68475	1.85593	2.31094	1.88435	3.18723	1.83671	1.35977	2.56654	2.88085	1.74266	1.54836	2.20655	2.0922	2.31486	1.80571	1.16365	1.07333	0.923494	1.28939
NM_001038632	1	4.34398	4.3141	4.62483	3.97292	3.77773	4.4951	4.0089	4.5133	4.02196	3.25525	3.37014	4.12518	3.65635	3.12053	3.88184	4.43549	6.57706	6.07808	6.78503	5.37214	6.36252	6.40779	6.26697	6.12904	6.74935	6.54826	6.15373	6.39076	6.90544	6.80738	6.46921	6.04687	4.74871	5.10525	5.79127	5.30513	5.27815	6.2126	5.89039	5.68579	7.11486	7.0258	7.1002	6.70744	6.99472	7.70598	7.4526	7.46123
NM_001039745	1	1.13139	0.900045	1.65584	2.1367	1.0775	1.18745	1.21249	1.32415	0.921561	1.44568	1.45436	1.87261	1.13434	1.58231	1.8259	1.38227	2.34352	1.21249	1.36281	2.60356	2.08333	2.47756	1.66089	1.63527	1.83849	2.81452	1.21249	1.5252	2.6547	2.01901	1.04345	1.38405	0.657738	1.22311	1.83671	1.74651	0.968227	1.40846	1.74266	0.78802	2.92619	2.6972	1.3063	2.68288	2.71505	2.26102	2.43029	1.83234
NM_001044533	1	2.99535	3.47505	2.71803	3.3209	3.4103	3.1376	3.4236	2.75478	3.97901	2.46131	3.22152	2.47781	3.00464	3.25942	3.29235	2.73652	4.40491	4.03301	4.1561	3.57083	3.7587	4.34861	3.68036	3.46394	4.30128	3.92507	3.47348	4.21809	3.96415	3.68022	4.11752	3.7846	3.54186	3.48331	4.08176	3.75499	3.60115	3.8396	3.82543	2.7067	4.0459	3.50127	3.231	3.98784	3.12002	3.79671	3.56577	3.96768
NM_001044577	1	2.86303	2.62785	2.06463	2.90055	2.45525	2.47662	1.90225	2.75478	2.6235	2.91752	3.04005	2.22159	2.54073	1.97876	2.85347	2.99167	3.86357	3.87146	2.50788	3.34066	3.89397	3.77235	3.68036	3.46394	3.52953	3.63962	3.27269	3.06848	3.35104	3.12632	3.8546	3.27157	3.05322	3.00846	2.29622	3.01557	1.83205	3.26593	2.56019	2.96125	3.7139	2.6972	3.231	2.9898	2.86011	3.56898	3.0237	3.72357
NM_001048186	1	3.68979	3.33019	2.89987	3.48672	2.84386	2.89959	3.62125	3.76678	2.75897	2.46131	2.84797	2.82115	2.66001	2.47425	3.38665	3.49048	3.86357	4.53529	4.46734	3.75593	4.62646	4.19139	3.76348	4.28616	4.30128	3.48672	4.2711	3.98201	4.37754	4.5675	4.47474	4.04689	3.54186	2.83072	3.12107	3.46708	4.10168	3.58042	3.2888	3.66431	3.41774	4.49075	3.77869	3.58429	4.25135	4.62547	4.1124	4.35596
NM_001077214	1	5.33656	6.33513	6.14896	6.29332	5.5123	6.25521	6.17149	5.05948	6.03915	5.88198	5.93235	5.49043	5.73638	5.85596	5.6547	5.41539	6.34547	5.97197	5.62854	5.92282	5.62582	6.1522	6.34035	5.83678	6.40389	6.69824	6.53783	6.45498	6.20984	6.50515	5.87015	6.36114	5.59648	5.75325	6.16014	5.39887	5.65301	6.38487	5.85498	5.84528	5.26771	5.24875	5.78947	6.35019	5.79534	6.18775	5.73333	5.66393
NM_001097432	1	2.04416	1.26362	1.13271	2.43072	1.53795	1.55724	2.35253	2.27527	1.84173	2.46131	1.45436	1.65417	1.48327	1.12784	1.15141	1.94739	3.62412	4.03301	3.09904	4.54248	4.02984	3.48306	3.76348	3.80124	2.95422	2.40863	3.03887	2.70563	2.84804	2.01901	3.38849	2.31094	1.88435	2.09618	2.09975	1.35977	2.13422	1.40846	1.74266	2.08662	1.61362	1.1622	2.31486	1.46475	2.37985	1.53473	2.17357	1.28939
NM_001097486	1	8.23204	8.34557	8.20376	8.32404	7.79959	8.41466	7.9203	7.38093	7.24193	7.55351	7.292	8.10532	7.5133	8.02941	7.34678	7.70771	9.14784	9.08242	9.23279	8.73194	8.58753	8.93044	8.48087	9.10298	8.638	8.41466	8.64507	9.3704	8.67805	8.20376	8.70333	9.14539	7.97476	8.39507	7.25316	7.30611	8.28295	8.40668	8.07434	8.03265	9.47764	9.76415	9.7154	9.71964	9.74818	9.9386	9.08242	9.13339
NM_001097496	1	8.32511	8.12637	8.0058	8.02627	8.65888	8.85939	8.08696	8.0983	8.97433	8.18903	8.64362	8.33396	7.98451	7.8659	7.72286	8.80476	9.69959	9.73958	9.81616	9.27077	9.73582	9.97564	10.0106	10.153	10.4217	9.64696	9.40495	9.89851	9.36078	9.72388	9.81616	10.3199	8.90506	9.06043	10.1174	9.02552	9.05356	9.86953	9.12156	9.09627	6.71882	7.22397	7.39976	7.31991	7.30567	6.85059	6.88536	7.48236
NM_001097501	1	3.68979	3.24308	4.19442	3.63701	3.00901	4.14927	4.44118	3.76678	4.21935	4.32393	5.02155	4.7123	4.92647	3.96217	3.88184	4.79219	8.39193	8.64802	8.69298	7.72788	7.93225	8.6839	8.79846	8.70333	7.98386	7.59728	8.54941	7.9445	8.22211	8.0736	8.55566	8.08973	5.77488	8.48594	8.62824	7.36035	7.97559	8.25891	7.28867	6.94461	4.24835	5.60511	4.86153	4.23496	4.43393	4.33923	4.51066	5.05036
NM_001109944	1	1.13139	1.26362	1.13271	1.72869	1.0775	1.18745	0.722781	1.32415	0.45463	1.44568	0.750796	1.40676	1.13434	1.12784	1.15141	0.562266	2.34352	2.75478	1.36281	1.01561	2.36805	1.31632	2.34352	1.63527	2.50147	2.40863	0.497807	1.5252	2.41939	2.01901	1.04345	1.38405	1.88435	1.22311	1.14752	0.849818	0.968227	1.40846	0.972791	0.78802	0.729992	1.1622	1.3063	2.08495	0.703421	1.53473	1.41839	1.28939
NM_001112690	1	4.39661	4.35853	3.4738	3.78645	4.0601	4.20179	4.65318	3.49328	4.07478	4.47364	3.62387	4.80374	3.80813	3.96217	3.6355	4.03764	2.95819	3.44757	2.50788	2.60356	2.61494	2.47756	3.22716	3.46394	2.95422	2.81452	3.63167	2.20342	3.61718	3.68022	2.24117	2.31094	4.19378	4.24568	2.88772	4.06268	3.49422	3.26593	4.07236	3.7892	4.60346	5.02298	4.96493	5.8688	5.55136	5.09112	5.9662	5.70012
NM_001123102	1	3.30838	2.75678	2.53703	3.11476	2.84386	2.11226	2.17333	2.75478	2.38178	1.44568	2.60568	2.35192	2.66001	2.66632	2.25189	3.20429	3.86357	4.67814	4.59476	4.63437	4.62646	4.34861	4.28436	4.49021	3.52953	3.79363	3.89098	3.70304	3.77022	4.33502	3.78278	3.27157	4.00431	3.98964	3.12107	3.46708	3.80441	3.58042	3.5014	3.89657	3.28716	2.51634	3.231	3.12027	2.37985	3.56898	3.66087	3.72357
NM_001127224	1	1.48094	1.55644	1.13271	1.14902	1.93535	1.55724	1.21249	1.32415	0.45463	1.44568	0.750796	1.65417	0.665562	1.58231	1.15141	1.6997	1.25269	1.68512	1.36281	1.01561	1.74107	2.47756	2.34352	1.63527	2.50147	1.25091	1.21249	1.5252	1.84144	1.08854	0.511115	0.807478	1.34888	1.72982	0.672929	0.849818	0.968227	1.40846	0.972791	1.54836	1.61362	1.50998	1.3063	2.08495	1.16365	1.53473	1.41839	1.28939
NM_001135258	1	2.25867	1.8259	1.65584	2.29995	1.53795	2.11226	1.90225	1.32415	1.84173	2.46131	1.97175	2.35192	2.41267	1.58231	2.05187	1.6997	2.34352	2.99082	3.09904	2.60356	3.14867	1.31632	2.97261	2.93888	2.50147	1.86702	3.47348	3.06848	1.84144	2.68475	1.85593	2.90482	2.57942	2.83072	2.29622	2.46069	3.38161	3.26593	2.24289	3.17974	2.61341	1.82633	2.84841	2.51551	2.37985	2.74281	2.17357	2.54843
NM_001143715	1	6.57108	7.31	6.54343	6.78401	6.58904	6.22947	6.5511	6.50121	7.23304	6.97867	6.87313	6.85921	6.6839	7.12744	7.15075	6.71307	7.85433	6.89397	7.4138	6.62578	7.80301	7.84884	7.43724	7.5109	7.65651	7.72588	7.31174	7.81552	8.20862	6.67192	7.05904	7.7616	7.39871	7.48774	6.96993	7.59613	7.30055	7.60685	7.99398	8.05374	6.66627	6.59616	7.14737	6.33572	6.21421	7.03691	7.19009	6.52545
NM_001159608	1	1.80077	1.26362	2.06463	2.1367	1.0775	1.55724	2.17333	1.32415	2.38178	2.91752	2.60568	1.65417	2.04677	2.47425	1.8259	1.38227	4.93692	4.87782	4.99511	4.85458	4.5903	4.72362	4.66277	5.00454	5.35729	4.68277	5.65504	5.59729	5.05736	4.83815	5.06758	4.60862	1.88435	3.71318	4.03021	2.77002	3.70558	3.8396	4.18587	3.17974	3.87758	3.40044	3.231	3.58429	4.18313	2.51925	3.32498	4.07606
NM_001159613	1	6.10743	6.02206	6.54343	6.81135	6.94832	6.81202	7.186	6.83738	6.65452	7.15915	6.15754	6.07368	7.32687	6.81691	6.90351	6.68296	5.6501	5.14201	6.68549	5.56716	4.91922	5.53535	5.70363	4.90148	5.13242	5.20054	6.44885	5.84489	5.28455	5.20757	6.01143	5.1049	6.92739	6.79905	7.58423	6.09004	6.3858	7.01741	6.82166	6.81068	6.25905	6.68092	6.61358	7.50905	6.52928	6.75469	7.23441	6.54879
NM_001161753	1	2.86303	1.55644	1.65584	2.1367	2.64227	2.3141	2.51215	2.27527	2.23654	1.44568	0.750796	2.35192	1.48327	1.58231	2.25189	2.32652	2.34352	2.10759	2.50788	1.92649	2.36805	2.47756	3.10768	2.93888	2.50147	3.3056	2.38755	2.70563	3.13819	2.01901	2.97305	2.31094	2.28803	2.60561	2.62281	1.35977	2.13422	1.40846	1.74266	2.43874	1.93595	1.50998	1.3063	2.31468	1.52713	1.53473	1.41839	2.24389
NM_001162891	1	1.48094	2.23219	3.88373	2.43072	1.53795	3.5417	3.52888	2.27527	3.18033	1.44568	1.97175	1.87261	2.04677	1.58231	1.15141	2.6044	1.25269	2.4496	2.50788	3.04045	1.74107	1.31632	2.58496	1.63527	1.83849	2.81452	1.83279	2.70563	3.13819	2.68475	2.77031	2.31094	5.14884	3.00846	3.68199	2.46069	3.60115	2.38906	2.56019	3.89657	2.20655	2.0922	2.84841	3.25225	2.37985	3.29283	3.9306	3.2354
NM_001163998	1	6.86035	7.88985	7.50516	7.5207	6.55762	6.61844	7.83869	7.74714	7.09819	7.76449	6.61448	7.13802	7.17597	7.82607	7.70536	7.75302	8.01709	6.31313	8.08491	6.79675	7.47924	7.65651	7.292	7.6328	8.50005	6.33892	8.2858	7.32595	6.88672	7.67037	7.55832	7.39125	9.10962	9.95716	10.355	9.69053	9.11905	9.56052	9.23814	8.99097	7.45333	7.14537	7.62784	7.7116	7.93305	7.64014	7.81831	7.64331
NM_001164652	1	3.10913	2.86801	3.05342	2.90055	3.27719	3.1376	2.65013	2.27527	2.6235	1.44568	2.3335	2.82115	2.25207	1.58231	2.71285	2.32652	4.07019	3.68664	2.50788	3.57083	3.7587	3.77235	3.42629	3.80124	2.95422	2.81452	3.78063	3.33167	3.61718	3.12632	3.50263	3.42125	3.05322	3.90184	3.42125	2.77002	3.49422	2.88085	2.84734	2.7067	1.93595	3.16026	2.84841	2.68288	3.25502	3.29283	3.32498	3.2354
NM_001172363	1	5.39225	5.61259	6.43881	5.58383	6.07368	6.29047	5.80403	5.30272	6.14517	6.46365	6.52569	6.67408	6.20496	6.04756	6.14034	6.43521	8.4635	8.14681	8.6089	8.34144	7.83247	8.78344	8.02295	7.48968	8.48875	8.36685	8.45567	7.89284	7.47404	8.30903	7.88093	8.06762	6.9763	8.371	7.78491	6.79826	7.1002	8.28981	7.24492	7.07328	11.5252	11.2686	11.5252	10.9051	10.6564	11.3241	10.5532	10.8884
NM_001174057	1	3.51023	5.34062	3.6873	4.36181	4.78201	4.14927	4.0089	3.49328	4.25909	3.25525	4.64137	3.48095	3.38665	4.17316	3.94529	3.93019	5.74535	4.30725	4.46734	3.75593	4.91922	5.01432	4.60593	5.31317	7.1023	5.57647	5.73768	6.17213	5.95397	5.0701	5.97401	6.20765	4.35018	3.00846	2.29622	4.06268	3.38161	3.26593	3.6764	4.38588	3.87758	2.86982	3.231	2.9898	3.25502	3.56898	3.83689	3.84378
NM_001177327	1	4.53683	5.24944	5.86305	5.77927	4.78201	4.74131	5.49787	4.96815	5.55304	4.16431	4.50404	4.52427	5.32406	4.47541	4.70808	5.32523	6.62624	6.30199	6.63092	6.75948	6.23213	6.31507	6.99769	6.03132	7.13158	6.52128	6.43433	6.54257	7.1002	6.45883	6.39944	6.28427	5.22716	3.81235	4.76974	5.17805	4.71889	4.04258	4.81543	5.18872	5.73997	5.50106	5.88452	6.4682	5.67704	5.50135	5.91966	6.14034
NM_001185064	1	1.80077	2.23219	2.06463	1.72869	2.24669	2.11226	1.57156	1.32415	1.57125	1.44568	1.97175	1.14024	1.48327	1.58231	1.15141	1.94739	2.34352	2.75478	2.50788	2.60356	2.36805	1.31632	1.66089	1.63527	1.83849	2.40863	1.83279	2.70563	2.6547	2.01901	2.5299	3.42125	1.88435	1.22311	1.51596	1.74651	1.4406	1.40846	1.74266	1.54836	1.93595	1.82633	1.3063	1.80571	1.52713	1.07333	2.17357	2.24389
NM_001185132	1	6.02375	6.06997	6.51013	6.84263	6.39622	6.92706	7.02096	6.86687	6.58763	7.07749	6.83486	6.69692	6.59072	6.54682	6.93985	6.68296	8.75846	8.19436	8.3004	8.08593	8.51467	7.93752	8.79341	8.2375	7.78044	8.606	8.58041	8.69895	7.94138	8.80628	8.30586	8.33634	7.63333	8.23825	8.06443	7.99078	8.13512	7.20251	7.37587	7.75842	7.32181	7.27861	7.24539	7.94589	7.65719	7.44231	7.34163	7.57681
NM_001185174	1	2.25867	2.51119	2.06463	2.78269	2.45525	2.11226	2.65013	2.27527	2.51641	1.44568	1.97175	2.07073	2.04677	1.58231	1.508	2.47693	4.40491	4.53529	4.46734	4.97951	3.96858	4.48966	4.53301	4.49021	3.90552	3.63962	3.89098	3.98201	3.83568	4.19757	3.99051	3.42125	1.88435	3.81235	1.51596	2.28479	2.36739	2.38906	2.56019	2.43874	2.61341	3.01603	2.84841	2.84894	3.12002	2.26102	2.84961	2.80945
NM_001190169	1	2.99535	2.62785	2.32807	2.55222	3.27719	2.47662	2.65013	2.75478	3.70598	2.91752	2.60568	2.70113	3.4774	2.66632	2.71285	3.30838	3.86357	3.95991	3.76304	3.04045	3.27734	4.00235	3.5982	3.46394	3.27434	3.09155	3.27269	3.98201	4.08183	3.43241	2.97305	3.42125	2.857	3.98964	3.42125	3.66162	3.966	3.58042	3.6764	3.37523	3.7139	3.81578	3.97493	2.84894	3.12002	3.13075	3.45641	3.5734
NM_001190230	1	2.25867	1.8259	2.71803	2.55222	2.24669	1.86702	2.17333	2.27527	2.87978	2.91752	2.60568	3.18444	2.80022	1.97876	3.09943	2.73652	4.65318	4.53529	4.1561	4.97951	4.15865	4.72362	4.28436	5.10938	4.61804	3.48672	4.61561	4.89565	4.37754	4.19757	5.279	4.60862	3.05322	2.36848	2.62281	2.28479	2.56654	2.88085	3.07108	3.17974	4.98481	4.25872	3.77869	4.80603	5.1386	4.08756	5.02323	4.61138
NM_001190244	1	0.658416	0.414738	1.13271	0.181615	0.434468	0.716395	0.722781	1.32415	0.45463	1.44568	0.750796	0.745407	-0.0712904	0.477961	0.031214	0.562266	2.34352	0.677304	1.36281	1.92649	2.36805	2.47756	2.58496	1.63527	2.95422	1.25091	1.21249	2.20342	2.6547	1.08854	1.85593	2.31094	1.34888	1.22311	0.672929	0.849818	0.968227	1.40846	0.972791	0.78802	0.729992	1.1622	1.3063	-0.0136703	0.0268512	0.385622	0.272731	0.63541
NM_001195362	1	1.48094	1.55644	1.13271	1.4562	1.0775	1.55724	1.57156	1.32415	1.27179	1.44568	0.750796	1.14024	1.80389	1.58231	0.683622	1.03727	2.34352	2.99082	1.36281	1.92649	1.3547	1.31632	1.66089	1.63527	0.995023	1.86702	1.21249	1.5252	1.52958	2.01901	2.24117	2.63888	1.34888	1.72982	1.83671	1.35977	1.83205	1.40846	1.74266	2.08662	1.22291	1.82633	1.3063	1.80571	1.52713	1.92131	1.41839	1.28939
NM_001201384	1	4.97099	5.90128	5.39922	6.06771	5.09462	5.45541	5.44233	5.52965	4.88663	5.17347	4.71138	4.91314	4.66371	4.9801	5.53159	4.68905	7.88449	7.94871	7.64814	6.62578	7.95405	7.98233	7.59671	6.87806	7.08871	6.76382	6.83609	7.16431	7.71551	7.62366	7.45835	7.13802	6.09784	6.5006	5.9088	5.83512	6.06224	5.85269	5.93094	5.5856	4.43596	5.809	5.83784	4.72444	4.92948	4.85458	5.31889	5.15455
NM_001204363	1	3.30838	4.17063	4.5133	4.0209	3.53866	4.03173	4.07688	4.36594	3.64215	3.5417	4.43281	4.12518	3.91892	3.96217	3.70789	3.49048	5.02106	5.57395	4.91797	5.10214	5.60671	5.6497	5.47867	5.31317	4.87501	5.31517	4.88412	5.1106	4.83519	5.4439	5.57606	5.48928	4.62947	5.51557	4.28082	4.12051	4.10168	4.63021	4.74484	4.01205	3.1742	4.05993	3.53376	3.98784	3.12002	3.29283	3.56577	3.02572
NM_001243020	1	5.04661	5.27157	5.18423	4.36181	5.13083	4.94873	4.65318	4.87152	5.29015	4.47364	4.76499	5.26327	4.24772	4.36356	4.20344	4.08578	6.28525	6.21632	6.85427	6.32408	6.47467	6.3779	6.70298	6.39567	5.54729	6.48408	6.43433	6.30988	6.37834	6.25266	5.61336	6.42688	5.14884	5.19459	4.88177	4.88198	5.14013	4.35709	4.45113	5.18872	4.78717	4.6534	4.16692	5.32877	5.20199	4.99562	4.56712	4.68022
NM_001243214	1	2.99535	3.33019	3.58803	2.90055	3.15537	3.4607	2.7957	2.27527	3.58847	3.25525	2.3335	3.71217	2.90986	3.25942	3.38665	2.73652	6.89784	7.6859	7.26392	6.62578	6.39452	6.68982	6.52128	6.82126	6.8004	7.45954	7.02546	6.54257	7.24817	7.33814	6.71635	6.45942	3.23375	3.90184	3.82904	3.56917	3.70558	4.35709	3.82543	3.17974	3.28716	3.59719	3.53376	2.9898	3.25502	3.13075	3.45641	2.54843
NM_001243343	1	2.5687	2.86801	3.4738	3.912	3.53866	2.89959	3.305	3.49328	3.26571	2.91752	3.37014	3.55026	2.66001	2.99513	2.98224	3.30838	2.95819	2.4496	2.50788	2.60356	2.36805	3.09271	2.97261	2.93888	3.52953	1.86702	2.38755	4.21809	2.15347	2.01901	3.13775	4.12395	2.857	2.83072	2.29622	2.90036	3.24218	3.58042	2.84734	2.7067	4.65013	3.50127	3.53376	3.83212	4.71327	3.56898	4.19734	4.68022
NM_001243397	1	2.43072	3.06038	3.05342	3.84899	3.00901	3.1376	2.51215	2.27527	3.08976	2.46131	2.3335	2.58975	2.54073	2.47425	2.25189	2.15433	3.86357	4.30725	4.32393	4.0537	4.36594	4.19139	4.23026	4.05614	4.18115	4.0531	4.18525	3.5303	4.13509	4.19757	3.78278	3.27157	2.857	3.00846	2.88772	2.03701	2.13422	1.40846	2.56019	2.43874	3.52442	2.0922	3.231	3.37347	2.86011	2.26102	3.75671	3.02572
NM_001243407	1	3.41125	4.26393	4.19442	4.0209	3.53866	4.03173	4.2962	4.20002	4.02196	4.32393	4.50404	4.52427	4.08306	3.70237	4.6651	4.13189	4.24568	4.30725	3.76304	4.20033	4.26393	4.48966	3.5982	4.28616	4.05	4.60976	4.09317	4.31452	4.1886	4.45308	4.05495	4.33157	4.0996	4.07944	3.76274	4.27509	4.29684	4.21045	4.53274	4.46629	4.74332	3.40044	4.16692	4.34192	4.89279	4.33923	3.56577	4.26563
NM_001243416	1	2.5687	3.4069	3.20429	4.29056	3.53866	4.09088	3.18503	4.00221	3.58847	3.25525	4.04381	3.82258	4.14652	4.17316	4.0537	3.4059	5.74535	5.47283	4.71459	4.71715	4.9784	5.46846	4.89115	4.49021	5.64298	5.35035	5.0335	5.01304	5.26343	5.0701	5.51577	5.48928	4.74871	4.45185	4.44282	4.22599	4.10168	4.63021	4.36594	4.54144	4.49312	3.50127	4.96493	4.98127	3.97075	4.90665	4.88259	4.88015
NM_001243419	1	6.23067	6.67794	6.19397	5.55241	6.89455	6.32607	6.69403	6.25954	6.92196	7.07749	5.74102	6.38274	6.77026	6.87806	7.10187	7.34963	9.06043	8.37616	8.55826	8.73816	8.78344	8.58184	8.79011	8.91059	8.00197	7.97179	8.34683	8.71544	8.24009	8.53838	8.62824	8.71544	6.51092	8.16159	8.02059	6.92394	8.23582	8.43407	7.25891	7.6328	5.91948	6.13786	6.96655	5.85259	6.50515	6.80854	6.75739	6.11891
NM_001243484	1	1.13139	0.900045	2.06463	1.72869	2.24669	2.3141	1.90225	1.32415	1.84173	1.44568	1.97175	1.65417	2.04677	2.25867	1.508	1.6997	2.34352	2.99082	1.36281	3.04045	1.3547	2.47756	1.66089	2.93888	1.83849	1.25091	2.77425	1.5252	1.52958	2.01901	1.46509	2.31094	1.34888	1.72982	0.672929	0.849818	0.968227	1.40846	0.972791	0.78802	0.729992	1.50998	1.3063	1.46475	1.16365	1.92131	1.82522	1.28939
NM_001243574	1	5.36491	4.21809	4.38232	5.822	5.78267	5.21014	5.60037	5.59793	5.49558	5.68887	4.43281	5.73036	5.99896	5.16954	5.17593	4.9963	6.60352	6.96324	6.76187	6.22547	7.13231	7.04151	6.24343	6.17149	7.0332	7.45133	6.89138	6.63984	7.11737	6.63135	6.76416	7.07711	6.68473	6.69649	7.34117	6.10585	6.34759	6.86035	7.06021	5.81866	6.28914	6.73798	5.78947	5.70377	6.84625	5.99043	5.55623	6.23174
NM_001243581	1	5.4152	4.40219	5.0658	5.58383	4.67359	5.43176	5.32934	5.80152	4.49824	4.47364	4.87422	4.62131	5.42603	5.13242	5.17593	4.82945	7.25941	7.88693	7.12524	7.82125	7.54682	7.86304	7.19848	7.97476	7.55543	8.3069	7.56674	7.00081	7.72495	7.87503	6.69744	7.13802	4.9674	5.8284	5.21449	4.48358	5.17593	5.18821	4.60862	4.83152	5.587	5.24875	5.60777	4.98127	5.79534	5.99043	5.47036	4.99487
NM_001243583	1	1.13139	1.8259	1.13271	2.1367	1.53795	1.55724	1.57156	1.32415	1.57125	1.44568	1.97175	1.65417	1.48327	1.97876	1.508	1.03727	2.34352	2.10759	3.09904	1.92649	2.36805	3.09271	2.58496	1.63527	2.50147	3.09155	1.83279	2.70563	3.13819	2.68475	2.5299	2.31094	2.28803	1.72982	2.62281	2.28479	2.36739	2.88085	2.56019	2.43874	1.93595	1.50998	1.3063	2.08495	1.16365	1.53473	2.43029	1.83234
NM_001243619	1	2.25867	1.8259	2.06463	1.4562	2.45525	2.47662	2.17333	2.27527	1.84173	1.44568	1.97175	2.58975	1.80389	1.58231	1.8259	1.6997	1.25269	2.99082	2.50788	1.92649	2.83187	3.09271	2.58496	2.93888	1.83849	3.09155	1.83279	2.20342	2.6547	2.68475	2.77031	3.10636	2.857	3.18723	2.09975	2.28479	2.56654	2.88085	2.56019	3.37523	3.28716	1.82633	2.31486	1.80571	1.84433	2.74281	1.82522	3.02572
NM_001243629	1	5.55041	5.7045	4.94954	5.12801	5.7529	5.50245	4.88785	5.6741	4.75786	4.85952	5.07283	4.58656	4.7011	5.40174	5.32434	4.75661	6.54682	5.44847	5.9422	5.03975	6.32332	5.46846	5.70363	5.83678	6.63517	6.74746	6.2068	5.93289	5.96682	6.17064	5.79847	5.84853	4.00431	5.44921	5.15606	5.54091	4.58779	5.52889	5.65242	5.37346	4.74332	4.31825	4.86153	5.38193	5.65504	5.29941	5.06732	4.68022
NM_001243673	1	2.04416	3.91872	2.89987	3.11476	2.64227	3.1376	3.18503	2.75478	3.08976	2.91752	2.84797	2.35192	2.80022	3.59709	2.71285	3.49048	2.34352	1.21249	1.36281	1.92649	1.3547	2.47756	2.34352	1.63527	1.83849	1.86702	1.21249	1.5252	1.52958	2.01901	2.5299	2.31094	3.40151	3.48331	2.62281	2.90036	3.60115	2.88085	3.07108	2.7067	2.61341	1.82633	2.31486	2.31468	2.55898	2.74281	2.6464	2.54843
NM_001243716	1	3.41125	3.91872	4.57385	3.63701	3.65049	4.40604	4.48314	4.36594	4.54082	3.5417	4.50404	4.36474	3.65635	4.36356	4.00108	3.87509	4.24568	3.16312	3.47959	3.57083	3.50329	4.00235	3.76348	2.93888	4.18115	3.48672	4.35528	3.33167	4.63098	3.68022	3.50263	3.10636	4.86064	4.69032	4.08176	4.22599	4.29684	4.49401	4.60862	4.89402	4.31154	4.54611	3.77869	4.44011	4.6581	4.00094	3.45641	4.52753
NM_001243801	1	7.16018	6.96736	6.99472	6.61566	6.57382	6.32607	6.45134	6.66957	6.93394	6.90119	6.98406	7.46925	6.24459	6.96655	7.36618	6.54257	6.60352	6.63366	7.54232	7.4908	7.54682	6.95422	6.91436	7.23891	7.11822	7.49017	7.46813	7.08118	7.15651	6.58971	7.41645	6.76926	7.49508	7.43422	7.06983	7.03691	6.51582	7.67801	6.59755	6.57769	5.68159	6.00157	5.94068	5.3525	6.464	6.72707	6.66719	5.62784
NM_001243802	1	3.30838	2.3845	2.32807	2.55222	2.84386	2.11226	3.06496	2.75478	2.23654	2.91752	2.84797	3.55026	2.90986	2.84777	3.47688	3.30838	5.44055	4.53529	5.30705	4.44424	4.72885	5.18271	4.92519	4.78342	4.52511	5.31517	4.72018	3.98201	4.23601	4.92267	4.67302	4.51685	2.857	2.60561	2.62281	2.61794	2.36739	2.38906	1.74266	2.43874	2.61341	4.25872	2.84841	3.37347	2.71505	3.56898	2.17357	3.02572
NM_001243853	1	3.41125	4.17063	3.20429	4.32579	4.14927	3.35693	3.86671	4.00221	3.82414	3.5417	3.85243	3.48095	3.73917	3.38776	3.29235	2.87006	4.24568	4.10285	3.76304	4.0537	4.41774	3.77235	4.01627	3.80124	4.9414	4.34983	4.54822	4.21809	4.83519	3.88994	4.63916	4.69314	3.54186	4.24568	3.12107	3.24343	3.09926	3.8396	3.07108	3.37523	4.60346	3.98345	4.33264	4.67271	3.25502	3.56898	3.56577	4.26563
NM_001243906	1	4.89991	4.56947	5.83796	4.84224	5.32914	5.21014	5.19178	5.4565	4.79142	5.81866	5.37637	5.14929	5.70133	4.85924	5.32434	4.64586	6.97893	5.99568	6.80854	6.75948	6.57987	6.63492	6.61634	7.01428	6.93281	6.25039	7.06983	6.63984	6.59251	6.20002	6.01143	6.58537	5.34854	5.95215	5.41168	5.42817	5.57831	4.99141	4.88348	5.5856	5.1773	4.54611	4.62109	5.52485	4.92948	4.62547	4.32934	4.88015
NM_001243917	1	4.86064	4.03362	4.90455	4.66192	4.51167	4.94873	5.04538	4.20002	4.8243	3.98101	3.85243	4.55298	3.86218	3.96217	4.34621	4.92815	5.02106	5.04583	4.82145	4.0537	5.05948	5.10081	4.63257	4.78342	5.01029	4.44348	4.72018	4.56051	4.59167	4.99718	4.84821	4.73988	5.06148	4.51666	4.19442	4.009	4.46963	4.04258	4.45113	4.20907	4.98481	4.60195	4.47796	5.10986	5.1018	4.56412	4.51066	5.15455
NM_001243921	1	5.6092	5.16185	5.49414	5.07812	5.7529	5.24197	5.44233	5.05948	5.04481	5.49186	5.61283	5.23657	5.51577	5.80688	5.42535	5.1832	6.67408	5.91814	6.40137	5.64524	6.12746	6.81772	6.23299	6.47663	6.71635	6.72082	6.50313	6.96414	7.12285	6.85654	6.68001	6.13526	4.00431	4.31928	4.51731	4.17873	4.03686	4.21045	5.02298	3.89657	6.79865	6.86338	7.19385	6.82308	6.27615	6.20884	6.3595	6.36459
NM_001243922	1	5.00911	5.24944	4.44757	4.86896	4.72871	4.03173	4.07688	5.05948	4.79142	4.85952	4.76499	4.00221	4.08306	4.8159	4.48035	4.92815	5.95134	6.0932	6.22662	6.22547	6.29535	6.07842	5.8538	5.56331	6.16748	6.12678	5.78229	6.55855	6.27956	6.60926	6.10674	6.56448	5.14884	5.23643	5.00793	5.37068	5.0231	5.52889	5.51557	5.50223	4.95287	4.80083	4.62109	4.57641	4.6581	4.33923	5.09762	3.84378
NM_001244104	1	3.78153	3.15504	2.89987	3.78645	3.4103	2.89959	3.62125	3.76678	3.64215	2.46131	3.50494	3.4198	3.28566	3.49879	3.09943	3.20429	4.65318	4.23689	3.47959	4.20033	4.85332	4.48966	4.53301	4.49021	3.74227	3.48672	4.2711	3.70304	3.35104	4.04725	3.38849	4.19707	3.54186	4.45185	4.6651	4.37597	3.60115	4.21045	3.82543	3.37523	3.9669	4.19915	3.53376	4.23496	3.50812	4.41805	3.45641	3.96768
NM_001244148	1	2.99535	3.06038	4.0534	3.01116	3.15537	2.89959	4.07688	3.76678	3.87533	2.46131	3.50494	3.55026	3.80813	2.84777	2.85347	3.30838	5.74535	5.39346	4.91797	4.20033	5.41749	4.92837	5.4048	4.90148	5.89672	5.38474	4.54822	4.89565	5.7373	5.4439	5.2527	5.48928	7.02182	5.10525	5.55091	5.83512	5.46784	4.63021	6.0661	6.84557	5.50954	5.4439	5.54465	5.38193	4.75786	5.53863	4.56712	5.5067
NM_001244160	1	3.21577	3.86343	4.19442	4.16344	3.87259	4.09088	4.34596	4.00221	3.97901	3.98101	4.12124	3.96271	3.28566	2.99513	3.38665	3.20429	5.79287	5.91814	6.28318	5.68609	6.18845	6.44026	5.99303	6.17149	5.79555	5.72597	5.78229	6.19343	6.21834	6.35519	6.02683	6.22493	6.31091	6.08412	6.58629	5.6338	6.13567	6.88837	5.99791	6.13505	6.70635	6.41899	6.68886	6.05726	6.05185	6.28389	6.6434	6.36459
NM_001244164	1	3.78153	3.4069	4.31478	4.53808	3.4103	4.03173	4.44118	4.00221	3.70598	3.5417	3.50494	4.16603	3.97901	4.17316	3.70789	3.87509	5.55241	5.22582	5.9011	6.13701	5.822	6.18775	5.86663	5.88973	4.79702	5.85768	6.05073	5.82235	5.85269	5.33381	5.67304	5.73747	4.91797	3.98964	6.0143	4.42998	4.92445	5.59977	4.81543	4.75967	4.24835	3.70834	3.53376	2.68288	3.25502	2.74281	2.84961	3.84378
NM_001244242	1	6.42346	5.61259	6.14896	5.86585	6.0952	6.90617	5.86517	6.10216	5.86829	6.36365	6.25998	6.60753	6.88837	6.87806	6.35731	6.28731	6.76056	7.29313	6.57727	6.3687	6.83372	6.95422	6.6794	6.8503	7.40508	7.0156	6.91769	6.88711	6.84963	7.04306	7.52178	7.23114	6.85249	6.97272	7.10351	7.38284	7.37345	7.45835	7.08073	6.55762	6.6203	6.06985	6.09068	6.00731	6.55279	6.07178	6.73338	6.57108
NM_001244254	1	4.61937	5.80332	6.23781	5.17688	5.569	5.21014	5.3525	5.52965	6.21204	5.62387	5.74102	4.65063	5.1991	4.8159	5.2972	4.96387	6.91255	7.40771	7.97559	7.77914	7.5178	8.02541	7.19009	7.6749	7.2663	7.70662	7.93752	7.69738	7.57059	7.80167	7.18635	7.8079	3.90432	4.9208	4.88177	4.48358	4.46963	4.49401	4.67529	4.54144	4.87271	4.31825	5.54465	4.88079	3.7062	4.95167	4.56712	5.15455
NM_001244303	1	3.10913	2.51119	3.4738	3.56605	2.64227	2.47662	3.18503	3.49328	2.9973	2.91752	3.50494	2.07073	2.41267	2.99513	3.09943	3.09733	3.86357	4.23689	3.47959	3.34066	3.27734	3.09271	3.76348	4.05614	4.30128	3.79363	3.78063	4.10546	4.13509	3.88994	4.11752	4.12395	3.66669	3.34903	2.77514	3.46708	4.03686	3.58042	2.84734	3.89657	2.92619	3.16026	3.97493	3.25225	3.50812	3.13075	3.75671	3.02572
NM_001244315	1	4.28851	4.24347	3.72911	4.36181	4.30509	4.18085	3.82957	3.90327	3.92789	3.88857	4.25976	4.65063	3.77907	3.44133	4.13068	4.39758	6.7371	7.52939	6.50609	7.9103	6.90926	7.02217	6.82948	7.3089	6.48369	6.60043	6.51582	6.19343	6.58489	6.43521	6.27521	6.89952	4.56389	4.57641	4.76974	4.90082	4.86645	4.57364	4.88348	4.62068	3.87758	4.16692	4.26285	4.31258	4.07165	4.88383	4.39547	4.21663
NM_001244326	1	5.13508	5.64677	6.23781	5.67737	5.93043	6.24296	5.97977	5.73621	6.32136	4.97012	5.78	5.74867	5.51577	5.93575	5.86585	5.83539	7.55099	7.31685	7.31282	6.40728	7.25632	7.00319	6.92536	7.16143	6.8004	6.94948	7.01387	7.66562	6.7278	6.67192	6.8095	7.02435	5.06148	4.63188	5.67373	5.54091	5.34731	5.36232	4.60862	5.07453	5.32608	5.16316	6.23022	6.00731	5.17133	5.80744	5.25109	5.86585
NM_001244333	1	2.70594	3.15504	3.05342	3.71275	3.15537	3.1376	2.7957	3.76678	2.87978	2.46131	2.84797	3.10422	3.56907	3.25942	3.09943	2.6044	6.02646	5.28211	5.56943	5.41777	5.35579	5.69942	5.09004	5.77415	6.13851	5.96735	5.99478	6.13547	5.95397	5.95311	5.79847	6.17927	4.56389	3.81235	4.28082	4.37597	4.23496	3.58042	3.6764	4.46629	4.18487	3.40044	4.74996	4.57641	3.25502	4.17329	4.1124	4.26563
NM_001244366	1	7.01301	7.00362	7.5178	6.7342	7.17349	7.22072	6.56382	6.9513	6.53158	7.3978	7.02947	7.08795	7.14295	7.16391	6.86608	6.22836	6.54682	7.04756	5.9422	6.3687	6.51116	5.93271	5.94288	6.39567	5.99154	6.8687	6.44885	6.6794	6.82599	6.50515	6.54606	6.38549	4.86064	4.9208	4.95287	4.66733	5.86543	5.66431	5.20493	5.45597	7.15075	7.48281	7.1224	7.76699	6.50515	7.17783	7.22583	7.55934
NM_001244416	1	6.26761	7.50857	5.43137	7.06983	7.33329	7.03365	5.93978	6.9513	6.00972	5.94201	5.98842	6.38274	6.4699	6.64689	6.87666	6.91221	8.53593	8.75179	8.18681	7.70165	8.48473	8.36788	8.46054	7.70033	8.37301	8.70815	8.55566	7.93443	8.51588	8.47967	7.71334	7.77786	6.2908	7.63386	5.99662	7.08164	6.90278	6.88837	6.23387	6.59806	5.32608	5.92212	6.30765	5.20615	6.1513	5.61972	5.73333	6.27749
NM_001244427	1	2.99535	2.04464	2.71803	2.29995	3.00901	1.86702	2.7957	3.16742	2.06343	2.46131	2.3335	3.10422	2.54073	2.47425	1.8259	2.47693	4.54353	5.14201	4.1561	5.68609	5.43582	5.18271	4.86539	5.63704	3.74227	5.07683	5.21374	5.01304	4.33213	4.83815	4.81932	4.56291	2.57942	3.34903	2.62281	2.90036	3.38161	2.38906	2.24289	2.7067	3.41774	3.81578	3.77869	2.9898	2.86011	2.9536	3.0237	3.5734
NM_001244435	1	6.15844	6.79936	6.43881	6.75819	6.71073	6.14727	6.82337	5.73621	6.76268	5.81866	6.15754	6.90165	7.17597	6.99367	5.94431	7.09574	7.74513	7.67801	8.08491	8.41466	7.90658	8.83239	8.50934	8.03802	7.98386	8.16507	8.33285	8.72878	8.30903	8.8413	7.64966	8.59729	7.43724	7.24859	7.66852	6.81772	7.19848	7.72898	6.73379	7.14328	6.87055	6.50148	6.6527	6.14554	6.76809	7.21887	6.38893	6.70944
NM_001244439	1	6.05561	6.20145	5.81654	5.60069	5.29987	5.54774	6.35101	5.4565	5.51557	6.12036	5.37637	5.83894	6.1234	6.31948	6.23645	5.303	8.25015	8.11554	7.72495	8.37502	8.10936	8.34557	7.52995	8.52457	8.43407	8.48594	8.38602	8.8448	8.29858	7.96715	8.83054	8.56784	6.37321	7.43422	6.55818	5.85705	7.32126	6.60584	6.21108	6.18604	6.20002	6.39131	5.60777	6.33572	6.49168	6.34698	6.54656	5.70012
NM_001244477	1	3.10913	2.51119	2.71803	3.40874	2.24669	2.76073	2.65013	3.16742	2.9973	2.46131	2.3335	3.10422	2.04677	2.66632	2.43334	2.47693	4.84858	4.03301	4.59476	4.44424	4.75842	4.61212	4.42491	4.64705	5.01029	3.09155	4.61561	4.40134	4.63098	3.43241	4.56051	4.56291	2.57942	3.00846	2.77514	2.61794	3.09926	2.88085	2.56019	2.7067	3.41774	3.28022	2.84841	3.25225	2.71505	3.13075	3.32498	3.40951
NM_001244478	1	2.86303	3.15504	2.53703	2.66218	2.64227	2.47662	2.7957	3.16742	2.06343	1.44568	1.97175	2.58975	2.25207	2.47425	2.57815	2.73652	4.75437	4.67814	4.1561	4.63437	4.72885	3.77235	4.7269	3.80124	4.61804	3.63962	4.61561	4.63168	4.37754	3.68022	3.99051	4.78287	2.28803	3.18723	2.77514	2.61794	2.75989	2.38906	2.56019	2.7067	3.28716	3.40044	3.231	2.68288	3.50812	2.74281	3.56577	2.54843
NM_001244486	1	2.43072	2.23219	2.32807	2.90055	2.64227	2.89959	2.93888	2.75478	2.87978	2.91752	3.04005	2.70113	3.00464	3.12053	2.43334	2.15433	3.62412	3.87146	3.47959	3.34066	3.14867	2.47756	3.22716	3.80124	4.18115	4.16741	3.27269	3.70304	3.61718	4.19757	4.11752	3.6704	2.57942	1.72982	2.09975	2.77002	2.36739	2.38906	2.24289	2.7067	2.42961	3.70834	2.31486	3.37347	3.12002	3.79671	2.84961	2.54843
NM_001244492	1	5.39225	4.95794	5.9135	4.6994	4.97131	4.8852	5.19178	5.93271	5.95897	4.85952	5.02155	5.76023	5.66079	5.57445	5.86585	5.89374	5.98842	6.40051	7.05823	6.94034	6.11488	6.57382	6.25584	6.98945	6.71635	5.50325	6.59296	6.8539	6.53158	6.63135	6.98406	6.22493	5.39315	5.72552	5.58849	4.96214	6.19839	5.44789	4.81543	5.72149	5.76188	6.80607	6.04374	6.2696	6.04061	5.78515	6.4565	5.58989
NM_001244503	1	2.70594	2.86801	2.06463	3.01116	2.64227	2.11226	2.35253	3.16742	2.38178	2.91752	2.84797	3.4198	2.04677	1.97876	2.25189	2.15433	3.62412	4.23689	3.76304	3.90698	4.02984	3.09271	3.68036	3.80124	3.27434	3.63962	3.78063	3.06848	3.53621	3.43241	3.26861	3.27157	2.57942	3.00846	2.62281	2.46069	2.13422	2.88085	2.56019	2.08662	2.78113	2.51634	2.31486	3.37347	2.55898	3.44225	3.45641	3.40951
NM_001244510	1	7.84884	6.20145	7.25252	7.2613	7.34294	7.13943	7.15651	6.70298	6.25148	6.62624	5.87466	7.0483	7.57531	6.54682	6.98713	7.11486	7.84262	7.90727	7.97559	7.92168	7.46695	7.9286	8.27732	8.18597	8.51467	8.33842	7.2091	7.96951	7.97028	8.00119	7.51564	8.51964	8.43407	8.87412	8.41122	7.55477	8.89196	9.06722	8.09927	8.63397	6.33915	6.63074	6.42798	6.2696	6.88929	6.92462	6.3595	6.05128
NM_001244511	1	7.08541	7.07223	6.66888	7.06359	7.59347	6.27287	6.91079	7.38093	7.08383	7.3978	6.06796	7.0483	6.44497	6.12959	7.26701	7.3778	7.65829	8.00734	8.1964	7.71917	7.67843	7.95549	8.18903	7.72052	8.56784	7.67427	8.24617	8.27403	8.20184	7.76565	8.34032	7.54289	8.77347	8.82035	8.34032	8.43656	8.85024	8.35199	8.08791	7.66852	6.7793	6.59616	6.13807	5.90064	7.22169	6.80854	6.21717	6.36459
NM_001244541	1	3.85139	2.75678	2.53703	2.55222	3.27719	3.1376	3.06496	3.16742	3.44989	2.46131	3.04005	2.47781	3.09301	3.25942	3.20248	3.20429	4.54353	4.80739	4.71459	5.51956	5.53261	5.10081	5.04963	5.00454	4.9414	4.92837	4.54822	4.56051	5.4224	4.83815	5.06758	5.30076	3.23375	2.83072	2.62281	3.35715	2.36739	3.58042	3.07108	3.52459	3.61906	3.16026	3.53376	3.58429	4.04131	3.29283	2.6464	3.5734
NM_001244552	1	2.70594	2.86801	2.89987	4.0209	3.15537	3.25593	3.06496	3.16742	2.9973	2.91752	3.50494	2.58975	3.28566	3.12053	3.29235	2.6044	5.17375	5.19937	5.15993	4.78408	4.69799	4.92837	4.56829	5.2105	4.61804	3.79363	5.53901	4.83088	4.63098	5.0701	4.43126	4.78287	2.57942	2.60561	2.29622	2.77002	2.36739	2.88085	2.84734	2.7067	4.0459	4.37951	2.84841	4.17985	3.88566	3.56898	3.45641	4.07606
NM_001244560	1	2.86303	3.86343	3.79129	3.63701	3.4103	3.35693	4.13847	3.49328	4.07478	3.98101	4.21169	3.3479	3.65635	4.17316	3.38665	3.98608	5.87382	5.07827	4.82145	5.3235	5.3103	5.40145	5.16657	5.70186	4.87501	5.50325	5.62949	4.95547	5.44669	5.0701	5.51577	4.78287	3.05322	3.18723	3.42125	2.90036	3.88373	3.26593	3.6764	3.89657	3.28716	4.13289	2.84841	3.37347	3.50812	3.6812	3.75671	3.2354
NM_001244632	1	3.10913	4.26393	4.12395	4.53808	3.53866	3.90755	3.9417	3.76678	3.58847	3.78265	4.12124	2.92561	4.14652	4.24048	3.82801	3.20429	5.17375	5.04583	4.99511	4.85458	4.79527	5.53535	5.72006	5.2105	5.76333	5.75485	4.48548	5.21064	5.9043	5.49359	5.17419	5.88283	3.40151	3.98964	3.97342	4.3245	4.03686	3.8396	3.2888	4.38588	4.11444	4.25872	3.97493	3.83212	4.25135	4.33923	4.32934	4.26563
NM_001244633	1	1.48094	1.55644	1.65584	1.93758	1.53795	1.86702	2.35253	2.27527	2.51641	1.44568	2.60568	1.65417	2.41267	2.47425	2.57815	1.94739	2.95819	1.68512	3.47959	2.60356	3.14867	3.09271	2.58496	3.46394	3.90552	2.40863	2.77425	2.70563	3.00886	2.68475	2.5299	2.90482	2.28803	1.72982	1.83671	2.03701	2.36739	2.38906	2.24289	2.08662	2.20655	2.6972	1.3063	2.31468	2.37985	2.74281	2.17357	1.83234
NM_001244731	1	3.99375	2.75678	2.53703	2.29995	2.64227	3.01367	1.90225	3.49328	2.38178	2.46131	1.97175	3.77123	2.90986	2.25867	2.98224	3.09733	2.95819	2.75478	3.09904	3.04045	2.08333	2.47756	2.02154	2.93888	2.50147	2.40863	3.03887	2.70563	2.84804	3.12632	3.26861	3.27157	3.90432	3.34903	3.82904	2.90036	2.94355	4.21045	3.6764	3.37523	3.7139	3.81578	2.31486	4.05614	3.7062	3.44225	3.56577	3.84378
NM_001244732	1	2.04416	2.23219	2.32807	1.93758	1.93535	2.11226	2.51215	1.32415	1.27179	1.44568	0.750796	1.87261	2.25207	1.97876	1.8259	2.15433	1.25269	2.4496	3.09904	1.92649	2.83187	1.31632	2.80582	1.63527	2.95422	1.86702	2.38755	2.70563	1.52958	2.01901	3.13775	2.63888	3.05322	2.09618	2.88772	2.46069	2.94355	2.88085	2.56019	2.08662	2.61341	2.0922	2.31486	2.31468	2.37985	1.92131	1.41839	1.28939
NM_001244777	1	3.85139	4.21809	4.44757	5.03039	4.62839	4.81617	4.97985	4.87152	4.65118	4.7425	4.29234	3.86878	4.76848	4.30509	4.59161	4.61051	5.02106	5.1739	4.82145	4.33343	4.15865	4.48966	4.12469	4.05614	4.9414	5.11772	5.08383	4.76607	4.37754	4.5675	4.6048	5.26865	5.46277	5.92565	4.48176	5.10974	5.24378	4.49401	4.53274	4.75967	4.18487	5.19459	5.39171	5.10986	5.20199	4.85458	4.4524	4.88015
NM_001244793	1	2.5687	3.24308	3.4738	3.22513	3.65049	4.20179	3.52888	3.49328	3.58847	3.25525	3.75098	3.18444	3.80813	3.25942	3.09943	4.13189	4.65318	4.67814	4.99511	4.54248	4.54972	4.72362	5.51357	5.31317	4.87501	5.15477	5.53901	5.21064	5.1273	4.75301	4.88259	5.1049	3.54186	3.34903	4.03021	4.009	3.24218	4.04258	3.5014	3.17974	3.80254	3.89903	4.33264	3.58429	4.18313	4.00094	3.83689	4.35596
NM_001244915	1	5.57179	5.82964	6.14896	5.822	5.53901	5.50245	5.99817	5.73621	5.93094	6.17386	5.57636	5.39149	5.39977	5.9807	5.71917	5.98278	5.02106	5.04583	5.37602	4.71715	5.3309	5.33046	5.16657	5.31317	5.73333	5.61617	5.0335	5.35927	5.46846	5.92171	5.09363	5.81361	5.5638	5.97732	6.10585	5.88156	5.14013	5.59977	5.85498	5.415	5.78705	5.60511	5.83784	4.80603	6.02278	5.22375	5.98918	5.66393
NM_001246243	1	2.25867	3.06038	3.05342	2.78269	2.45525	2.61391	3.06496	2.27527	3.08976	2.91752	2.3335	3.10422	2.66001	2.84777	2.85347	2.47693	4.07019	3.87146	3.47959	3.75593	4.09291	4.48966	3.5982	3.80124	3.74227	4.44348	3.89098	4.21809	3.24633	3.88994	3.69205	3.27157	2.57942	2.36848	2.47384	3.01557	2.36739	2.88085	2.56019	2.7067	3.9669	2.31566	3.53376	3.91092	3.50812	3.13075	3.45641	3.2354
NM_001252388	1	3.60115	3.98071	4.57385	4.2467	3.97342	4.24625	3.71422	4.5133	3.87533	3.78265	4.21169	4.2662	3.56907	4.24048	4.15304	3.98608	5.38139	4.16919	4.46734	3.90698	4.95006	5.25643	4.28436	5.10938	5.19395	4.53426	5.08383	5.21064	5.4224	5.27581	4.6048	5.71704	3.66669	3.18723	2.88772	2.90036	4.17329	2.88085	3.5014	3.37523	3.28716	3.59719	5.15098	3.65861	4.10659	3.6812	4.2605	3.2354
NM_001253921	1	4.70206	5.03214	4.85761	4.5675	4.62839	3.90755	4.44118	4.96815	4.45723	5.17347	4.92739	4.42834	5.1991	5.16954	4.20344	5.303	5.17375	5.49759	6.05128	5.27261	6.17891	5.25643	5.57274	6.08002	5.46074	5.80403	5.71343	5.59729	5.30923	6.01717	4.91663	4.85869	4.80898	5.10525	4.9196	4.17873	4.8039	4.21045	3.82543	4.83152	7.22632	6.83922	7.48825	6.66431	7.44665	7.14042	7.47404	6.93033
NM_001258293	1	4.49429	4.3141	4.31478	4.59995	4.30509	4.45015	3.62125	4.00221	3.97901	4.32393	4.04381	3.77123	3.80813	4.36356	4.0537	3.773	5.02106	5.14201	4.91797	3.57083	4.82618	5.53535	5.1386	4.49021	5.46074	5.61617	5.50607	5.56094	5.78553	5.27581	4.91663	5.60116	5.83108	5.41539	5.27333	5.93498	4.95524	5.18821	5.56501	5.81866	3.1742	4.84254	4.62109	4.11444	4.75786	3.79671	5.02323	4.52753
NM_001258377	1	2.43072	1.55644	2.71803	2.1367	2.64227	2.11226	2.7957	1.32415	2.38178	1.44568	2.3335	1.40676	2.54073	1.97876	1.508	2.47693	2.34352	2.75478	3.09904	3.04045	1.74107	2.47756	2.34352	1.63527	2.50147	1.25091	2.38755	2.70563	2.6547	2.68475	3.13775	3.10636	1.88435	3.71318	1.83671	1.35977	3.09926	2.38906	1.74266	2.08662	2.20655	3.01603	2.84841	2.68288	3.25502	3.44225	2.17357	2.54843
NM_001258408	1	4.39661	4.21809	3.20429	3.48672	3.27719	4.09088	4.07688	4.20002	4.21935	3.78265	3.04005	3.55026	4.39705	4.10125	3.38665	3.49048	5.24554	5.83002	4.82145	5.68609	5.26673	5.5957	5.3409	4.90148	4.70723	4.92837	5.78229	5.30755	5.07917	4.83815	5.15125	5.30076	3.23375	3.98964	3.59568	3.13231	4.03686	4.04258	4.07236	2.96125	5.14778	4.43768	4.16692	3.75045	4.6581	3.56898	3.56577	3.96768
NM_001267842	1	4.28851	3.80805	3.05342	2.90055	4.30509	3.35693	3.18503	3.16742	2.51641	3.25525	3.62387	4.30008	3.1907	2.99513	3.20248	3.82568	4.93692	6.60753	5.98351	7.1619	5.86497	6.60444	6.72349	6.43344	5.50528	4.75338	6.51582	4.89565	4.7272	5.59729	5.30386	5.0698	4.74871	4.16724	3.23901	5.81175	4.29684	3.58042	5.26081	5.13373	4.24835	3.70834	3.53376	3.37347	3.50812	4.08756	3.75671	3.40951
NM_001302462	1	0.658416	1.55644	0.398324	0.181615	1.93535	1.55724	1.21249	1.32415	0.921561	1.44568	1.45436	1.40676	1.13434	1.12784	1.15141	1.38227	2.34352	1.21249	2.50788	1.01561	2.08333	1.31632	2.34352	1.63527	2.50147	2.40863	1.83279	0.744829	2.15347	1.08854	0.511115	1.38405	1.34888	1.72982	1.14752	0.849818	0.968227	1.40846	0.972791	0.78802	1.22291	1.1622	1.3063	1.11277	1.52713	1.53473	1.41839	1.28939
NM_001302463	1	0.658416	0.900045	0.398324	0.738607	1.93535	0.716395	1.21249	1.32415	1.27179	1.44568	1.45436	1.40676	0.665562	1.58231	1.15141	1.03727	2.34352	2.10759	1.36281	1.92649	1.3547	2.47756	2.02154	1.63527	1.83849	1.25091	1.83279	2.20342	2.41939	2.01901	1.04345	0.807478	1.88435	0.599188	1.14752	0.203546	0.968227	1.40846	0.972791	1.54836	1.22291	1.50998	1.3063	1.46475	1.52713	1.07333	0.923494	1.83234
NM_001348770	1	2.70594	2.23219	2.71803	3.11476	2.64227	1.86702	2.65013	3.49328	2.9973	2.46131	2.3335	3.26717	2.66001	2.25867	2.25189	2.99167	2.95819	3.87146	3.09904	3.34066	3.00069	2.47756	3.5982	1.63527	2.95422	2.81452	3.27269	3.5303	2.15347	3.43241	3.78278	3.55535	2.28803	2.83072	2.62281	2.03701	2.94355	3.26593	3.07108	2.7067	2.42961	2.6972	3.53376	3.12027	2.37985	3.44225	3.1848	3.2354
NM_213756	1	2.25867	2.23219	2.06463	1.14902	1.53795	1.18745	1.57156	2.27527	1.57125	1.44568	1.45436	1.87261	1.13434	1.58231	1.508	1.94739	2.95819	2.10759	1.36281	1.92649	3.00069	1.31632	2.58496	1.63527	2.50147	1.86702	1.21249	2.20342	1.52958	2.68475	2.5299	2.31094	1.88435	0.599188	1.14752	0.849818	0.968227	1.40846	1.74266	1.54836	1.93595	2.0922	2.31486	1.46475	1.16365	1.92131	1.41839	1.83234
NM_213783	1	2.43072	2.04464	2.06463	2.78269	2.84386	1.86702	2.51215	3.16742	2.06343	1.44568	2.60568	2.70113	1.80389	1.58231	2.57815	2.73652	3.35077	3.78685	3.09904	3.04045	3.14867	2.47756	2.58496	3.46394	3.27434	2.81452	3.27269	3.70304	3.53621	3.43241	3.50263	3.6704	2.57942	2.60561	2.09975	2.77002	2.36739	1.40846	1.74266	2.7067	2.42961	2.86982	2.31486	3.25225	2.99214	3.29283	3.45641	3.5734
NM_213808	1	3.21577	2.62785	3.34353	3.01116	2.45525	3.01367	2.51215	3.49328	2.9973	2.46131	2.3335	2.92561	2.80022	3.25942	2.57815	2.47693	2.34352	2.99082	3.09904	3.34066	2.83187	3.09271	3.33228	2.93888	4.05	3.79363	3.27269	3.70304	3.96415	3.68022	3.8546	3.27157	5.31105	4.9208	5.6501	4.58637	4.67302	5.59977	5.02298	4.83152	4.98481	5.41197	6.04374	4.57641	4.71327	5.13715	4.97951	4.99487
NM_213824	1	4.2306	3.98071	3.6873	4.29056	3.97342	3.1376	3.52888	4.5133	4.1689	4.16431	3.37014	4.2662	3.4774	3.38776	3.38665	4.08578	5.3197	6.36114	4.99511	6.3687	6.1979	6.04196	5.59434	5.98007	5.01029	6.30369	6.18604	5.30755	6.2372	6.28014	5.89495	5.86615	3.54186	4.24568	3.12107	4.58637	4.17329	3.26593	3.82543	3.7892	4.65013	3.81578	3.231	4.39116	4.54741	3.29283	3.75671	4.17711
NM_213839	1	1.80077	1.26362	2.32807	2.43072	1.93535	1.55724	1.90225	2.27527	2.38178	1.44568	1.45436	2.07073	2.25207	1.58231	2.57815	2.15433	2.34352	2.4496	3.09904	1.92649	2.61494	3.48306	3.10768	1.63527	2.95422	2.40863	2.38755	2.70563	3.35104	2.68475	3.13775	3.10636	2.857	1.72982	1.83671	2.03701	1.83205	2.38906	2.56019	2.08662	2.78113	2.31566	2.84841	2.08495	2.55898	2.9536	1.82522	2.24389
NM_213869	1	3.85139	3.54265	3.05342	3.3209	4.44205	3.61548	3.18503	4.00221	3.26571	3.5417	3.04005	3.60553	4.20299	3.25942	3.09943	3.56661	4.40491	4.58675	4.59476	4.20033	3.7587	4.19139	3.76348	3.80124	4.41956	3.79363	3.63167	3.98201	4.66585	4.6651	4.43126	4.40192	3.05322	4.31928	3.12107	4.83881	3.966	4.04258	4.53274	4.01205	3.87758	4.95638	4.74996	4.44011	4.18313	4.56412	4.39547	4.35596
NM_213900	1	3.99375	4.63668	4.31478	4.43256	3.65049	4.24625	4.39604	4.5133	4.12081	4.16431	4.50404	3.71217	3.65635	4.24048	3.82801	3.773	8.01017	7.1023	7.76449	6.70043	7.57281	7.79029	7.789	7.90863	8.38386	7.43902	6.991	7.88093	8.12547	7.73369	7.92316	7.17402	6.69975	5.75325	7.16095	6.4328	6.58904	6.0466	6.41899	6.10638	3.41774	3.40044	3.97493	3.83212	3.88566	4.08756	4.19734	4.07606
NM_213919	1	3.9239	4.98335	3.79129	4.39758	4.0601	4.03173	3.71422	4.96815	3.97901	3.5417	4.5752	4.42834	3.38665	3.96217	4.39403	4.35768	6.62624	6.53982	5.72968	6.13701	6.60877	6.3779	6.81365	6.51463	6.21503	5.85768	6.29047	5.9022	5.65169	6.30566	6.69022	6.25521	3.79648	3.90184	4.36208	3.95069	4.71889	4.21045	4.36594	4.30108	5.02071	5.13034	4.86153	4.62464	4.25135	4.62547	4.39547	5.05036
NM_213921	1	7.06425	6.90926	8.08317	6.82948	7.52995	7.07186	7.36083	7.50235	7.82482	7.82884	6.25998	6.46228	7.20596	7.53215	7.39976	7.13712	8.35432	7.4138	8.82544	8.35749	8.6089	8.32614	8.60103	8.48594	8.93044	8.59981	8.29512	8.59729	8.06373	8.78661	8.41013	8.15879	6.73453	7.6991	6.88587	6.37273	7.05657	6.83224	6.76776	6.45526	5.69903	5.68593	5.60777	5.30029	5.81434	5.80744	4.78633	5.62784
NM_213933	1	6.07056	6.03388	5.67682	6.00191	6.13157	6.22947	4.94826	5.93271	5.94512	5.7523	6.09569	5.19178	5.39977	5.33408	6.0952	5.87466	5.38139	4.90914	4.71459	4.44424	5.16382	4.83036	4.66277	4.64705	5.35729	4.8132	4.82479	4.40134	5.19311	4.33502	4.94768	4.51685	5.63101	6.25584	5.94742	6.63074	6.42035	6.10256	6.52845	6.71073	4.65013	5.32406	4.47796	4.94768	5.1018	4.41805	4.68022	4.4405
NM_213956	1	4.39661	3.80805	3.79129	4.36181	3.4103	3.61548	3.52888	3.76678	3.70598	3.5417	3.22152	4.16603	3.65635	3.87943	3.20248	3.82568	5.55241	5.68159	5.30705	5.72492	5.822	5.53535	5.55208	5.77415	5.01029	6.04784	5.25502	5.84489	5.33217	5.85007	5.17419	5.17464	3.54186	3.59856	4.08176	2.77002	3.70558	3.26593	3.5014	2.96125	4.31154	4.05993	3.77869	3.48477	4.10659	4.56412	4.39547	3.96768
NM_213995	1	2.99535	2.62785	1.65584	2.90055	1.93535	2.76073	3.06496	3.16742	2.87978	2.46131	2.3335	2.35192	2.80022	2.25867	2.43334	2.15433	3.35077	3.44757	3.09904	3.04045	3.27734	3.48306	3.22716	1.63527	3.52953	3.09155	3.78063	2.70563	3.77022	3.88994	2.97305	3.42125	1.88435	2.83072	1.83671	2.28479	2.75989	2.38906	2.24289	2.43874	2.42961	2.51634	3.231	2.9898	2.99214	1.92131	3.32498	1.83234
NM_213999	1	2.70594	2.04464	2.32807	1.72869	1.93535	2.3141	2.51215	2.27527	2.9973	1.44568	1.45436	2.07073	2.25207	1.97876	1.8259	2.15433	1.25269	1.21249	1.36281	1.01561	1.74107	1.31632	0.291757	1.63527	1.83849	1.25091	0.497807	2.20342	0.744829	1.08854	1.04345	0.807478	3.54186	3.81235	3.76274	5.4508	4.03686	3.8396	5.02298	5.23338	1.93595	1.1622	2.31486	1.11277	1.52713	1.53473	0.923494	1.28939
NM_214001	1	2.5687	2.04464	3.05342	2.66218	1.93535	2.76073	3.305	2.27527	2.87978	2.46131	2.3335	2.22159	3.1907	2.47425	2.25189	2.73652	2.34352	3.44757	1.36281	3.34066	3.27734	3.48306	3.22716	2.93888	3.27434	2.40863	2.38755	2.70563	3.00886	3.12632	2.77031	3.10636	2.28803	1.72982	2.09975	1.35977	1.83205	1.40846	1.74266	1.54836	2.42961	1.50998	1.3063	2.31468	1.84433	2.26102	2.6464	2.80945
NM_214002	1	3.51023	2.97557	3.97656	3.11476	3.00901	3.61548	3.18503	3.76678	3.70598	2.46131	3.75098	3.3479	2.66001	2.84777	2.71285	2.6044	4.07019	3.30145	3.09904	3.04045	4.21365	3.48306	3.22716	4.05614	4.30128	4.25605	3.78063	3.5303	4.54891	3.68022	4.05495	3.42125	3.90432	5.41539	4.59995	5.47239	4.88472	4.99141	4.67529	5.01386	2.61341	3.98345	3.97493	3.37347	3.12002	3.6812	4.02464	3.2354
NM_214006	1	5.78471	5.82964	5.67682	5.07812	5.78267	6.72508	6.17149	6.10216	6.58763	6.17386	6.56339	7.08795	6.75426	6.66403	6.83668	7.58253	9.31505	9.20067	9.47764	9.24621	10.0158	9.33668	10.0645	9.51482	9.70359	9.38609	10.2639	9.91823	8.88862	9.94754	9.24907	9.18449	6.75426	7.76985	7.04306	7.89284	7.9023	7.6628	8.05674	7.21666	6.13931	6.61709	6.74425	6.97128	5.59368	6.0136	6.05585	6.16537
NM_214008	1	2.43072	1.55644	2.53703	2.29995	1.93535	2.11226	2.35253	2.27527	2.51641	1.44568	1.97175	2.70113	2.04677	2.25867	2.25189	2.15433	3.62412	2.99082	3.09904	3.04045	3.66954	3.09271	3.42629	3.46394	3.27434	3.09155	3.47348	2.70563	3.13819	3.43241	3.50263	3.7846	1.34888	2.36848	2.88772	2.61794	1.83205	2.88085	1.74266	2.08662	2.20655	3.16026	2.31486	3.48477	1.84433	2.74281	3.1848	2.80945
NM_214018	1	1.13139	1.55644	1.13271	1.4562	1.93535	1.55724	2.17333	1.32415	1.84173	1.44568	0.750796	1.14024	1.13434	1.58231	1.508	1.94739	2.34352	2.10759	2.50788	2.60356	1.74107	1.31632	1.66089	1.63527	2.95422	2.81452	2.77425	2.20342	1.84144	2.68475	2.24117	2.63888	1.88435	1.72982	1.14752	2.28479	1.4406	1.40846	0.972791	1.54836	1.22291	2.0922	1.3063	1.46475	2.14081	1.53473	1.82522	1.83234
NM_214035	1	3.85139	2.97557	2.53703	3.11476	3.77773	3.77907	3.18503	3.76678	3.18033	3.25525	2.84797	3.91611	3.09301	3.12053	2.98224	2.99167	3.35077	3.44757	3.76304	3.34066	3.50329	4.19139	3.22716	3.46394	4.18115	3.79363	3.47348	3.5303	4.54891	4.5675	4.43126	3.7846	3.23375	4.16724	3.59568	3.82373	4.23496	4.04258	3.82543	3.37523	3.28716	4.60195	3.97493	4.72444	3.97075	4.6906	4.56712	3.5734
NM_214070	1	3.21577	2.97557	2.71803	3.63701	3.15537	2.76073	2.65013	3.76678	3.26571	2.91752	2.60568	2.92561	2.66001	2.47425	2.85347	3.4059	3.62412	3.87146	4.1561	3.04045	3.96858	4.19139	4.18573	3.46394	4.41956	4.34983	3.47348	3.70304	3.61718	3.88994	4.11752	3.6704	3.05322	3.48331	2.88772	3.66162	2.75989	3.26593	3.2888	3.37523	3.28716	3.16026	3.77869	3.75045	3.12002	3.13075	2.6464	3.5734
NM_214092	1	2.25867	2.04464	2.06463	2.43072	1.93535	1.18745	1.90225	2.75478	2.38178	1.44568	2.3335	2.35192	1.80389	1.97876	2.43334	1.94739	2.95819	2.10759	2.50788	3.04045	3.00069	1.31632	2.34352	1.63527	2.50147	2.81452	2.38755	1.5252	3.00886	2.68475	2.24117	2.63888	2.57942	3.48331	3.68199	2.28479	2.13422	3.26593	2.56019	1.54836	2.42961	2.86982	2.84841	2.08495	1.84433	3.13075	2.6464	1.83234
NM_214110	1	4.05745	3.24308	2.53703	3.71275	3.27719	3.1376	3.71422	3.49328	3.26571	2.46131	3.04005	2.47781	2.90986	2.25867	3.20248	3.20429	3.62412	3.30145	4.1561	4.0537	3.66954	4.19139	3.82779	4.05614	3.74227	3.3056	3.47348	3.5303	3.89791	3.43241	3.99051	3.87639	3.05322	3.59856	3.51069	3.01557	2.75989	3.58042	3.82543	3.17974	3.1742	3.28022	3.97493	3.75045	3.60567	3.56898	3.83689	3.96768
NM_214118	1	2.25867	2.3845	1.65584	2.78269	2.24669	2.47662	1.57156	1.32415	2.6235	1.44568	1.45436	2.58975	1.80389	1.97876	1.8259	1.6997	2.34352	3.30145	2.50788	2.60356	2.61494	3.48306	3.10768	2.93888	2.50147	3.09155	2.38755	2.20342	2.41939	3.12632	3.26861	1.87942	2.57942	1.22311	2.29622	2.46069	2.56654	1.40846	2.24289	1.54836	2.42961	2.86982	2.31486	2.31468	2.37985	1.92131	3.0237	2.80945
NM_214127	1	6.39076	6.09218	6.03357	6.58346	5.44312	6.65533	5.9587	6.04784	6.62987	5.94201	5.41695	5.31068	6.33597	6.00353	6.12678	5.95007	7.37883	7.25441	6.60314	6.85427	6.68577	7.7505	7.45496	7.29362	7.30129	7.09657	7.81494	7.15308	6.90544	7.51656	7.67109	6.70298	5.31105	4.74934	5.06509	4.62814	4.5345	4.21045	5.31911	5.95918	7.56674	6.86338	6.53982	6.7371	7.60231	7.26392	5.8772	6.69022
NM_214377	1	2.04416	1.8259	2.06463	2.29995	2.45525	1.55724	2.17333	1.32415	0.921561	1.44568	1.45436	1.40676	0.665562	1.12784	1.508	0.562266	2.34352	2.75478	1.36281	1.01561	2.61494	1.31632	2.34352	1.63527	2.50147	2.40863	1.21249	1.5252	2.15347	2.01901	1.46509	1.87942	2.57942	3.18723	1.51596	1.74651	1.83205	2.38906	1.74266	1.54836	2.61341	1.82633	1.3063	2.08495	2.14081	2.26102	1.41839	2.24389
NM_214391	1	1.80077	0.900045	2.06463	1.4562	1.93535	1.86702	1.90225	1.32415	1.84173	2.46131	1.45436	2.07073	1.80389	1.97876	2.25189	2.15433	2.95819	2.75478	2.50788	1.01561	1.3547	1.31632	1.66089	2.93888	1.83849	2.40863	1.83279	1.5252	2.6547	2.68475	2.5299	2.31094	1.88435	1.72982	1.14752	2.46069	2.13422	1.40846	2.24289	2.08662	2.92619	1.1622	1.3063	1.46475	1.52713	1.07333	2.17357	2.24389
NR_145981	1	2.99535	3.06038	2.89987	3.01116	2.64227	2.3141	2.7957	3.16742	2.06343	1.44568	3.04005	2.82115	2.54073	2.84777	2.43334	2.47693	3.35077	2.75478	3.47959	3.34066	3.66954	3.77235	3.33228	2.93888	2.50147	3.48672	2.77425	3.06848	3.13819	2.68475	3.26861	3.10636	2.57942	3.00846	2.62281	2.28479	3.09926	3.58042	3.07108	2.7067	2.61341	3.59719	2.31486	2.51551	2.71505	3.13075	3.45641	2.80945
XM_001924273	1	3.78153	3.4069	3.88373	4.5675	4.51167	3.61548	3.9417	3.49328	3.82414	3.5417	3.50494	4.2322	3.4774	3.49879	4.00108	4.08578	5.6501	5.81278	6.16207	6.29735	5.567	6.1522	6.12452	5.83678	5.76333	5.35035	5.9315	5.21064	5.65169	5.4439	6.0952	6.09352	3.40151	3.48331	2.62281	3.75499	3.80441	3.8396	3.6764	3.7892	3.1742	3.98345	3.231	4.05614	3.39039	3.29283	4.19734	3.5734
XM_001924352	1	1.48094	1.55644	1.65584	1.72869	1.0775	1.18745	1.21249	1.32415	0.921561	1.44568	1.97175	1.87261	1.48327	1.58231	1.508	1.6997	2.95819	1.68512	2.50788	1.92649	2.36805	2.47756	2.02154	2.93888	1.83849	2.40863	1.21249	1.5252	1.17589	2.01901	1.85593	2.31094	2.28803	1.22311	1.14752	1.35977	2.13422	1.40846	1.74266	1.54836	1.93595	2.0922	2.31486	2.08495	2.37985	1.92131	2.17357	1.83234
XM_001924400	1	4.39661	4.84477	5.43137	4.94265	4.97131	4.94873	4.44118	4.5133	4.1689	4.47364	5.78	4.55298	5.14399	5.33408	5.78595	4.7272	6.76056	6.66368	7.22865	6.79675	6.51116	6.60444	6.24343	7.18888	6.16748	6.53482	6.55926	6.47149	6.75197	6.73762	6.66957	6.49753	6.35445	6.14695	5.35696	6.27817	5.82076	5.36232	6.18091	6.07775	5.05483	5.32406	4.96493	4.05614	5.37995	5.09112	5.09762	5.62784
XM_001924940	1	4.31492	4.91728	4.12395	3.8204	4.78201	4.61337	4.42136	4.20002	4.72548	3.66766	4.90361	4.12518	4.44339	4.39049	4.45994	4.66733	5.91722	5.77826	6.28318	5.54836	5.78968	5.62541	5.97308	5.31317	5.4355	5.22469	5.66911	5.59729	5.15557	5.36536	5.80503	5.67178	5.46277	4.81081	4.42425	4.45403	5.00355	4.13102	4.27881	4.89402	4.08306	4.94265	5.19459	4.7648	4.94396	4.97192	4.90914	4.3119
XM_001924949	1	2.70594	3.54265	2.89987	2.29995	3.65049	3.84343	2.65013	3.76678	3.58847	2.46131	3.04005	3.26717	3.1907	2.84777	3.47688	2.73652	4.07019	4.30725	3.47959	3.90698	3.66954	4.00235	4.01627	3.46394	4.18115	4.53426	3.78063	3.84765	4.02781	3.68022	4.22703	3.27157	5.01237	4.38729	4.48176	4.83881	5.14013	4.04258	5.26081	4.69393	2.78113	3.01603	4.16692	3.37347	4.04131	3.6812	3.83689	2.80945
XM_001925270	1	2.5687	0.900045	2.32807	1.4562	2.24669	1.55724	1.90225	2.27527	1.57125	1.44568	2.3335	2.47781	1.80389	1.97876	2.57815	1.6997	1.25269	0.677304	2.50788	1.92649	1.3547	1.31632	0.83501	1.63527	0.995023	0.582847	1.21249	1.5252	1.52958	1.08854	0.511115	1.38405	0.657738	3.18723	1.83671	1.35977	2.36739	2.88085	0.972791	1.54836	2.61341	2.31566	1.3063	1.80571	2.55898	2.74281	1.82522	2.54843
XM_001926506	1	-0.00104509	0.900045	1.13271	0.738607	0.434468	0.716395	0.722781	1.32415	0.45463	1.44568	0.750796	-0.476508	0.665562	0.477961	0.683622	-0.147496	1.25269	0.677304	1.36281	1.01561	0.913847	1.31632	1.28794	1.63527	0.995023	0.582847	0.497807	0.744829	0.744829	1.08854	-0.230415	0.130945	0.657738	0.599188	0.0351812	0.849818	0.265947	1.40846	0.972791	0.78802	1.22291	0.0290326	1.3063	-0.0136703	1.16365	1.07333	0.923494	0.63541
XM_001927098	1	2.70594	2.62785	2.71803	3.40874	2.84386	2.47662	2.51215	3.16742	2.87978	2.91752	2.84797	3.4198	2.54073	2.66632	2.57815	2.73652	4.65318	4.633	4.82145	4.33343	5.16382	4.00235	4.33448	5.00454	4.79702	4.92837	4.54822	4.31452	4.86592	4.45308	4.63916	4.90361	2.28803	3.98964	3.76274	3.46708	2.75989	2.88085	2.84734	3.17974	2.92619	3.89903	3.77869	3.91092	4.04131	4.00094	3.45641	3.40951
XM_001927476	1	5.3099	5.7045	4.98675	4.96605	4.67359	5.58945	5.27974	5.52965	5.22339	4.97012	5.30156	5.587	5.1132	5.49083	5.6547	5.1832	6.28525	7.1023	7.20952	7.01515	6.82389	6.54545	6.78025	6.87806	7.11822	6.65498	7.29232	6.65213	6.54393	7.32375	7.17646	7.04756	5.5638	4.63188	5.43707	4.88198	5.06558	4.75485	5.65242	4.69393	4.60346	3.50127	4.33264	3.83212	4.37516	3.79671	4.32934	4.68022
XM_001928960	1	7.0516	7.32181	7.2427	7.43318	6.29579	6.84376	7.58316	6.89484	6.75197	6.93764	7.04456	7.26825	6.3052	6.54682	7.30611	7.19437	7.16585	6.50148	6.22662	6.03869	6.43433	6.74258	5.65	6.08002	7.48724	6.54826	6.51582	7.142	7.21923	6.5247	7.2538	6.97192	8.08491	8.32193	8.00119	8.61392	7.65228	7.70727	7.33776	8.371	7.64814	7.37543	7.2091	7.02252	7.12402	7.78259	6.70325	7.57681
XM_001929553	1	3.41125	3.47505	2.71803	2.78269	3.00901	3.35693	2.35253	3.76678	3.52127	2.91752	2.60568	2.70113	3.09301	2.99513	2.98224	2.87006	5.49589	5.65242	4.99511	5.21862	5.02962	5.46846	4.7269	5.00454	5.19395	5.68944	5.47433	4.70924	5.44669	5.0701	4.47474	4.73988	3.90432	2.60561	2.47384	3.46708	2.94355	3.58042	2.56019	3.37523	4.0459	3.70834	3.231	3.12027	3.39039	3.44225	3.32498	3.2354
XM_003122908	1	2.04416	0.900045	1.13271	0.738607	1.93535	1.86702	1.21249	2.27527	0.921561	1.44568	1.97175	0.745407	1.80389	1.58231	2.05187	1.38227	1.25269	2.75478	2.50788	1.01561	2.61494	2.47756	2.34352	1.63527	1.83849	2.40863	2.38755	2.70563	1.84144	2.01901	1.46509	2.31094	1.88435	1.72982	1.51596	2.03701	1.83205	1.40846	1.74266	1.54836	1.61362	2.6972	1.3063	2.08495	1.52713	1.92131	1.41839	1.83234
XM_003123338	1	5.04661	6.39545	5.58304	5.53295	5.93043	5.37759	5.22375	5.6741	5.63476	5.27157	6.04146	5.55008	5.37401	5.62619	5.6547	5.79447	6.94119	7.1023	6.85427	7.14618	6.66016	7.19663	6.89254	6.39567	6.4242	7.03144	6.69172	7.38361	7.29825	7.43274	6.61989	7.28601	6.31091	5.14884	6.22871	5.95835	6.0128	5.73277	5.82022	5.81866	7.52888	7.05701	7.31137	6.90588	7.53777	6.80854	6.54656	6.80072
XM_003123493	1	5.82808	5.20283	5.81654	5.4589	5.05517	5.03939	4.94826	5.05948	4.96605	5.35052	5.74102	5.90746	5.08262	4.93935	5.96314	5.53445	5.79287	5.70325	6.31364	6.34854	6.31257	6.44026	6.02537	6.17149	6.76515	6.8377	5.71343	6.52447	6.29735	6.48465	6.10674	6.02748	6.85249	7.08278	6.20244	7.05578	5.7976	6.2126	6.78703	6.66549	5.23679	5.64424	4.74996	5.45104	5.65504	5.50135	4.97951	5.4316
XM_003124593	1	5.98376	2.97557	4.85761	5.67737	4.88137	4.24625	5.12914	6.04784	5.89653	5.42071	3.37014	5.65338	5.95842	4.57949	3.94529	5.26041	4.84858	4.16919	4.99511	3.57083	4.31725	5.01432	4.38268	4.64705	4.79702	4.44348	4.66834	5.30755	4.86592	4.92267	5.55806	5.3309	4.27016	5.69878	6.31091	2.28479	4.23496	5.73277	5.37214	2.96125	5.2105	4.05993	4.16692	3.65861	5.1386	4.08756	3.75671	3.96768
XM_003125043	1	5.73655	5.99762	5.2892	5.88112	5.69306	6.22947	5.75579	5.80152	5.88198	6.36365	5.74102	5.00686	5.88938	6.1098	5.73929	5.41539	7.59347	7.35861	7.36304	6.81691	7.36195	7.26082	7.17173	7.23891	7.13158	7.15234	7.51656	7.49557	7.18888	7.82545	7.16585	6.688	6.56339	6.31313	6.22871	5.76975	6.85359	5.73277	6.66483	6.43112	4.60346	5.02298	5.15098	5.38193	5.03591	4.62547	5.41109	4.99487
XM_003125069	1	2.99535	3.4069	3.05342	4.20827	3.65049	3.35693	3.06496	4.00221	2.87978	3.25525	3.22152	3.82258	2.54073	3.12053	2.98224	2.6044	3.35077	4.42729	3.09904	3.90698	3.82666	3.48306	3.5982	3.46394	3.52953	3.63962	3.47348	3.98201	3.53621	4.33502	3.69205	3.6704	3.54186	3.59856	2.88772	3.24343	3.966	4.04258	3.6764	3.37523	3.1742	4.6534	4.47796	4.62464	3.7062	4.56412	4.2605	3.2354
XM_003125957	1	2.04416	2.04464	1.13271	2.29995	1.53795	1.86702	1.21249	2.27527	2.23654	1.44568	1.45436	2.07073	1.13434	1.58231	1.508	1.6997	2.95819	1.21249	2.50788	1.01561	2.08333	2.47756	2.80582	1.63527	1.83849	2.81452	2.77425	2.20342	2.84804	2.68475	2.97305	2.63888	1.34888	2.09618	1.83671	1.35977	0.968227	1.40846	2.24289	2.08662	2.20655	1.50998	2.84841	1.46475	1.84433	1.53473	1.41839	2.54843
XM_003126078	1	1.48094	2.3845	2.32807	2.1367	1.93535	2.3141	2.17333	2.27527	2.06343	1.44568	1.97175	1.40676	2.25207	2.25867	2.25189	2.15433	3.86357	3.78685	4.32393	3.34066	3.27734	4.00235	3.22716	3.46394	4.41956	3.3056	3.63167	3.84765	3.77022	3.12632	3.38849	4.12395	1.88435	1.72982	1.51596	1.74651	1.4406	1.40846	0.972791	2.08662	4.54931	5.02298	4.86153	4.94768	4.18313	4.00094	5.02323	4.35596
XM_003126265	1	4.2306	5.20283	3.88373	4.89367	4.22808	4.14927	4.85424	5.22405	3.52127	4.60976	4.87422	4.20179	4.35469	4.17316	4.00108	4.22089	4.75437	5.01206	5.37602	4.54248	5.663	5.25643	5.25931	5.00454	5.79555	4.92837	5.29236	4.83088	5.44669	5.20757	5.279	4.98818	4.74871	4.57641	4.55315	4.42998	4.98916	5.36232	5.02298	4.62068	4.43596	5.19459	4.16692	4.67271	5.23338	5.29941	4.78633	5.20313
XM_003126990	1	3.7363	4.17063	3.63604	4.20827	3.47985	3.4607	3.86671	3.76678	4.07478	3.78265	3.75098	4.12518	3.83822	3.87943	4.02802	4.24203	4.48603	3.95991	4.06102	4.71715	4.45935	4.27473	4.2584	4.39727	4.70723	4.44348	4.2711	4.40134	4.30781	4.51365	4.40762	4.58637	4.39202	3.85359	3.79625	4.3245	4.58779	4.28616	4.07236	4.15985	4.78717	4.51876	4.8105	4.39116	4.46226	5.16382	4.88259	4.26563
XM_003127017	1	2.86303	3.47505	2.53703	3.63701	3.00901	3.5417	3.18503	2.75478	3.35576	2.91752	3.50494	4.04449	3.09301	3.25942	3.70789	3.49048	5.91722	5.36536	5.82455	5.68609	5.71466	5.97325	5.77208	5.2105	5.73333	5.02962	5.86277	6.01199	5.48473	5.49359	6.07202	5.41585	4.19378	4.81081	4.36208	4.79219	4.71889	4.35709	3.82543	4.01205	3.9669	4.60195	2.84841	3.58429	3.60567	4.08756	4.02464	3.2354
XM_003127018	1	2.99535	3.54265	3.34353	3.3209	3.53866	3.4607	3.62125	2.75478	2.51641	3.25525	2.84797	2.82115	2.66001	3.38776	3.56577	3.4059	5.87382	5.81278	5.56943	5.86368	5.822	5.40145	5.81278	5.88973	5.93143	4.86832	6.09068	5.79187	5.85269	5.0701	5.279	5.43913	4.50016	4.74934	4.6651	4.06268	3.966	4.35709	4.88348	4.89402	3.7139	3.70834	3.231	3.75045	4.04131	3.13075	3.45641	4.07606
XM_003127557	1	6.26761	6.8395	6.74368	7.03807	5.86903	6.42876	5.89879	6.73638	6.54731	5.7523	6.35547	5.92019	6.8713	6.33693	6.01482	6.48507	7.74513	7.94871	7.22865	6.99331	7.37442	7.15111	7.69236	7.54735	7.5819	7.81831	6.8594	7.60844	8.32511	7.7517	7.21514	7.04756	6.68473	6.74481	7.04997	5.97893	7.46695	6.97192	6.39194	7.10351	4.37626	3.59719	4.33264	3.75045	3.60567	4.41805	4.93426	4.35596
XM_003127628	1	5.71407	5.85438	5.36491	5.26242	5.78267	5.18165	5.01371	5.73621	4.57914	5.35052	5.11839	5.90746	4.95448	5.33408	5.11597	5.0578	7.64642	7.15795	7.43538	8.2048	8.0947	7.79029	7.24859	7.88241	7.22266	7.97179	7.31174	7.65228	7.05096	7.34724	7.32283	7.71279	5.96411	7.05701	6.17176	5.54091	6.42035	6.76002	6.28553	5.45597	4.31154	5.02298	4.86153	4.44011	4.04131	5.4284	3.9306	4.75247
XM_003127745	1	4.61937	4.92984	4.66855	5.15238	5.39905	5.27446	4.73735	4.64654	4.94	4.7425	4.97301	5.23657	5.1991	4.9801	4.62897	4.56412	6.31444	7.1023	6.37524	6.64645	7.35641	7.04151	6.97058	6.98945	6.4242	7.1224	7.05418	6.94832	7.17901	6.58971	6.46921	6.83182	5.39315	5.89847	6.17176	5.03845	6.16882	5.79187	5.78515	5.81866	6.52662	6.22435	7.26308	7.35151	5.95215	6.36745	6.68001	6.36459
XM_003128659	1	4.2306	4.74229	4.12395	4.07514	4.44205	3.90755	3.62125	4.5133	4.21935	3.25525	4.36264	3.55026	3.38665	3.70237	4.00108	3.87509	4.07019	4.58675	4.91797	4.33343	4.02984	4.83036	4.81238	4.49021	4.41956	4.92837	4.35528	3.70304	3.89791	3.88994	4.43126	4.78287	4.91797	5.27655	4.44282	3.82373	4.5345	5.09154	4.07236	4.95638	4.54931	5.16316	5.15098	5.14248	4.49201	5.4284	5.5275	5.20313
XM_003128959	1	1.63778	1.69886	1.65584	1.72869	1.53795	1.74398	1.57156	1.32415	1.72705	1.44568	1.45436	1.77718	1.48327	1.36231	1.8259	1.8444	2.34352	1.89564	2.09361	2.32946	1.55634	1.31632	2.47405	1.63527	2.21557	2.17438	2.13735	2.20342	2.6547	2.4012	2.24117	2.11042	2.11087	1.72982	1.34541	1.35977	1.4406	2.10119	2.04014	1.84865	1.61362	2.0922	1.94414	1.80571	0.939735	1.92131	1.82522	1.57089
XM_003129932	1	4.5752	4.60539	4.85761	3.912	4.83444	3.84343	4.73735	4.36594	4.07478	3.98101	4.36264	3.4198	3.80813	4.42047	3.7726	4.13189	7.39499	7.45333	7.32896	7.14618	7.00114	6.97819	6.6709	7.29362	7.43584	6.68521	7.42743	7.51289	7.69236	6.99619	7.32283	7.1014	4.80898	4.45185	4.44282	4.62814	4.41402	4.63021	4.27881	4.75967	3.87758	2.51634	2.84841	3.12027	2.86011	2.9536	4.02464	4.07606
XM_003130167	1	2.25867	2.23219	2.43809	2.55222	2.24669	1.86702	2.17333	1.95671	1.57125	2.46131	2.18487	2.28729	2.48139	2.37162	2.34858	2.24669	3.86357	4.36728	4.06102	4.49465	4.05815	3.48306	4.36023	4.1728	3.98463	3.71786	3.95461	4.21809	3.1876	3.88994	3.74328	4.04689	2.857	3.71318	3.51069	3.46708	3.31227	3.43949	3.40471	2.96125	2.42961	2.31566	1.3063	2.31468	1.9878	2.51925	2.00467	2.24389
XM_003130309	1	2.25867	2.3845	2.53703	3.01116	2.84386	3.25593	3.18503	2.75478	3.08976	2.46131	3.37014	2.22159	2.90986	2.99513	2.85347	2.32652	5.3197	5.07827	4.91797	4.78408	4.88383	4.34861	5.02538	4.49021	4.70723	4.86832	5.12595	4.48358	4.13509	4.75301	4.63916	4.90361	4.0996	3.81235	3.76274	5.17805	3.60115	3.26593	4.60862	4.01205	4.54931	4.13289	4.33264	4.88079	4.10659	3.89292	4.68022	4.93968
XM_003130354	1	3.78153	2.04464	4.0534	4.0209	3.15537	2.89959	3.4236	3.76678	3.97901	2.91752	3.04005	3.10422	3.28566	3.49879	2.57815	3.4059	2.34352	2.75478	2.50788	3.04045	3.00069	3.09271	3.10768	2.93888	3.74227	3.79363	3.47348	3.70304	3.83568	3.12632	3.38849	2.90482	2.857	2.83072	3.42125	3.35715	2.56654	3.58042	3.5014	3.17974	2.61341	2.6972	1.3063	2.51551	2.99214	2.74281	2.6464	2.80945
XM_003131487	1	5.50734	5.6648	6.19397	6.33553	5.89898	5.93421	6.01515	5.05948	6.10776	5.35052	5.11839	5.44711	5.73638	5.95684	5.67969	6.01717	5.87382	5.91814	5.56943	5.72492	5.74504	5.33046	5.57274	5.40983	6.60628	5.35035	5.08383	5.59729	5.58764	5.92171	5.78417	6.27068	5.88333	5.55241	5.09723	4.70893	5.95102	5.79187	5.51557	5.50223	5.91948	5.47412	5.83784	5.50038	5.63431	4.80296	5.28325	4.81678
XM_003132710	1	1.3073	0.900045	0.398324	0.961487	1.53795	1.37585	1.21249	1.32415	0.45463	1.44568	0.750796	1.14024	0.665562	1.12784	1.15141	1.21335	1.25269	3.23759	2.09361	3.4674	2.50263	2.47756	2.47405	2.93888	2.50147	1.25091	3.55401	2.20342	1.69991	2.95667	2.87591	1.64286	1.34888	1.22311	1.34541	1.74651	1.2223	1.40846	1.74266	1.54836	2.42961	1.35042	2.31486	2.4174	1.84433	2.40204	2.43029	2.54843
XM_003133545	1	6.2043	5.92171	5.43137	5.89635	5.44312	6.16453	5.3525	5.59793	5.70219	6.62624	6.25998	5.79496	6.0188	6.74294	6.01482	5.11786	3.35077	2.75478	1.36281	2.60356	1.74107	3.09271	2.80582	2.93888	3.27434	1.86702	3.27269	2.70563	3.00886	2.68475	2.24117	3.10636	2.57942	2.36848	2.09975	2.03701	1.83205	1.40846	2.56019	2.08662	4.0459	3.50127	3.231	2.68288	3.39039	2.74281	3.45641	3.84378
XM_003354711	1	1.13139	0.900045	0.398324	1.14902	1.0775	0.716395	1.21249	1.32415	0.45463	1.44568	0.750796	0.202605	0.665562	0.477961	1.15141	1.03727	1.25269	0.677304	1.36281	1.01561	1.74107	1.31632	1.66089	1.63527	1.83849	1.25091	1.21249	1.5252	0.220266	1.08854	1.04345	1.38405	1.34888	1.22311	0.672929	0.849818	0.265947	1.40846	1.74266	1.54836	1.22291	0.715119	1.3063	1.80571	2.14081	1.53473	0.923494	1.28939
XM_003355104	1	2.04416	1.55644	1.65584	2.66218	1.53795	1.18745	2.35253	2.27527	2.6235	2.46131	1.45436	1.40676	2.54073	2.25867	1.15141	2.47693	3.35077	2.10759	2.50788	3.34066	3.14867	2.47756	3.33228	1.63527	3.90552	3.48672	3.89098	3.84765	3.77022	2.68475	3.78278	3.87639	2.57942	2.09618	2.62281	2.77002	2.36739	2.38906	2.56019	2.7067	2.20655	1.1622	2.31486	1.11277	2.37985	1.92131	1.41839	1.83234
XM_003355228	1	2.86303	4.26393	4.5133	4.11799	3.65049	4.40604	4.23899	3.16742	4.49824	4.16431	3.50494	3.18444	3.73917	4.03556	3.38665	3.87509	5.09363	4.7258	4.71459	4.54248	4.5903	4.92837	5.11351	5.00454	4.79702	4.34983	4.72018	5.35927	4.86592	4.5675	5.2527	4.69314	4.50016	4.38729	4.59995	4.17873	4.35802	4.35709	4.74484	3.7892	4.11444	3.16026	3.53376	4.39116	4.25135	3.56898	4.39547	3.2354
XM_003357234	1	1.13139	0.414738	0.398324	0.181615	1.53795	0.716395	0.722781	1.32415	0.45463	1.44568	0.750796	0.202605	1.13434	1.58231	1.15141	1.03727	1.25269	0.677304	1.36281	1.92649	1.74107	1.31632	1.28794	1.63527	1.83849	1.25091	0.497807	1.5252	0.744829	1.08854	1.04345	1.38405	0.657738	0.599188	0.672929	1.35977	1.83205	1.40846	0.972791	1.54836	0.729992	1.50998	2.84841	1.46475	0.703421	2.74281	2.43029	0.63541
XM_003357379	1	6.44922	6.18678	5.32608	5.97358	5.81361	5.74535	6.50757	5.73621	5.93094	5.94201	4.87422	6.03576	6.3615	5.62619	6.0952	5.41539	5.24554	5.14201	4.59476	5.68609	5.45496	5.33046	5.44083	5.48908	5.40983	5.65301	4.82479	5.52707	5.65169	5.39376	5.42603	5.55066	6.73453	6.16723	5.9298	5.6338	6.44885	6.42313	6.36365	6.01903	5.85957	6.32314	5.99791	6.45498	5.71875	6.20884	6.29159	5.58989
XM_003357702	1	7.16018	7.02847	7.56999	7.5249	6.35173	7.42099	7.31228	6.70298	6.96414	7.20868	5.87466	7.41023	7.54232	6.67919	6.52662	7.18253	6.82166	7.24365	7.31282	7.41068	6.96655	7.54175	7.07749	6.91187	7.00741	6.63797	6.82599	6.94832	7.45954	7.21923	7.0094	6.63615	7.79884	7.55351	7.4994	6.27817	7.6372	7.7616	6.71163	7.05986	8.01179	7.95633	7.62784	7.61225	8.38276	8.85204	7.81831	7.87077
XM_003358650	1	7.42266	6.16137	5.88904	6.36506	6.98019	5.98252	6.52746	6.57054	7.09819	7.12832	6.70944	6.99296	6.1234	7.29919	6.28647	6.66192	8.4635	7.44071	7.9611	8.07926	8.14345	7.78259	7.15951	7.83445	8.29949	8.18681	8.10936	8.01709	8.371	7.37345	8.31467	7.70598	6.07624	7.03224	6.55818	6.72675	6.65024	7.23537	6.52845	6.89696	6.4598	7.15198	6.6527	6.22023	6.04061	7.01344	5.98918	6.32068
XM_003358826	1	5.33656	5.75565	4.94954	5.47887	5.16419	4.58934	5.55208	5.05948	4.85175	4.47364	5.98842	5.33046	4.66371	5.73847	5.32434	5.0578	4.65318	4.16919	4.71459	4.54248	4.09291	3.77235	4.49326	4.78342	4.41956	5.20054	4.35528	3.84765	4.46277	4.83815	4.17711	4.56291	7.15234	6.76482	7.83247	7.35207	7.15038	6.69851	7.8161	7.44118	5.78705	5.62421	5.46751	5.83539	5.79534	5.50135	5.13358	5.73036
XM_003359786	1	2.93512	2.97557	2.98805	3.59856	3.08475	2.83842	3.305	3.49328	3.26571	2.91752	2.95381	2.53197	2.59433	2.47425	2.71285	3.04054	4.48603	4.07184	4.24418	3.57083	4.48085	4.42136	3.82779	3.94267	3.74227	4.39684	4.00727	3.70304	3.80549	3.68022	3.78278	3.93222	3.54186	3.18723	3.33339	3.66162	2.94355	2.88085	3.40471	3.66431	4.34445	4.13289	4.06745	4.72444	3.7062	4.08756	4.39547	4.78287
XM_003359877	1	2.25867	1.8259	1.13271	1.4562	1.93535	2.11226	1.21249	2.27527	1.84173	2.46131	2.60568	2.07073	2.04677	2.25867	2.98224	1.94739	2.95819	3.16312	2.50788	2.60356	3.50329	2.47756	2.80582	3.46394	3.74227	3.48672	2.38755	3.98201	2.84804	3.12632	3.92871	3.10636	1.88435	2.83072	2.29622	2.03701	2.13422	2.38906	2.56019	2.43874	2.78113	2.86982	2.31486	2.68288	2.55898	2.51925	2.6464	2.54843
XM_003359941	1	4.44543	4.03362	4.12395	3.84899	3.77773	4.29983	3.4236	3.49328	3.87533	3.98101	4.04381	3.55026	2.90986	3.80124	2.85347	2.73652	5.49589	4.9435	4.82145	5.60777	4.62646	5.6497	5.11351	5.00454	5.24944	4.75338	4.72018	4.89565	5.21762	4.75301	4.84821	5.79514	3.90432	3.59856	3.82904	3.88388	4.84603	4.35709	4.36594	4.83152	4.24835	3.40044	3.97493	3.98784	3.25502	4.00094	4.56712	4.4405
XM_003480538	1	2.86303	2.23219	2.21639	2.78269	2.73591	2.40545	2.17333	2.75478	3.04226	2.71462	2.73812	2.58975	2.66001	2.37162	3.09943	3.30838	4.98303	4.633	4.71459	4.63437	4.69799	4.09733	4.53301	4.39727	5.40983	4.68277	4.13452	5.3328	5.4224	4.71105	4.25501	5.189	3.40151	3.98964	3.55286	3.07361	3.38161	3.58042	3.5014	2.58774	3.41774	4.10101	3.97493	3.25225	3.80594	3.6812	3.56577	3.40951
XM_003482133	1	2.43072	2.04464	2.53703	2.55222	2.24669	2.3141	2.35253	1.32415	1.57125	1.44568	1.45436	2.47781	2.25207	1.58231	2.25189	2.47693	3.35077	2.4496	2.50788	3.04045	3.39779	3.09271	2.58496	3.46394	4.41956	3.3056	3.27269	3.33167	3.00886	3.12632	3.26861	3.7846	2.857	1.72982	2.29622	1.35977	1.83205	1.40846	2.56019	2.7067	2.78113	2.31566	3.231	2.84894	3.25502	2.51925	2.17357	3.40951
XM_003482681	1	4.05745	3.6764	3.6873	4.2467	4.30509	3.25593	3.305	3.49328	3.82414	3.5417	3.22152	3.4198	3.1907	3.38776	3.20248	3.87509	3.86357	5.01206	4.1561	3.57083	4.41774	3.77235	3.42629	4.05614	3.90552	4.75338	4.2711	3.70304	4.69584	4.5675	4.56051	3.97075	2.857	4.07944	3.97342	3.88388	3.60115	4.35709	3.5014	3.17974	5.37787	6.00157	4.96493	5.95102	4.84811	5.87855	5.28325	5.83698
XM_003482700	1	4.49429	3.86343	2.89987	3.912	3.65049	4.24625	4.07688	4.64654	3.97901	4.32393	4.04381	3.86878	4.30345	4.10125	4.24804	4.31094	3.35077	3.78685	3.09904	3.57083	3.66954	2.47756	3.22716	3.46394	1.83849	3.09155	3.03887	2.70563	1.84144	2.68475	3.13775	2.90482	4.43436	4.31928	5.15606	4.009	4.71889	4.75485	4.60862	4.01205	2.61341	4.19915	3.97493	4.05614	2.99214	4.00094	4.19734	3.84378
XM_003482755	1	0.658416	1.55644	0.398324	0.738607	0.434468	1.18745	0.722781	1.32415	0.45463	1.44568	1.45436	1.65417	1.13434	1.12784	1.15141	0.562266	1.25269	1.68512	1.36281	1.01561	1.3547	1.31632	2.02154	1.63527	0.995023	1.86702	0.497807	2.20342	1.84144	1.08854	1.46509	1.87942	1.34888	1.72982	0.672929	0.849818	0.968227	1.40846	0.972791	0.78802	1.93595	1.82633	1.3063	1.11277	1.16365	1.53473	0.923494	2.24389
XM_003483429	1	4.86064	4.48717	5.14644	4.43256	4.37655	4.24625	4.2962	4.87152	4.61937	4.85952	5.67373	5.4288	4.83584	4.36356	5.0247	5.32523	6.9997	6.70441	7.10528	6.99331	7.16506	7.22827	7.22498	6.21807	6.95791	6.15803	6.64061	6.45498	6.63135	6.25266	7.01741	6.9792	6.4988	6.21421	6.05681	5.70377	5.51997	6.2126	5.20493	5.93111	4.74332	4.6534	5.39171	4.7648	4.8057	4.26002	5.17419	5.54902
XM_005652674	1	3.78153	2.86801	3.88373	2.55222	3.27719	3.97237	3.52888	2.75478	3.92789	2.91752	3.85243	2.82115	3.09301	3.59709	3.70789	3.30838	3.35077	4.30725	4.1561	3.57083	3.27734	3.09271	3.5982	2.93888	4.05	3.63962	3.03887	3.33167	4.50867	4.04725	3.92871	3.87639	4.0996	5.05797	3.82904	5.07593	4.71889	4.21045	5.02298	5.07453	2.92619	4.25872	4.33264	3.75045	3.60567	3.6812	3.9306	3.40951
XM_005653271	1	2.86303	2.62785	2.53703	4.0209	2.64227	3.01367	3.06496	3.76678	2.87978	3.25525	3.50494	4.04449	2.54073	3.59709	3.47688	3.4059	5.24554	5.04583	6.05128	5.82524	5.11256	5.33046	6.03656	5.70186	6.11454	5.65301	5.60164	5.96278	5.96682	5.85007	5.93601	5.43913	4.35018	3.90184	4.13634	4.48358	3.80441	4.21045	4.95287	4.30108	3.28716	4.6534	3.77869	4.11444	3.88566	3.29283	3.56577	4.17711
XM_005653390	1	4.9354	5.54867	4.12395	4.84224	5.39905	4.74131	5.25472	4.36594	5.24805	4.32393	5.57636	4.93521	4.49021	4.89927	4.6651	4.64586	7.08754	6.90887	6.31364	7.03538	6.85329	6.57382	7.05501	6.82126	6.81415	6.25039	6.70271	6.57499	6.58016	6.90926	6.37378	6.33778	5.42779	6.3858	5.69488	5.79106	5.82076	5.66431	5.37214	6.16259	6.04501	5.84877	6.74425	6.57748	6.00353	6.68521	6.68001	6.21055
XM_005653391	1	5.00911	4.95794	4.98675	5.33295	5.22973	5.32723	5.01371	5.4565	4.34321	3.98101	5.45756	4.58656	4.49021	5.27296	5.53159	4.47364	6.34547	6.94212	6.34644	6.92096	7.18072	7.26082	6.59142	7.16143	7.22266	6.85329	7.05418	6.71734	6.29735	6.63135	7.18635	6.44497	6.4328	6.40728	5.18614	5.54091	5.54921	5.91814	6.11607	5.07453	6.70635	6.28076	7.1002	6.95333	6.02278	7.15234	7.43629	6.11891
XM_005653392	1	5.21213	4.56947	4.66855	4.59995	4.5755	5.35035	4.23899	4.96815	5.22339	3.98101	5.37637	5.46894	4.83584	4.17316	5.17593	4.79219	6.21988	6.97771	6.98945	6.94034	6.4679	7.33852	6.33137	6.79123	6.90314	6.65498	6.84591	6.45498	6.815	6.20002	6.71635	6.688	6.07624	6.12789	5.69488	4.88198	5.75255	5.36232	6.0661	5.89756	6.12712	5.96598	6.83802	7.32687	6.34253	7.18843	7.2815	6.54879
XM_005653393	1	4.49429	5.52585	4.24979	4.98895	5.19533	5.43176	5.01371	4.5133	4.85175	5.17347	4.76499	4.77395	4.14652	4.57949	5.0247	4.35768	6.42647	7.48139	7.01062	7.43457	7.13231	7.33852	6.97058	7.16143	7.0332	6.89549	6.94757	6.6794	7.03069	6.87313	7.07872	7.13802	5.5638	5.38152	5.18614	5.6338	6.03801	5.66431	4.81543	5.45597	6.06196	6.52746	7.14737	6.20189	6.66757	6.61386	7.3778	6.87806
XM_005654352	1	1.3073	0.900045	1.41782	1.83981	1.0775	1.55724	2.17333	1.32415	2.06343	1.44568	1.45436	1.40676	1.48327	1.12784	1.68022	2.0567	2.69631	2.29385	2.50788	2.60356	2.36805	2.85594	2.80582	2.55334	2.50147	2.17438	2.38755	2.48673	1.69991	2.01901	2.5299	3.19012	1.6344	1.22311	1.51596	2.03701	1.83205	1.40846	1.39744	1.21284	1.93595	1.50998	2.84841	2.60089	2.14081	2.74281	2.43029	2.24389
XM_005654712	1	3.41125	2.51119	3.05342	2.78269	2.24669	2.89959	2.65013	2.27527	2.06343	1.44568	2.60568	2.58975	2.41267	1.97876	2.43334	1.94739	4.07019	4.23689	3.76304	4.20033	3.82666	3.48306	4.18573	4.28616	4.05	4.25605	4.42472	4.10546	4.37754	3.68022	4.11752	3.97075	2.57942	2.09618	1.83671	3.01557	1.83205	2.38906	2.24289	2.96125	2.61341	2.86982	2.31486	3.12027	3.25502	3.29283	2.17357	3.02572
XM_005655607	1	3.78153	5.06004	4.31478	5.21898	3.87259	3.90755	4.88785	5.14617	4.49824	4.47364	4.36264	4.62131	3.97901	3.70237	4.70808	3.6291	5.74535	5.36536	5.07559	5.3235	5.4934	5.53535	5.3409	5.10938	5.79555	5.07683	5.21374	5.48696	5.00165	4.92267	5.30386	5.48928	4.43436	5.05797	4.95287	4.96214	4.23496	4.75485	4.18587	4.54144	5.1773	4.6534	5.23679	4.91579	5.23338	5.13715	5.47036	5.5067
XM_005655608	1	4.97099	4.40219	4.19442	5.31438	4.22808	3.84343	4.65318	4.96815	4.45723	3.98101	4.21169	4.04449	4.14652	4.42047	4.78744	3.6291	5.49589	4.76638	5.72968	4.78408	5.35579	5.33046	5.23657	5.40983	5.19395	5.83022	5.47433	5.44604	4.89444	5.81386	5.32828	4.73988	4.0996	5.51557	5.30315	4.06268	5.14013	5.27581	5.02298	4.62068	5.1773	4.98905	4.96493	4.94768	4.54741	4.33923	4.2605	4.93968
XM_005655609	1	4.61937	4.77645	4.12395	4.6994	4.78201	4.20179	4.78527	4.5133	4.30008	4.47364	4.71138	4.65063	4.60037	4.62868	4.39403	4.13189	5.6501	5.28211	5.15993	5.21862	5.41749	5.46846	5.57274	5.10938	5.5934	5.88283	4.88412	5.21064	5.52293	5.5479	5.68773	5.26865	4.68755	5.48336	5.00793	4.48358	5.17593	5.44789	4.18587	4.62068	4.7008	5.19459	4.16692	5.45104	4.92948	4.41805	5.21432	5.391
XM_005655612	1	3.85139	5.03214	4.66855	4.66192	4.72871	4.03173	4.8243	5.05948	3.87533	4.60976	4.5752	4.55298	3.86218	4.03556	4.00108	4.08578	4.75437	5.49759	5.72968	5.27261	5.567	5.01432	5.3409	4.90148	5.64298	5.83022	5.60164	4.70924	5.35607	4.75301	5.09363	5.48928	4.86064	5.05797	4.55315	4.62814	4.58779	5.09154	4.74484	5.07453	5.1187	4.43768	4.33264	5.47647	4.18313	4.08756	4.93426	5.10594
XM_005655613	1	4.44543	5.08716	4.44757	5.39346	4.62839	3.90755	5.01371	4.64654	3.35576	4.47364	4.29234	4.49326	4.08306	4.42047	4.10295	3.93019	5.17375	4.80739	5.37602	5.3235	5.54867	5.25643	5.31819	4.78342	5.76333	5.93663	5.4009	5.16185	5.35607	5.59729	5.65301	4.85869	3.90432	5.38152	5.21449	4.96214	4.8039	5.18821	4.27881	4.95638	5.1187	5.41197	5.06083	5.45104	4.75786	5.09112	4.73495	5.47097
XM_005656230	1	4.59586	4.7944	4.31478	3.78645	4.47565	4.4951	4.18662	4.28583	4.55755	3.87655	4.164	4.49326	3.73917	4.8159	4.57316	3.773	5.74535	5.61428	6.41455	5.64524	5.72938	6.07842	5.9477	5.56331	5.74988	5.31517	5.85153	5.48696	5.344	5.71061	5.70219	5.25224	4.9674	4.45185	4.30396	4.62814	4.97336	4.13102	4.32282	4.75967	3.87758	5.38193	4.86153	4.36799	4.57364	5.20199	5.25109	4.3119
XM_005656231	1	4.5752	4.99536	4.16165	4.29056	4.54548	4.93217	4.23899	4.28583	4.63408	3.66766	5.22852	4.24949	4.44339	4.62868	4.83239	4.17985	5.89434	5.79948	6.08551	5.82524	5.42662	6.17107	5.81278	5.16316	5.4355	5.31517	5.89408	5.06816	5.4579	5.46894	5.21102	5.12357	5.14884	4.07944	4.05787	4.98303	4.88472	4.81911	4.49453	4.95638	3.83877	5.53126	4.8105	4.59995	4.89279	5.01842	4.65416	4.07606
XM_005656652	1	5.66707	5.98293	6.08233	6.50313	5.53901	5.32723	6.17149	5.4565	5.5748	6.12036	5.25608	6.20914	5.68219	5.85596	5.80461	5.73091	5.09363	4.7258	4.46734	5.21862	5.4934	4.83036	5.55208	5.63704	5.40983	5.50325	4.82479	5.59729	5.05736	5.688	5.61336	4.90361	5.63101	6.05404	6.03823	6.02683	5.97273	6.56904	6.55243	6.61736	5.68159	6.39131	5.39171	5.63892	6.27615	5.76103	5.91966	6.27749
XM_005656653	1	6.14034	5.22642	5.64249	6.37874	5.36194	5.52519	5.93978	5.93271	5.79555	6.2772	4.92739	5.86743	5.95842	6.08846	5.50867	6.21182	5.38139	4.67814	5.15993	4.63437	5.24172	4.61212	5.55208	5.31317	5.5934	5.68944	5.1718	5.30755	5.68445	5.0701	4.97746	5.17464	6.7185	5.58899	6.2986	6.61736	6.16882	5.91814	6.64291	6.18604	5.65846	6.52746	5.94068	5.81891	5.91095	6.22928	5.55623	5.91854
XM_005656655	1	6.44922	5.29126	5.93627	6.67355	6.35173	6.1979	6.27335	5.59793	5.22339	5.88198	5.93235	6.18462	5.92308	6.26295	6.12678	5.21153	4.93692	5.1739	5.44233	5.51956	5.3103	4.92837	5.4048	5.2105	5.54729	5.75485	5.43854	5.40665	5.4224	5.688	4.67302	5.51938	6.52629	6.3858	5.94742	6.50955	5.72938	5.98595	6.18091	6.31507	5.89512	6.40531	5.66707	5.68341	6.1347	5.80744	6.32683	5.83698
XM_005656665	1	6.51116	6.10743	5.43137	5.9477	5.26839	5.54774	5.49787	5.6741	5.81434	5.49186	6.01336	6.24427	5.66079	5.95684	5.50867	5.51159	4.65318	5.33561	4.59476	4.85458	4.79527	5.33046	5.4224	5.40983	5.64298	5.02962	5.29236	5.6746	4.95245	5.64481	4.63916	5.20517	5.7438	5.44921	6.13436	6.58016	6.50094	6.16066	6.64291	6.63948	5.32608	6.0527	5.78947	5.8688	6.5165	5.83108	6.25653	6.54879
XM_005656802	1	6.73142	6.14865	7.4981	7.0953	6.46561	6.61844	6.66458	7.26783	7.05951	7.45036	6.31121	6.93033	7.41494	6.19235	7.2279	6.89321	7.4083	6.86948	7.7811	7.33442	6.59817	6.60444	7.52605	7.18888	7.11822	6.72082	7.45455	6.72823	7.35861	7.13576	6.42765	6.62526	7.88609	7.65871	7.04306	6.99016	6.57294	7.72898	6.57611	6.99439	7.99478	8.25991	7.56999	7.26918	8.67216	8.82035	8.42845	7.90386
XM_005659689	1	4.2306	3.86343	3.97656	4.29056	3.65049	3.4607	4.18662	3.76678	2.6235	3.78265	3.04005	3.3479	3.38665	4.03556	3.29235	2.73652	4.07019	4.7258	4.46734	4.92244	4.85332	3.77235	4.69448	3.80124	4.05	4.68277	4.18525	4.83088	4.86592	4.75301	3.99051	4.19707	4.27016	4.16724	4.55315	4.27509	4.35802	4.21045	4.27881	4.1092	4.0459	3.59719	3.53376	3.98784	3.50812	3.79671	4.1124	3.5734
XM_005660024	1	2.25867	2.23219	1.13271	2.66218	1.53795	1.18745	1.57156	2.27527	1.57125	1.44568	1.97175	1.40676	2.04677	1.12784	1.508	1.94739	2.34352	2.4496	3.09904	3.34066	2.83187	1.31632	2.97261	1.63527	2.50147	2.40863	1.83279	2.70563	3.00886	2.68475	2.24117	2.90482	1.88435	1.22311	1.51596	0.849818	2.13422	2.38906	2.24289	1.54836	2.61341	1.82633	2.31486	2.51551	2.14081	2.26102	1.82522	2.54843
XM_005660844	1	2.25867	1.55644	1.65584	2.1367	1.53795	2.11226	1.90225	2.27527	2.23654	1.44568	2.3335	2.35192	1.80389	1.12784	1.508	1.6997	2.95819	2.4496	2.50788	1.92649	1.74107	2.47756	2.97261	2.93888	2.95422	2.81452	2.38755	2.20342	2.15347	2.01901	1.85593	2.63888	1.88435	3.48331	3.23901	2.03701	3.09926	2.88085	2.56019	2.43874	2.78113	3.01603	2.31486	2.31468	2.99214	2.51925	1.82522	2.24389
XM_005661198	1	7.95233	8.45458	7.75842	8.17428	8.75031	8.33285	8.61528	7.90015	8.39311	8.2686	8.22989	8.23399	8.61528	7.92555	9.03433	8.82544	10.456	10.236	10.8083	9.82514	9.69959	10.3658	10.4988	9.64291	10.5264	10.3438	10.2757	10.1372	10.1272	9.86953	10.4504	10.1672	9.57518	10.1118	9.23547	10.2639	10.1372	10.0755	9.90773	10.377	7.88928	7.8659	9.11207	9.02152	8.43906	9.23547	8.52077	8.6839
XM_005661262	1	4.44543	4.92984	4.57385	4.29056	4.78201	4.45015	4.53128	3.76678	3.77123	4.47364	5.37637	4.55298	4.7011	4.30509	4.62897	4.56412	6.28525	6.03823	6.43305	6.1825	6.26911	6.54545	6.13321	6.73453	6.59028	5.57647	6.84591	5.87382	5.9043	5.81386	6.81717	6.66222	4.80898	6.1071	6.18871	6.65045	5.4962	5.66431	6.52845	5.78376	4.91635	4.60195	4.62109	4.88079	5.31068	4.95167	4.56712	4.17711
XM_005661340	1	3.7363	3.54265	3.58803	3.52475	4.10408	3.87722	4.18662	4.28583	4.10101	3.98101	4.00108	3.71217	3.70033	4.33624	3.8559	4.20446	4.24568	4.76638	4.32393	4.11815	3.96858	4.19139	3.92228	4.57754	4.18115	4.39684	3.95461	4.26687	4.21419	4.51365	3.81697	4.22979	4.601	4.28226	3.79625	4.48358	4.32671	3.72698	4.49453	4.25363	4.72304	4.19915	3.53376	3.87196	4.31521	3.6812	3.70945	4.35596
XM_005661956	1	4.8244	4.60539	4.71889	5.05216	4.67359	4.58934	4.48314	4.36594	5.4224	4.60976	4.64137	4.80374	4.73367	5.20031	4.0537	4.47364	5.87382	6.0661	5.82455	5.79041	5.86497	5.69942	5.63205	6.08002	6.16748	6.3579	5.36232	5.73222	6.23091	5.92171	5.2527	5.9507	5.34854	4.87075	5.45756	5.68108	5.60602	5.79187	5.02298	5.54754	5.89512	5.13034	4.86153	5.52485	5.81434	5.09112	5.73333	5.30134
XM_005661957	1	4.9354	5.16185	5.36491	5.19937	5.19533	4.91884	4.57385	4.87152	5.118	3.98101	4.87422	4.12518	4.30345	4.72362	5.08854	4.35768	5.44055	5.83002	5.9011	5.37214	5.68233	5.40145	5.59434	5.70186	6.11454	5.65301	5.0335	5.16185	6.20984	5.92171	5.81434	5.36232	5.06148	5.51557	5.38474	4.96214	5.60602	4.8822	5.56501	5.68579	5.89512	5.50106	5.72909	6.12886	5.33155	5.09112	5.28325	5.8915
XM_005662479	1	5.68773	5.73638	5.58304	5.7387	6.29579	5.24197	5.97977	5.52965	5.33492	5.7523	5.84281	5.26327	5.70133	5.95684	5.91518	6.21182	6.67408	7.47364	6.78503	6.22547	6.59817	7.17547	6.99769	7.46925	7.1023	6.96369	6.77368	7.50391	7.27861	7.86036	7.48281	6.688	6.37321	6.27749	5.9088	5.587	6.65024	5.85269	6.23387	6.71073	4.49312	4.19915	4.74996	5.14248	4.71327	5.32934	4.4524	5.391
XM_005662480	1	5.66707	6.42798	5.14644	5.4589	6.02206	5.7239	6.25691	5.52965	6.02335	5.27157	6.15754	5.40842	6.24459	6.17149	5.88156	5.59493	7.37883	7.28712	6.97058	7.22827	7.35366	7.05904	6.69547	7.2146	7.08871	7.41023	7.50235	7.42898	7.59551	6.73762	7.6825	7.11662	5.52889	6.32975	5.85468	6.61736	6.16882	6.67192	6.68886	5.7523	4.18487	5.27532	5.23679	4.44011	5.03591	5.4284	4.51066	4.52753
XM_005663542	1	3.60115	3.4069	2.89987	3.40874	2.84386	3.5417	2.93888	3.16742	3.64215	3.40862	3.68744	2.75756	3.28566	3.49879	2.85347	3.04054	4.07019	3.16312	3.97388	3.98891	3.59463	3.89437	3.68036	3.64769	3.98463	3.40299	3.38682	3.98201	3.1876	3.97684	3.50263	4.08656	3.66669	4.89787	3.37695	4.42998	4.58779	4.28616	4.07236	4.01205	3.12833	3.08638	3.66133	3.19054	3.45582	3.44225	2.94402	3.02572
XM_005665584	1	2.63243	2.97557	3.97656	3.48672	2.45525	3.50314	3.00546	3.49328	3.58847	2.19231	3.57083	2.4191	3.00464	2.84777	2.64949	3.70488	2.95819	2.99082	2.50788	3.21417	2.61494	2.47756	2.02154	3.2484	2.50147	2.81452	2.38755	2.91368	2.84804	3.28978	2.77031	2.31094	1.88435	2.72186	2.38178	2.38055	1.99194	2.66131	2.56019	2.08662	2.53525	2.95794	3.05399	2.9898	2.55898	2.63394	2.43029	2.9192
XM_005665637	1	1.48094	1.55644	2.06463	1.4562	1.53795	2.3141	2.35253	2.27527	1.57125	1.44568	1.97175	2.22159	1.80389	1.97876	1.8259	1.94739	4.40491	2.99082	3.97388	3.90698	3.50329	3.77235	3.5982	3.46394	5.30564	4.0531	3.63167	4.56051	4.37754	4.33502	4.47474	5.64991	2.857	1.72982	2.09975	2.28479	2.94355	1.40846	2.24289	2.43874	3.61906	3.70834	2.84841	3.58429	3.7062	2.9536	2.17357	3.40951
XM_005666056	1	3.30838	3.60354	2.53703	3.40874	3.27719	2.61391	2.93888	2.75478	2.9973	2.91752	2.60568	2.35192	2.54073	2.84777	3.09943	2.73652	4.75437	5.47283	5.07559	5.21862	5.64524	5.33046	5.27827	5.2105	4.79702	5.46453	4.66834	4.10546	4.89444	5.27581	4.78314	4.69314	3.79648	3.48331	3.51069	2.46069	3.49422	2.88085	3.6764	3.52459	3.28716	3.28022	3.53376	2.68288	3.60567	3.29283	3.1848	3.5734
XM_005666725	1	1.13139	0.900045	1.13271	1.14902	1.0775	0.716395	0.722781	0.243758	1.13111	1.44568	0.750796	0.984675	0.882126	1.12784	1.508	1.6997	1.25269	0.677304	2.09361	1.01561	1.15663	0.0815256	1.4862	1.63527	0.995023	1.25091	0.78876	0.744829	0.965761	1.08854	1.46509	0.130945	1.02873	0.895552	1.51596	0.510908	0.968227	1.40846	0.972791	1.21284	0.729992	0.92875	1.3063	0.637504	0.939735	1.07333	1.18893	0.63541
XM_005667210	1	5.87146	5.03214	5.52835	5.33295	5.44312	6.01549	6.21321	5.59793	5.95897	6.00157	4.8189	5.23657	5.85885	5.23311	4.75273	4.92815	7.18114	7.04756	7.87779	6.92096	7.52995	7.34915	7.27276	6.70043	7.0332	8.3004	7.73728	6.818	7.50584	8.01087	7.2473	6.86948	8.65277	8.30794	7.62105	8.58041	7.95319	8.67655	8.19349	8.6736	7.19965	7.34632	7.26308	7.74766	7.82411	7.13078	8.12098	8.12098
XM_005667534	1	1.48094	2.97557	2.71803	2.43072	1.53795	2.11226	1.90225	1.32415	1.27179	1.44568	1.97175	2.07073	1.80389	1.58231	2.43334	1.6997	2.95819	1.68512	2.50788	1.01561	1.3547	1.31632	1.28794	1.63527	1.83849	1.86702	1.83279	2.70563	1.52958	2.68475	1.85593	2.31094	1.34888	1.72982	1.51596	1.74651	1.4406	1.40846	2.24289	0.78802	3.28716	3.01603	3.53376	2.51551	3.50812	3.79671	3.0237	3.5734
XM_005667635	1	1.93111	2.56919	1.88777	2.29995	1.93535	2.22173	2.51215	2.27527	2.15686	2.46131	2.47725	2.82115	2.54073	2.25867	2.05187	1.8444	3.75784	3.91872	3.76304	4.0537	3.66954	4.19139	4.40589	4.1728	3.90552	3.63962	4.51666	3.98201	3.72698	3.97684	3.74328	3.6704	2.72716	3.59856	3.12107	3.88388	3.75814	3.72698	3.59536	2.83718	2.32358	2.0922	2.61341	2.21054	1.84433	2.40204	2.31167	2.0686
XM_005667724	1	4.65956	3.60354	3.58803	4.11799	3.77773	4.03173	3.305	4.64654	4.49824	4.47364	3.37014	4.16603	3.73917	4.03556	3.7726	3.70488	2.95819	2.4496	3.09904	3.90698	2.83187	3.48306	2.97261	2.93888	1.83849	3.3056	2.38755	2.20342	3.35104	3.43241	2.5299	3.10636	4.27016	5.19459	5.35696	3.66162	4.17329	4.63021	4.07236	4.38588	3.1742	3.40044	3.97493	3.98784	3.88566	4.17329	3.32498	4.07606
XM_005670057	1	2.50178	2.92437	2.71803	2.36659	2.45525	2.89959	2.35253	2.53703	3.04226	2.71462	2.84797	2.47781	2.48139	2.92743	2.78883	2.54549	2.34352	3.37323	3.09904	2.60356	3.34353	3.09271	2.69482	2.55334	2.75167	3.2126	2.13735	2.70563	2.84804	2.4012	2.65668	3.01157	2.857	2.24491	2.20799	2.46069	2.36739	1.40846	2.41319	2.08662	2.53525	2.86982	2.31486	2.21054	2.37985	2.26102	2.00467	2.80945
XM_005670333	1	5.26081	5.55655	4.90455	4.92174	4.62839	4.90232	5.2908	4.87152	5.25931	5.02581	5.02155	5.24916	4.91255	5.04119	4.6651	5.53445	6.25297	6.72909	6.52075	6.13701	6.57318	6.60444	6.6188	5.83678	6.46428	6.33058	6.26334	6.35146	6.64153	6.35519	6.32724	6.47708	4.98934	6.23365	5.60092	4.9415	5.45052	5.85269	5.17658	5.54754	5.2105	5.27532	4.47796	5.32877	5.31068	5.11351	5.64114	4.81678
XM_005670453	1	2.5687	2.04464	2.06463	2.66218	2.45525	2.47662	1.90225	2.27527	2.51641	1.44568	1.45436	1.65417	1.80389	2.25867	1.508	2.47693	4.07019	3.95991	4.32393	4.63437	4.21365	4.00235	4.49326	4.49021	3.27434	4.8132	3.27269	4.10546	4.46277	3.88994	3.26861	3.97075	2.857	2.83072	2.29622	3.24343	2.56654	2.88085	2.56019	2.96125	1.93595	2.86982	1.3063	1.80571	2.86011	2.74281	2.43029	2.54843
XM_005670454	1	2.70594	2.23219	2.32807	2.90055	2.84386	2.3141	1.90225	2.75478	2.51641	1.44568	2.3335	2.22159	2.41267	2.47425	1.8259	2.6044	3.62412	4.10285	3.97388	4.33343	4.09291	4.19139	4.69448	4.49021	3.52953	4.53426	3.27269	3.70304	4.23601	3.68022	3.13775	3.87639	2.28803	2.60561	2.09975	2.61794	2.94355	1.40846	3.07108	2.7067	1.61362	2.51634	2.31486	1.80571	1.84433	1.92131	2.43029	2.24389
XM_005671145	1	3.60115	3.15504	3.34353	3.56605	3.87259	3.35693	3.4236	4.00221	3.35576	2.91752	3.37014	3.18444	3.4774	2.84777	3.47688	3.4059	3.86357	3.44757	4.1561	3.75593	3.59463	3.48306	3.42629	4.05614	3.27434	3.48672	4.00727	3.84765	3.77022	4.33502	3.13775	4.12395	3.79648	3.71318	3.23901	2.77002	3.24218	3.58042	3.82543	3.37523	2.78113	3.98345	2.84841	4.23496	3.88566	3.44225	3.75671	3.84378
XM_005671301	1	4.17739	3.54265	4.19442	3.3209	3.97342	3.4607	3.18503	4.20002	3.58847	3.5417	2.84797	2.82115	3.86218	3.12053	3.56577	3.70488	1.25269	2.10759	3.47959	1.92649	2.36805	3.48306	2.80582	2.93888	3.27434	3.09155	3.27269	3.06848	2.41939	2.01901	2.97305	2.31094	3.79648	3.34903	2.29622	3.13231	2.56654	2.88085	2.84734	3.52459	2.20655	1.50998	2.84841	2.9898	1.84433	2.51925	2.17357	2.80945
XM_005671303	1	3.85139	3.60354	3.4738	4.0209	4.14927	3.77907	3.86671	4.36594	3.82414	3.78265	2.84797	3.26717	4.24772	3.38776	3.82801	2.99167	2.34352	1.21249	2.50788	1.92649	1.74107	3.09271	2.97261	2.93888	2.95422	2.40863	3.47348	1.5252	2.41939	3.12632	2.97305	2.63888	3.66669	3.34903	2.47384	2.77002	3.24218	2.38906	2.56019	3.37523	3.1742	2.31566	2.31486	2.51551	2.55898	1.53473	3.1848	3.2354
XM_005671304	1	4.28851	2.97557	3.58803	4.0209	4.14927	3.5417	3.305	3.76678	3.26571	3.5417	3.04005	2.82115	3.56907	3.25942	3.47688	3.20429	2.95819	2.99082	3.47959	2.60356	1.74107	2.47756	3.22716	1.63527	2.50147	2.81452	2.38755	2.20342	2.15347	3.12632	2.5299	2.31094	3.05322	2.83072	2.62281	2.46069	3.60115	3.26593	2.84734	3.37523	2.20655	2.86982	2.31486	2.84894	1.84433	2.51925	3.0237	2.24389
XM_005672671	1	2.25867	2.04464	2.32807	1.72869	1.53795	2.47662	2.17333	2.27527	2.38178	1.44568	2.60568	2.35192	2.04677	2.66632	2.05187	2.15433	3.35077	2.75478	2.50788	3.04045	3.14867	1.31632	3.33228	2.93888	3.52953	3.09155	2.77425	3.33167	3.83568	3.43241	2.77031	3.6704	2.28803	2.36848	2.62281	2.46069	2.56654	2.88085	2.56019	2.08662	2.20655	2.0922	2.31486	3.37347	2.14081	2.51925	3.0237	3.02572
XM_005672826	1	3.99375	3.6764	4.0534	4.32579	3.87259	3.5417	3.86671	4.20002	2.9973	3.25525	3.50494	3.55026	3.38665	3.25942	3.38665	2.73652	5.6501	5.36536	5.2346	5.03975	5.02962	5.10081	5.45946	5.31317	5.30564	5.57647	5.47433	5.35927	5.30923	4.92267	5.49204	4.82106	4.0996	3.71318	4.08176	4.22599	4.46963	4.21045	3.95845	4.75967	4.11444	4.49075	4.62109	4.48575	4.10659	4.41805	3.45641	3.5734
XM_005672899	1	1.80077	2.04464	0.398324	1.93758	1.53795	1.86702	1.57156	1.32415	1.27179	2.46131	2.84797	2.22159	1.80389	2.25867	1.8259	1.38227	3.35077	3.78685	2.50788	4.0537	2.61494	3.48306	3.42629	3.46394	2.50147	3.09155	2.38755	2.70563	2.41939	3.12632	3.13775	3.10636	2.28803	1.72982	1.14752	2.46069	1.83205	2.38906	0.972791	2.08662	2.42961	2.51634	2.31486	2.31468	1.84433	2.26102	2.6464	1.83234
XM_005673004	1	5.39225	5.31593	4.90455	5.56971	5.69306	4.74131	4.91922	4.7633	5.31409	4.7425	5.07283	5.39149	4.86715	5.27296	4.48035	4.13189	6.69518	6.22909	6.16207	6.62578	6.67653	6.68982	7.03438	6.47663	6.35845	5.96735	6.91769	5.96278	6.16828	6.80738	6.63135	6.51548	6.31091	5.92565	5.8915	6.09004	5.70469	5.98595	5.9662	5.5856	4.65013	5.64424	4.86153	5.30029	5.57201	5.46382	4.88259	4.81678
XM_013977433	1	2.5687	2.3845	1.65584	2.43072	2.24669	1.86702	1.57156	1.32415	2.06343	1.44568	1.97175	1.65417	2.25207	2.25867	1.8259	2.32652	3.35077	2.75478	1.36281	1.92649	3.7587	3.09271	2.97261	3.46394	3.52953	3.3056	3.27269	2.70563	3.45058	3.12632	2.97305	3.7846	2.857	2.36848	2.09975	2.28479	2.36739	2.38906	2.24289	2.08662	3.28716	2.51634	1.3063	3.58429	2.86011	1.92131	2.43029	3.5734
XM_013977434	1	2.43072	1.8259	1.65584	1.72869	1.53795	2.3141	2.51215	1.32415	1.84173	2.46131	1.97175	1.87261	2.04677	1.58231	2.25189	2.15433	3.86357	2.75478	3.47959	1.92649	3.66954	3.48306	2.58496	3.46394	4.30128	2.81452	3.03887	3.06848	3.61718	2.68475	3.13775	3.6704	3.05322	2.36848	2.47384	2.46069	2.36739	2.38906	2.24289	2.7067	3.52442	2.86982	2.31486	3.48477	3.39039	1.92131	2.17357	3.02572
XM_013977437	1	2.86303	2.68688	4.12395	2.96901	3.00901	3.1376	3.7619	2.75478	3.82414	2.46131	3.04005	2.15196	3.04581	2.92743	2.25189	2.81264	2.34352	3.23759	2.86674	3.04045	3.2153	2.85594	1.84894	2.93888	1.83849	2.17438	3.27269	2.70563	2.29661	2.68475	2.5299	2.31094	2.28803	2.60561	2.55222	2.38055	1.63566	1.40846	2.56019	2.08662	2.32358	2.86982	2.31486	2.9898	2.55898	3.21551	3.32498	2.68043
XM_013977480	1	1.48094	1.26362	2.32807	1.93758	1.93535	2.3141	1.90225	2.27527	1.84173	1.44568	2.3335	1.65417	2.04677	1.97876	2.43334	1.03727	3.62412	3.95991	3.97388	4.0537	3.89397	3.77235	4.06714	4.05614	5.54729	4.25605	4.48548	5.30755	5.19311	4.04725	3.99051	5.57647	1.88435	2.60561	2.09975	1.74651	2.13422	2.88085	2.24289	2.08662	3.41774	3.01603	2.84841	2.31468	3.60567	2.51925	3.32498	3.2354
XM_013977481	1	1.48094	1.8259	2.06463	1.4562	1.53795	2.11226	2.17333	1.32415	1.57125	1.44568	2.60568	2.35192	1.80389	1.58231	2.25189	1.6997	4.07019	3.30145	4.1561	3.04045	4.09291	3.77235	3.51365	4.05614	5.13242	3.63962	4.54822	5.25678	4.46277	4.33502	4.94768	5.391	2.857	2.60561	2.47384	2.61794	2.13422	2.38906	3.07108	2.08662	3.1742	3.16026	2.84841	2.84894	2.99214	3.29283	2.43029	3.2354
XM_013977485	1	1.80077	1.26362	2.32807	2.43072	1.53795	2.11226	2.17333	2.27527	1.84173	1.44568	2.3335	2.07073	1.48327	1.58231	2.05187	1.03727	4.24568	4.03301	3.97388	4.0537	3.50329	4.00235	4.18573	3.46394	5.50528	4.44348	4.2711	4.89565	5.26343	4.19757	4.56051	5.26865	2.857	2.60561	2.47384	2.77002	2.75989	2.38906	1.74266	2.08662	2.78113	3.40044	2.31486	3.58429	2.71505	2.51925	2.84961	3.02572
XM_013977806	1	3.85139	4.44855	3.97656	4.6994	3.87259	3.70414	4.13847	4.5133	3.87533	3.5417	3.95603	4.49326	4.35469	4.03556	4.43862	4.7272	4.75437	3.95991	4.59476	4.71715	4.79527	4.83036	4.69448	4.05614	4.52511	4.0531	4.61561	4.83088	4.77667	4.45308	4.17711	4.46296	4.56389	4.31928	4.63236	4.48358	4.67302	3.8396	3.82543	4.30108	4.65013	5.24875	4.33264	4.7648	4.18313	4.41805	3.9306	3.96768
XM_013977979	1	3.78153	2.97557	2.53703	2.90055	3.00901	2.47662	3.18503	3.49328	2.9973	2.46131	2.84797	3.48095	3.00464	2.66632	2.05187	3.09733	5.44055	4.90914	4.91797	5.10214	5.0047	5.10081	4.95191	5.63704	4.61804	5.15477	5.1718	3.84765	5.19311	5.39376	4.6048	4.12395	3.05322	3.48331	3.59568	2.90036	3.24218	2.88085	3.2888	3.52459	3.7139	3.01603	2.84841	3.12027	2.99214	2.9536	2.6464	2.54843
XM_013978112	1	1.80077	1.55644	1.13271	1.72869	1.0775	1.18745	1.21249	1.32415	0.45463	1.44568	1.45436	1.40676	2.04677	1.12784	2.05187	1.6997	2.34352	2.99082	2.50788	3.04045	2.08333	2.47756	1.66089	2.93888	1.83849	3.09155	2.38755	2.20342	1.52958	2.01901	2.24117	2.63888	1.88435	1.72982	3.42125	1.74651	2.13422	2.38906	2.84734	1.54836	1.93595	1.1622	1.3063	2.31468	1.84433	1.92131	2.43029	1.28939
XM_013978113	1	1.48094	1.8259	1.13271	1.72869	1.93535	1.55724	1.21249	1.32415	0.921561	1.44568	1.45436	1.65417	1.48327	1.58231	2.05187	1.03727	2.34352	2.4496	1.36281	3.04045	2.61494	2.47756	2.02154	1.63527	2.95422	2.40863	1.83279	2.70563	2.15347	1.08854	1.85593	3.10636	2.28803	2.09618	3.33339	2.28479	1.83205	2.88085	2.56019	2.08662	1.93595	1.1622	1.3063	2.51551	1.16365	1.53473	2.43029	2.54843
XM_013978653	1	1.80077	1.8259	1.13271	1.93758	1.93535	1.55724	1.90225	2.27527	1.27179	1.44568	1.97175	1.40676	1.80389	1.12784	1.15141	1.03727	2.34352	1.68512	1.36281	1.92649	2.08333	1.31632	1.66089	1.63527	1.83849	2.40863	1.83279	2.20342	1.17589	2.01901	1.46509	1.38405	2.28803	2.36848	1.14752	1.35977	2.13422	1.40846	2.24289	1.54836	1.22291	2.0922	1.3063	1.80571	1.52713	1.07333	0.923494	2.24389
XM_013978667	1	1.48094	0.900045	1.13271	0.738607	0.434468	1.55724	1.21249	1.32415	1.27179	1.44568	0.750796	1.14024	1.13434	1.58231	0.683622	0.562266	1.25269	0.677304	1.36281	1.01561	1.3547	1.31632	1.66089	1.63527	0.995023	1.25091	1.83279	2.20342	0.744829	2.01901	1.85593	1.38405	1.34888	1.22311	1.14752	0.849818	0.968227	1.40846	0.972791	0.78802	1.93595	1.1622	1.3063	1.46475	0.703421	1.53473	0.923494	0.63541
XM_013978951	1	0.213779	0.414738	0.398324	0.738607	0.434468	0.247111	0.999692	0.243758	0.707334	1.44568	0.750796	0.488265	0.882126	0.766134	0.250164	0.0635035	3.35077	3.08055	3.47959	3.98891	2.83187	3.63733	3.56141	3.46394	3.98463	2.81452	3.83742	3.5303	3.2995	3.43241	3.78278	3.7846	5.83108	5.49818	6.06681	6.20944	5.94104	5.36232	6.31219	6.17249	1.80571	1.82633	1.94414	1.63003	1.84433	1.53473	2.00467	0.982402
XM_013979367	1	0.658416	1.26362	1.13271	1.4562	1.53795	1.18745	1.21249	1.32415	0.921561	1.44568	0.750796	1.14024	1.13434	1.58231	0.683622	1.03727	1.25269	1.21249	1.36281	1.01561	0.382406	1.31632	0.83501	1.63527	0.995023	0.582847	1.21249	1.5252	1.17589	1.08854	0.511115	1.38405	0.657738	0.599188	0.0351812	0.203546	0.968227	1.40846	0.972791	0.78802	0.0590392	0.0290326	1.3063	1.11277	1.16365	0.385622	0.272731	0.63541
XM_013979506	1	5.89065	5.87063	5.9602	6.2273	5.93043	5.61028	5.64512	5.80152	5.68565	6.46365	4.92739	5.31068	5.49702	4.89927	4.78744	5.83539	6.1891	5.764	5.30705	5.41777	5.18872	5.97325	5.95134	5.00454	5.99154	5.279	5.80177	6.15277	5.91854	5.20757	5.84086	6.49753	5.68609	5.72552	6.25974	5.75083	6.0128	6.10256	5.93094	5.65242	5.1187	4.98905	5.31636	4.44011	4.54741	4.6906	5.17419	5.62784
XM_013979627	1	4.34398	3.54265	3.88373	4.46569	3.87259	4.03173	4.07688	3.49328	4.07478	3.5417	4.21169	4.08258	3.73917	4.10125	3.94529	4.08578	4.07019	4.67814	4.32393	4.44424	4.69799	4.34861	4.81238	4.49021	4.05	4.8132	3.78063	4.21809	4.1886	4.33502	4.47474	3.42125	5.52889	5.51557	5.69488	4.92412	4.63343	5.09154	5.56501	5.45597	4.43596	5.47412	5.15098	4.53274	4.71327	5.04567	5.3548	4.61138
XM_013980521	1	1.93111	2.31486	1.65584	2.04014	1.53795	1.37585	2.43648	2.27527	2.30964	2.19231	1.45436	2.70113	2.16103	1.36231	2.34858	2.15433	2.69631	2.87944	3.31633	2.32946	3.00069	2.85594	2.34352	2.93888	2.50147	3.3056	2.60882	3.21836	2.93713	2.4012	2.87591	2.90482	3.05322	2.36848	2.20799	1.89769	1.83205	2.10119	2.04014	2.28828	2.61341	2.0922	2.84841	2.84894	2.64763	2.10683	2.54285	2.80945
XM_013981384	1	4.2306	4.12102	3.20429	4.5675	4.51167	3.5417	3.71422	3.49328	3.92789	4.32393	4.36264	4.33157	3.38665	4.36356	4.59161	4.31094	6.05804	6.69623	5.68108	6.66483	6.09686	6.49753	6.15564	5.77415	5.46074	6.2323	5.53901	5.93289	5.46846	5.64481	6.20244	6.06542	4.68755	4.74934	5.09723	5.27581	5.21153	4.35709	4.18587	4.30108	5.43463	5.41197	5.46751	5.45104	5.59368	5.26242	5.49973	5.34433
XM_013981774	1	2.86303	2.75678	2.53703	2.78269	2.64227	2.89959	2.65013	2.27527	2.06343	2.46131	2.60568	1.87261	2.54073	2.47425	2.05187	2.32652	6.02646	6.1834	5.9422	5.21862	6.31257	5.33046	5.65	6.08002	5.30564	6.15803	5.53901	5.35927	5.96682	5.49359	5.12248	6.04687	3.05322	3.71318	3.00586	2.77002	3.09926	3.26593	2.84734	2.96125	2.92619	3.28022	3.77869	3.37347	2.99214	3.29283	2.43029	3.40951
XM_013982376	1	6.05561	6.34778	7.41333	6.36506	5.569	6.09947	6.25691	6.04784	6.26224	6.17386	6.09569	6.2673	5.55352	6.4717	5.20879	6.1821	7.75589	8.15962	8.21646	8.1359	7.7505	8.05674	8.31887	7.96252	8.07113	8.39311	8.59599	7.50391	8.55692	8.12727	8.58184	7.53586	8.81317	9.43169	9.92827	8.50703	9.1586	9.66676	9.50413	8.87412	5.61456	4.70656	4.47796	3.83212	5.26425	4.33923	3.56577	4.35596
XM_013982478	1	4.86064	5.29126	4.5133	5.4589	5.53901	4.58934	5.47148	4.7633	5.19444	5.62387	5.95939	5.65338	5.73638	5.30315	4.99588	5.26041	4.93692	3.87146	3.76304	4.63437	3.96858	4.00235	4.45994	4.49021	4.52511	4.25605	4.42472	3.98201	4.33213	3.88994	4.37626	3.7846	6.69975	7.34117	7.71849	6.65045	7.38361	7.29732	7.60736	6.92835	5.81752	4.95638	5.99791	5.30029	5.71875	5.53863	5.98918	5.30134
XM_013982683	1	1.80077	2.97557	2.06463	1.93758	2.64227	2.76073	1.90225	2.27527	2.75897	2.46131	1.45436	2.22159	2.04677	2.25867	1.508	2.15433	3.62412	4.30725	3.97388	4.92244	3.27734	4.19139	4.18573	4.05614	2.95422	4.34983	3.78063	4.10546	3.96415	4.19757	3.69205	4.12395	2.857	2.36848	2.62281	2.90036	2.56654	2.38906	2.84734	2.96125	2.42961	2.86982	1.3063	2.08495	1.84433	1.92131	2.17357	2.24389
XM_013982910	1	1.48094	1.55644	1.13271	0.738607	1.93535	1.18745	0.722781	1.32415	0.45463	1.44568	1.45436	0.745407	1.13434	0.477961	1.15141	1.38227	1.25269	1.21249	1.36281	1.92649	1.3547	1.31632	0.83501	1.63527	0.995023	1.86702	1.21249	1.5252	1.52958	2.01901	1.85593	0.807478	1.34888	2.83072	2.29622	1.35977	1.83205	2.38906	2.24289	0.78802	1.22291	0.715119	1.3063	1.46475	1.52713	1.07333	0.923494	1.28939
XM_013982911	1	2.04416	1.55644	1.13271	0.738607	0.434468	1.18745	1.21249	1.32415	1.27179	1.44568	0.750796	1.40676	1.13434	1.12784	1.15141	1.38227	1.25269	1.21249	1.36281	1.92649	1.74107	1.31632	0.83501	1.63527	0.995023	1.25091	1.21249	0.744829	1.52958	1.08854	1.85593	0.807478	1.88435	2.83072	2.09975	0.849818	2.13422	2.88085	1.74266	2.08662	1.22291	1.50998	1.3063	1.11277	1.52713	1.07333	1.82522	0.63541
XM_013982912	1	1.80077	0.900045	1.13271	0.738607	0.434468	0.716395	0.722781	1.32415	0.921561	1.44568	1.45436	1.14024	0.665562	1.12784	0.683622	1.38227	1.25269	1.21249	1.36281	1.92649	1.74107	1.31632	1.28794	1.63527	1.83849	1.25091	1.83279	2.20342	1.17589	2.01901	1.46509	1.38405	1.34888	2.60561	2.62281	1.35977	2.36739	2.88085	0.972791	1.54836	0.729992	1.1622	1.3063	1.46475	1.52713	1.07333	0.923494	1.83234
XM_013982915	1	1.48094	1.55644	0.398324	1.72869	1.0775	1.55724	0.722781	1.32415	0.45463	1.44568	0.750796	1.14024	0.665562	0.477961	1.508	1.03727	1.25269	1.68512	1.36281	1.01561	0.913847	1.31632	1.28794	1.63527	0.995023	1.86702	1.83279	0.744829	1.52958	1.08854	1.04345	0.807478	1.34888	1.72982	2.47384	0.849818	2.13422	2.38906	1.74266	1.54836	1.61362	0.715119	1.3063	1.46475	1.16365	0.385622	1.82522	0.63541
XM_013983376	1	4.17739	3.06038	2.89987	3.22513	3.4103	2.76073	2.7957	3.76678	2.75897	2.91752	2.60568	3.10422	3.28566	2.99513	2.43334	2.73652	4.07019	3.30145	3.97388	3.57083	4.09291	4.19139	4.01627	3.46394	4.05	4.25605	4.35528	3.70304	3.96415	3.43241	4.11752	3.27157	3.54186	3.00846	3.97342	2.77002	3.966	3.8396	3.5014	3.17974	3.52442	3.81578	2.84841	3.48477	3.50812	3.89292	4.02464	3.72357
XM_013983574	1	2.5687	2.86801	2.71803	2.29995	2.45525	3.1376	2.35253	3.16742	3.18033	2.46131	2.84797	3.01299	2.90986	3.25942	2.85347	3.09733	4.75437	6.1441	5.15993	6.16228	5.3103	6.04196	6.21807	5.56331	3.52953	4.16741	4.48548	3.5303	3.61718	4.83815	4.84821	4.04689	2.857	3.00846	1.83671	2.03701	2.94355	2.38906	2.24289	2.7067	3.80254	3.28022	2.84841	2.68288	3.50812	2.9536	3.32498	3.40951
XM_013983580	1	2.86303	2.75678	2.53703	3.40874	3.00901	3.1376	3.06496	2.75478	2.9973	2.46131	2.60568	3.3479	2.04677	2.25867	2.98224	2.32652	3.35077	3.87146	3.09904	3.34066	4.26393	3.77235	4.01627	3.80124	2.95422	3.79363	4.35528	3.06848	3.83568	4.19757	4.11752	2.90482	2.857	3.00846	2.29622	2.46069	2.75989	3.26593	2.24289	3.17974	2.20655	2.51634	2.84841	3.75045	2.37985	2.74281	3.56577	2.80945
XM_013983585	1	3.85139	3.91872	3.34353	4.16344	3.65049	3.70414	3.71422	3.16742	4.25909	2.91752	3.75098	2.70113	3.65635	2.99513	3.38665	3.30838	2.34352	1.68512	3.09904	1.92649	3.00069	3.09271	3.10768	2.93888	2.50147	2.81452	3.03887	2.70563	2.84804	3.12632	2.97305	2.31094	3.23375	3.18723	2.47384	3.24343	3.24218	2.88085	2.56019	2.96125	3.1742	2.31566	1.3063	3.12027	2.14081	2.74281	2.6464	3.02572
XM_013983648	1	2.70594	3.3718	3.13399	3.48672	3.15537	3.20147	3.18503	2.97884	3.18033	2.71462	3.75098	3.18444	3.04581	3.25942	3.43403	2.54549	4.16822	4.45274	4.46734	4.49465	3.85987	4.19139	4.18573	4.1728	3.83062	3.63962	3.83742	3.61548	3.24633	3.97684	4.0276	4.00523	2.57942	2.49104	2.95878	2.97069	3.01544	3.09733	2.41319	2.58774	2.69451	2.51634	3.39665	3.69944	3.25502	3.21551	3.1848	3.14446
XM_013983958	1	1.48094	1.69886	1.65584	1.83981	1.76721	1.99298	1.57156	1.32415	1.72705	1.44568	1.75135	1.27176	1.80389	1.58231	1.15141	1.55548	2.69631	2.10759	1.36281	2.32946	2.72535	2.47756	2.34352	1.63527	2.21557	2.97223	2.13735	3.33167	2.54626	2.01901	2.0696	2.78973	1.6344	1.72982	1.51596	2.16978	1.4406	1.40846	1.74266	2.08662	2.20655	2.0922	1.94414	1.80571	2.14081	1.74788	1.82522	2.24389
XM_013984431	1	2.5687	2.62785	2.71803	3.3209	3.00901	2.61391	3.80098	3.16742	3.44989	2.91752	3.50494	2.70113	3.1907	3.80124	3.47688	2.73652	4.24568	3.44757	3.76304	3.75593	3.7587	4.34861	3.42629	4.28616	4.18115	3.92507	4.09317	3.70304	4.1886	4.04725	3.50263	3.42125	3.66669	2.60561	3.59568	3.13231	3.09926	3.58042	2.84734	3.66431	3.80254	4.13289	3.53376	3.48477	3.25502	4.08756	3.0237	3.5734
XM_013984821	1	2.43072	2.23219	2.53703	2.78269	2.64227	1.55724	2.35253	1.32415	2.9973	2.46131	1.97175	3.18444	2.41267	2.25867	2.85347	2.15433	3.62412	4.23689	4.32393	3.57083	4.36594	4.00235	3.76348	3.46394	4.52511	4.44348	5.21374	4.21809	3.89791	4.6651	4.47474	4.40192	2.57942	2.36848	2.47384	2.77002	2.75989	2.38906	2.24289	2.96125	4.37626	3.50127	3.53376	3.12027	3.60567	3.13075	3.66087	3.84378
XM_013985028	1	2.04416	2.75678	2.06463	1.14902	2.45525	1.18745	1.57156	2.27527	2.51641	1.44568	2.3335	2.47781	2.04677	2.66632	2.43334	1.94739	3.35077	2.10759	3.47959	3.34066	3.27734	2.47756	2.97261	2.93888	2.95422	3.09155	3.63167	3.70304	2.6547	2.68475	3.50263	3.7846	1.88435	3.00846	2.47384	2.61794	2.13422	2.38906	2.84734	2.08662	2.20655	2.51634	2.31486	3.25225	2.71505	2.9536	3.32498	2.80945
XM_013985029	1	1.80077	2.04464	2.06463	1.72869	2.45525	2.11226	2.17333	1.32415	1.57125	2.46131	1.97175	2.22159	2.04677	2.84777	2.25189	2.47693	3.62412	2.4496	2.50788	3.04045	2.36805	3.09271	2.97261	2.93888	3.27434	3.09155	3.27269	3.33167	3.24633	3.43241	3.59879	3.55535	2.57942	2.09618	2.77514	2.28479	2.13422	2.38906	2.56019	2.43874	1.93595	3.28022	2.31486	2.84894	2.71505	2.26102	2.17357	2.80945
XM_013985941	1	1.80077	2.04464	2.89987	2.29995	2.64227	2.3141	2.7957	2.75478	2.23654	2.46131	2.60568	1.40676	2.90986	1.97876	2.43334	2.73652	4.24568	4.42729	4.46734	4.33343	4.88383	4.92837	4.01627	4.05614	4.41956	4.53426	4.66834	4.21809	4.13509	4.83815	4.78314	4.33157	3.05322	2.60561	3.12107	2.46069	3.09926	2.88085	3.2888	2.7067	2.78113	2.51634	1.3063	2.31468	1.84433	2.51925	2.6464	2.54843
XM_013986051	1	2.04416	2.23219	1.65584	1.72869	1.53795	1.18745	1.90225	1.32415	1.57125	2.46131	2.3335	2.07073	2.04677	1.58231	1.8259	2.15433	1.25269	2.99082	2.50788	1.92649	2.83187	2.47756	2.80582	1.63527	2.95422	2.81452	1.83279	2.70563	2.41939	3.12632	2.5299	2.63888	2.857	0.599188	1.14752	2.03701	1.4406	2.38906	1.74266	2.43874	1.22291	2.31566	1.3063	1.80571	1.16365	2.26102	1.41839	1.83234
XM_013987406	1	1.80077	2.62785	2.53703	2.29995	1.93535	2.61391	2.51215	2.27527	2.75897	1.44568	2.60568	2.22159	2.25207	1.97876	1.8259	1.94739	2.34352	3.57661	3.09904	3.04045	3.27734	3.09271	2.80582	2.93888	2.50147	2.40863	3.47348	2.20342	3.35104	2.68475	3.69205	2.63888	3.40151	3.00846	3.12107	3.24343	3.38161	1.40846	2.56019	3.52459	4.54931	4.13289	3.53376	4.39116	3.88566	4.00094	3.83689	4.26563
XM_013988103	1	3.60115	3.91872	4.24979	3.22513	4.37655	3.70414	4.0089	3.16742	4.99063	3.98101	3.37014	2.92561	4.30345	3.25942	4.10295	3.93019	4.84858	4.7258	4.71459	4.92244	4.95006	4.19139	5.11351	4.64705	4.52511	5.07683	4.72018	5.35927	5.05736	4.04725	4.74397	5.26865	4.27016	4.07944	4.44282	3.95069	4.29684	4.35709	4.74484	4.1092	4.31154	3.16026	3.97493	4.17985	3.80594	4.17329	3.32498	3.72357
XM_013988104	1	3.99375	3.47505	4.5133	3.22513	4.0601	4.40604	4.48314	3.76678	4.12081	4.16431	4.21169	3.3479	3.56907	3.38776	3.56577	3.6291	5.09363	4.80739	5.07559	4.0537	4.95006	4.61212	4.78169	4.49021	5.54729	5.07683	4.98559	5.44604	5.02921	4.99718	4.37626	4.85869	3.90432	3.48331	4.6651	3.56917	4.5345	4.75485	4.53274	3.89657	4.37626	3.50127	4.16692	4.34192	3.7062	3.89292	4.1124	3.72357
XM_013988219	1	2.43072	2.04464	2.06463	2.43072	2.45525	2.47662	1.90225	2.27527	1.84173	1.44568	2.3335	2.22159	1.48327	1.12784	2.43334	1.6997	4.40491	3.95991	3.47959	3.04045	3.7587	3.48306	3.68036	3.46394	3.90552	3.79363	3.89098	4.21809	4.33213	3.68022	4.11752	3.87639	1.34888	1.72982	2.47384	1.74651	1.4406	2.38906	1.74266	2.08662	4.65013	5.05789	4.62109	4.39116	4.71327	5.04567	4.2605	4.75247
XM_013988257	1	3.10913	2.97557	3.88373	2.78269	3.65049	2.76073	2.7957	3.49328	3.26571	2.46131	3.62387	3.10422	3.73917	3.59709	3.70789	2.87006	3.35077	3.57661	3.97388	4.0537	4.15865	4.19139	3.68036	4.05614	4.05	4.68277	3.03887	3.84765	4.41956	3.68022	3.26861	4.04689	5.01237	5.31068	4.44282	4.62814	4.88472	4.35709	5.20493	4.89402	3.41774	3.98345	4.16692	3.48477	3.50812	3.6812	3.32498	3.5734
XM_013988303	1	4.7477	4.12102	4.38232	5.29778	4.14927	4.29983	4.0089	5.05948	4.45723	4.32393	4.64137	3.65909	3.65635	4.532	4.15304	3.70488	4.75437	5.36536	5.56943	4.97951	5.05948	5.46846	5.55208	5.48908	5.46074	5.61617	5.21374	5.59729	5.58764	5.1362	5.37703	5.43913	4.27016	5.14884	4.9196	4.96214	4.88472	5.36232	5.26081	3.89657	5.0869	4.54611	4.96493	5.63892	5.03591	5.13715	4.83461	5.15455
XM_013989542	1	6.6748	5.40145	6.10458	5.85076	6.29579	5.83397	5.826	5.80152	6.19839	5.7523	5.33381	6.2673	5.51577	6.21354	5.89653	5.49222	5.38139	4.87782	4.59476	5.10214	5.24172	5.40145	5.192	5.56331	4.70723	5.11772	4.76542	4.95547	5.05736	4.92267	5.30386	5.17464	6.05036	6.36423	6.40615	5.88156	6.08184	5.66431	6.23387	6.43112	5.89512	6.19839	5.23679	6.76482	6.37224	5.4284	6.14669	6.52545
XM_013989543	1	6.55605	5.77415	5.81654	6.37874	5.86903	5.32723	5.27974	5.99018	6.11991	5.27157	5.57636	6.09916	5.53634	5.83267	6.04756	6.35473	4.75437	5.33561	5.50478	4.63437	5.24172	5.10081	5.31819	4.64705	4.9414	5.20054	4.54822	4.89565	4.92683	5.59729	5.47097	5.20517	6.56339	6.3858	6.62073	6.38593	5.72938	5.36232	5.85498	5.87235	6.20002	5.75132	5.94068	6.37477	6.20071	6.0136	5.41109	5.47097
XM_013989544	1	5.6491	6.22466	6.12841	6.01549	5.78267	6.13052	5.84576	5.52965	6.05664	5.88198	4.97301	6.13179	5.4754	5.93575	6.11083	6.24512	4.65318	4.90914	5.44233	5.64524	4.95006	5.40145	5.31819	4.64705	5.30564	5.75485	5.36232	5.30755	5.30923	5.33381	4.81932	5.60116	6.51092	5.75325	6.45226	6.40833	5.60602	6.42313	6.41899	6.68001	5.43463	6.10611	5.78947	6.4965	5.49787	5.66876	6.23442	5.99762
XM_013989545	1	6.12545	5.4439	5.2148	6.70367	6.16982	6.14727	6.19144	6.50121	5.22339	5.42071	5.37637	6.22154	6.1234	5.51888	5.6547	5.91538	5.44055	5.39346	5.44233	4.97951	4.66433	4.48966	5.55208	5.40983	5.5934	5.24197	4.94031	5.01304	4.69584	4.6651	4.78314	5.46345	6.02043	6.27749	5.96351	6.34778	5.60602	6.56904	5.89039	5.68579	6.40948	5.96598	5.39171	6.17501	6.16735	6.40639	5.78396	6.32068
XM_013989547	1	6.65594	6.03388	6.0092	5.7387	6.16982	6.03603	5.57704	6.25954	6.02335	5.56437	6.09569	6.32025	6.1513	5.71309	5.42535	5.61839	5.6501	5.07827	4.59476	5.68609	5.39887	4.34861	5.1386	5.48908	4.52511	5.65301	5.53901	4.76607	5.4224	4.6651	4.67302	5.60116	6.37321	6.36423	5.63101	6.29269	6.08184	6.56904	6.21108	6.38813	5.93601	6.64315	5.72909	6.09916	6.27615	5.80744	6.14669	6.02162
XM_013989572	1	4.5752	3.74704	3.05342	3.97292	3.65049	3.70414	4.07688	4.5133	3.08976	4.47364	3.04005	3.77123	3.4774	3.70237	2.98224	3.49048	3.35077	4.76638	4.1561	3.34066	4.09291	4.61212	4.38268	4.28616	3.52953	4.34983	4.94031	4.10546	4.28254	4.5675	3.8546	4.12395	2.57942	4.51666	3.33339	4.12051	4.29684	3.8396	4.07236	3.17974	5.0869	5.98252	4.96493	5.42779	5.69406	5.80744	5.9662	5.75697
XM_013989573	1	4.34398	3.4069	3.6873	4.11799	4.51167	3.77907	3.18503	3.49328	3.26571	3.98101	2.84797	3.18444	4.08306	3.96217	3.7726	3.93019	3.35077	4.42729	3.76304	3.90698	4.62646	4.61212	4.38268	3.46394	3.52953	3.92507	4.98559	3.33167	4.46277	3.88994	3.92871	4.33157	3.05322	3.59856	3.97342	4.12051	3.60115	4.49401	4.07236	3.7892	4.83287	5.92212	5.88452	5.27383	5.69406	5.59368	5.59013	5.47097
XM_013989711	1	2.5687	3.19858	3.27018	2.90055	3.34048	2.6844	3.00546	2.75478	2.94764	2.71462	3.43844	2.28729	3.38665	3.87943	3.47688	2.6044	2.34352	2.29385	1.36281	2.85843	1.74107	2.47756	2.69482	2.55334	1.83849	2.40863	2.60882	1.88155	2.6547	2.01901	1.85593	2.31094	3.14867	3.18723	4.13634	3.66162	2.75989	3.8396	4.12576	3.45308	3.41774	2.20963	2.61341	3.12027	3.32317	2.74281	2.6464	3.40951
XM_013989996	1	1.80077	2.04464	1.88777	2.04014	2.24669	1.74398	2.17333	2.53703	1.84173	2.19231	1.75135	1.97604	1.80389	1.58231	1.508	2.32652	4.07019	2.87944	2.09361	3.04045	3.66954	2.47756	2.34352	2.93888	4.24085	3.09155	2.60882	3.33167	3.65811	2.68475	2.5299	3.61445	2.857	1.92756	2.29622	1.74651	2.36739	2.10119	1.74266	2.28828	2.99813	2.86982	2.84841	3.12027	2.92768	2.74281	2.84961	2.80945
XM_013990839	1	3.60115	3.98071	3.88373	4.29056	3.4103	4.29983	4.2962	4.20002	4.25909	3.78265	3.22152	3.91611	4.20299	2.99513	3.6355	4.35768	3.35077	3.95991	3.09904	3.57083	2.83187	3.48306	3.82779	2.93888	3.27434	3.79363	3.78063	3.06848	4.13509	3.12632	4.05495	3.27157	3.23375	4.16724	3.82904	4.009	3.24218	4.04258	3.2888	3.52459	3.87758	4.6534	3.97493	4.44011	4.71327	4.56412	4.4524	4.35596
XM_013991064	1	5.16401	4.03362	3.79129	4.39758	4.51167	4.84949	4.44118	4.00221	4.72548	4.60976	4.5752	4.98319	3.97901	4.36356	4.6651	5.02641	5.79287	5.57395	6.57727	5.72492	5.4934	6.21688	5.89391	6.29824	6.95791	6.199	7.11822	6.03823	6.58016	6.58971	6.63135	5.96598	3.05322	3.18723	2.88772	4.27509	2.94355	3.58042	3.95845	3.7892	4.0459	3.89903	4.16692	4.7648	4.6581	4.62547	3.75671	4.99487
XM_013991065	1	4.5752	5.13809	4.71889	4.75646	4.30509	3.84343	3.86671	4.7633	4.68857	4.60976	4.04381	4.33157	5.02022	5.09599	4.34621	5.08933	5.74535	5.68159	6.19502	5.79041	5.83712	6.44026	5.83838	5.56331	6.04394	5.78267	7.11822	6.09667	5.7373	6.50515	6.16748	6.20765	3.05322	3.00846	3.12107	3.56917	3.38161	3.26593	3.5014	3.37523	4.0459	4.60195	3.97493	4.84393	4.71327	4.49326	3.83689	4.4405
XM_013993096	1	3.99375	3.24308	3.4738	4.20827	3.77773	3.84343	3.86671	3.16742	2.9973	3.5417	3.22152	3.65909	3.4774	4.30509	3.94529	3.20429	4.40491	4.23689	4.91797	4.0537	4.41774	4.19139	4.60593	4.49021	4.52511	4.34983	4.18525	3.98201	3.83568	4.92267	4.67302	4.26069	4.35018	3.34903	4.48176	4.62814	3.38161	4.49401	4.45113	4.30108	4.18487	4.05993	3.77869	4.11444	4.18313	3.13075	4.02464	3.96768
XM_013993097	1	2.99535	4.03362	2.89987	3.71275	3.27719	3.35693	4.13847	4.20002	2.75897	3.78265	3.37014	3.71217	3.38665	3.80124	4.0537	2.99167	4.54353	4.10285	4.59476	4.44424	4.54972	4.48966	4.89115	4.05614	4.61804	3.92507	4.48548	4.40134	4.86592	4.19757	4.47474	4.82106	4.35018	4.07944	3.51069	3.56917	3.38161	4.04258	4.27881	3.52459	4.24835	3.28022	2.84841	3.75045	4.37516	3.13075	3.1848	3.2354
XM_013993750	1	2.99535	2.86801	2.89987	2.90055	3.00901	2.47662	2.7957	2.75478	2.51641	2.46131	2.3335	2.82115	1.80389	2.47425	2.05187	2.73652	4.40491	5.83002	4.91797	6.11159	4.54972	5.25643	5.3409	5.70186	4.05	5.42356	5.73768	3.98201	5.00165	5.5479	5.12248	4.46296	2.857	2.36848	3.12107	2.77002	2.75989	2.38906	2.84734	2.08662	2.78113	3.70834	3.231	2.31468	3.12002	3.29283	2.84961	2.54843
XM_013993785	1	4.17739	3.80805	3.34353	3.40874	3.15537	3.5417	3.86671	4.20002	2.87978	3.25525	3.22152	3.60553	2.66001	2.84777	3.70789	3.4059	4.54353	4.36728	3.76304	4.20033	4.36594	3.09271	3.10768	4.28616	3.74227	3.63962	3.47348	3.33167	4.02781	3.68022	3.59879	3.6704	4.0996	4.87075	4.48176	4.12051	4.35802	4.49401	4.53274	4.01205	2.92619	3.16026	3.97493	3.83212	2.86011	3.29283	4.2605	4.07606
XM_013994237	1	2.43072	3.06038	2.06463	2.1367	2.84386	2.3141	2.7957	3.16742	3.08976	2.46131	2.3335	2.82115	2.41267	2.66632	2.98224	2.99167	4.07019	2.75478	3.47959	3.57083	2.83187	3.09271	3.68036	3.80124	3.90552	3.63962	3.03887	3.70304	3.00886	3.43241	2.5299	3.6704	2.857	3.34903	2.62281	3.13231	3.24218	3.58042	2.84734	3.7892	3.41774	4.05993	2.84841	3.58429	3.80594	3.79671	3.9306	3.02572
XM_013994456	1	1.80077	1.8259	2.06463	2.29995	1.93535	1.18745	1.90225	1.32415	0.921561	1.44568	1.45436	2.35192	1.13434	2.25867	2.43334	2.32652	2.95819	3.30145	3.09904	1.92649	2.36805	2.47756	2.02154	2.93888	2.95422	1.86702	2.38755	3.06848	2.6547	2.01901	2.24117	2.90482	1.88435	2.09618	1.51596	2.28479	1.83205	1.40846	0.972791	1.54836	2.78113	2.31566	2.31486	2.9898	2.71505	1.92131	2.84961	2.24389
XM_013994566	1	2.5687	2.3845	2.06463	2.43072	1.93535	2.47662	2.17333	1.32415	2.6235	1.44568	3.22152	2.58975	2.54073	2.66632	2.43334	1.6997	4.93692	5.11146	4.99511	4.85458	4.82618	5.46846	4.92519	5.00454	4.9414	5.78267	5.4009	5.52707	4.95245	5.20757	5.61336	5.62619	2.857	2.83072	3.51069	2.90036	2.36739	3.26593	2.24289	2.7067	7.41287	5.90036	6.1834	6.37477	6.66757	6.51911	6.58763	7.23213
XM_013994567	1	1.80077	2.97557	2.53703	1.93758	2.64227	2.11226	2.17333	2.27527	2.6235	2.46131	2.60568	3.01299	2.41267	2.25867	3.09943	2.6044	5.24554	5.01206	4.82145	4.78408	4.75842	5.33046	5.36258	4.64705	5.24944	6.04784	5.57274	5.30755	5.30923	5.64481	5.37703	5.17464	3.23375	3.18723	3.59568	2.28479	2.36739	3.26593	3.07108	3.17974	6.59664	5.54311	7.19385	6.79905	6.00353	6.64178	6.3595	6.32068
XM_013994568	1	2.5687	3.15504	2.53703	1.72869	2.64227	2.76073	1.90225	1.32415	2.6235	1.44568	2.3335	2.47781	1.48327	1.97876	2.85347	2.6044	5.44055	4.97617	5.37602	5.41777	5.0047	5.10081	4.89115	4.90148	5.13242	5.90909	4.76542	4.83088	5.26343	5.77208	5.63224	5.71704	3.05322	2.60561	3.00586	2.90036	3.60115	3.26593	2.84734	3.37523	6.52662	6.15498	6.46626	5.96988	6.61417	6.62859	6.4565	7.23213
XM_013994569	1	2.5687	2.23219	2.71803	2.66218	2.64227	1.86702	1.90225	2.27527	2.75897	2.46131	2.3335	2.07073	2.25207	2.47425	2.25189	1.6997	5.38139	5.33561	5.07559	5.16583	5.24172	5.33046	4.66277	4.78342	5.40983	5.24197	4.72018	5.25678	5.81057	5.77208	5.279	5.71704	3.40151	3.18723	2.88772	2.61794	3.60115	2.88085	2.84734	2.7067	6.83979	6.48598	6.86379	6.09916	5.95215	6.34698	7.05096	6.66957
XM_013994570	1	2.5687	2.75678	2.53703	2.43072	2.45525	2.61391	2.35253	2.27527	2.06343	2.46131	3.22152	1.87261	2.80022	2.84777	2.57815	2.87006	5.24554	4.76638	4.82145	5.03975	5.567	5.10081	5.07255	5.31317	5.5934	5.72597	5.60164	5.21064	5.88333	4.75301	5.7177	4.82106	3.23375	3.18723	3.00586	2.28479	2.75989	3.58042	2.84734	3.17974	7.13383	6.12393	6.46626	6.09916	6.58489	6.57294	6.50757	6.42688
XM_013994571	1	2.43072	2.3845	2.06463	2.1367	2.64227	2.61391	1.90225	1.32415	2.6235	1.44568	2.3335	2.47781	2.04677	2.25867	2.57815	2.47693	4.84858	4.633	4.71459	5.46947	4.91922	4.92837	5.3409	5.2105	5.54729	5.24197	4.72018	5.84489	5.21762	5.688	4.94768	5.69083	2.28803	3.71318	2.88772	2.46069	2.36739	3.58042	2.84734	2.43874	6.37812	6.74888	6.79222	6.89531	6.44922	6.30009	6.73338	7.24775
XM_013994782	1	2.43072	3.24308	3.20429	3.22513	2.64227	3.4607	3.71422	3.76678	3.52127	3.25525	2.60568	4.04449	3.28566	3.12053	3.6355	3.82568	5.83462	5.5522	5.68108	5.95551	5.3103	5.74621	5.7551	5.56331	6.13851	5.24197	5.99478	5.96278	5.75485	5.59729	5.67304	6.02748	4.74871	4.07944	4.88177	4.70893	4.10168	4.63021	4.36594	4.69393	3.41774	4.19915	2.84841	3.37347	4.04131	3.56898	3.45641	3.72357
XM_013994788	1	3.41125	2.75678	2.89987	3.912	2.84386	3.1376	4.0089	3.49328	3.35576	3.5417	3.50494	3.55026	3.00464	2.99513	3.70789	2.73652	5.91722	5.01206	5.56943	5.68609	5.0047	5.97325	5.8538	5.83678	5.76333	5.15477	6.09068	5.21064	5.70078	5.64481	5.7529	5.9954	4.68755	4.38729	5.12595	4.27509	4.03686	4.8822	3.95845	4.69393	3.41774	4.31825	3.77869	3.48477	3.39039	4.17329	3.83689	3.96768
XM_013994792	1	3.30838	3.4069	3.34353	3.97292	3.27719	2.61391	2.7957	3.16742	2.6235	3.25525	2.60568	3.91611	3.00464	2.66632	3.29235	2.87006	5.17375	5.11146	5.77826	5.95551	5.822	6.00779	5.23657	5.93421	5.99154	5.75485	5.83942	5.93289	5.00165	5.72877	5.89495	5.391	4.27016	4.16724	4.95287	4.27509	4.5345	4.04258	4.81543	4.38588	3.7139	4.49075	3.231	3.48477	4.31521	4.17329	3.83689	3.02572
XM_013994946	1	5.33656	5.61259	5.36491	4.78571	5.29987	5.96546	5.04538	5.05948	5.09258	5.56437	5.74102	5.39149	5.51577	5.13242	5.78595	5.87466	6.62624	6.28106	6.19502	7.11985	6.97819	5.88269	6.00565	6.29824	7.1023	6.39076	5.50607	6.8539	6.64153	6.97671	6.33778	6.5338	5.14884	6.0002	5.81209	6.10585	5.43682	5.66431	5.37214	5.13373	6.31598	6.10611	6.57318	6.30009	5.93143	6.24838	6.61771	6.74396
XM_013995028	1	1.32781	1.10126	0.778811	1.27947	1.53795	1.3937	1.21249	1.32415	1.70172	1.44568	2.3335	1.65417	1.48327	1.84195	2.05187	1.38227	3.50309	3.06922	3.09904	3.23089	3.44657	2.47756	2.70763	3.46394	3.43252	2.81452	2.94074	3.43568	2.84804	2.97922	3.59879	2.90482	1.34888	0.94889	1.51596	0.849818	1.25379	-0.0295946	0.972791	0.78802	1.40162	1.32439	1.3063	1.26249	0.888199	1.35626	1.41839	1.28939
XM_013995513	1	5.33656	4.63668	5.24916	5.05216	4.62839	5.4045	5.41109	4.87152	5.19444	4.85952	5.30156	4.04449	5.08262	5.02155	4.70808	5.0578	6.05804	6.17078	5.72968	5.37214	5.93094	5.88269	5.72006	5.88973	5.86456	5.99068	5.12595	5.52707	5.76975	5.98632	5.17419	5.23785	5.63101	5.23643	5.58849	6.09004	5.57831	5.44789	5.02298	5.13373	5.78705	5.29987	5.72909	6.08336	5.26425	4.62547	5.8772	4.93968
XM_013995514	1	4.70206	5.13809	5.36491	4.46569	5.13083	4.94873	4.65318	4.5133	5.0707	4.16431	4.76499	4.83247	4.73367	4.532	4.10295	4.96387	5.74535	6.0661	5.77826	5.75914	5.47502	5.88269	5.9833	5.31317	6.19277	6.12678	5.9315	5.84489	5.6189	5.33381	4.88259	5.55066	5.63101	5.34433	4.76974	5.27581	4.75786	4.75485	5.51557	5.54754	5.61456	5.51997	5.39171	5.83539	5.4355	5.22375	5.75783	5.97134
XM_013995515	1	5.3099	5.40145	5.02131	4.63021	4.37655	5.03939	4.78527	4.7633	5.55304	5.17347	5.30156	5.12415	4.86715	4.17316	4.15304	5.0578	6.1604	6.01102	6.01515	5.41777	6.16859	5.93271	5.77208	5.83678	6.19277	6.2155	5.65504	5.56094	6.03846	6.14236	5.93601	5.62619	5.01237	5.10525	5.35696	5.42817	4.71889	4.75485	5.74186	5.65242	4.74332	5.4439	5.66707	5.74273	5.67704	5.56868	5.02323	5.54902
XM_013995516	1	4.2306	4.26393	4.71889	4.39758	5.26839	4.91884	5.04538	5.05948	5.40174	4.97012	4.87422	5.12415	5.32406	5.02155	5.23785	4.7272	5.87382	5.60069	5.37602	4.92244	6.10674	5.10081	5.90766	5.00454	6.11454	6.30369	5.65504	5.6746	6.26366	5.1362	5.40038	5.84853	4.74871	5.6189	4.55315	4.92412	5.46784	4.75485	5.46846	5.18872	4.78717	5.27532	5.66707	5.59793	5.28714	5.50135	5.06732	5.94237
XM_013995517	1	5.00911	4.87725	5.49414	4.92174	4.67359	5.01109	5.04538	4.87152	4.65118	5.17347	4.97301	5.10012	4.60037	5.13242	4.70808	4.39758	5.44055	5.1739	5.15993	5.51956	5.18872	6.07842	5.65	5.83678	5.96087	5.68944	5.80177	5.6746	6.2372	5.72877	5.49204	5.41585	5.46277	5.34433	5.24401	5.61057	4.95524	5.79187	5.37214	5.415	5.91948	4.98905	5.66707	6.04163	5.00523	5.13715	5.3548	5.91854
XM_013995826	1	4.65956	4.60539	4.85761	5.17688	4.92683	4.35082	4.69144	5.22405	4.34321	3.98101	4.5752	5.65338	4.30345	4.9801	4.48035	4.79219	7.04306	7.48968	6.25329	6.74088	7.09086	6.3779	6.97058	7.36304	6.57226	6.85329	7.10742	6.8713	6.77296	6.84142	6.28632	6.2942	5.86028	5.72552	6.03823	5.61057	5.43682	6.38487	5.74186	5.78376	6.60946	5.86855	6.94156	7.31282	6.06576	6.53715	7.15111	6.02162
XM_013995830	1	5.50734	5.34062	4.24979	4.36181	4.83444	4.54379	5.27974	5.05948	5.16954	3.98101	4.87422	5.5123	4.24772	5.23311	5.32434	4.43549	6.78199	7.59117	6.97058	6.52545	7.20251	6.63492	6.90647	7.16143	6.78352	7.16095	7.06983	6.57499	6.79299	7.21923	6.74626	6.76926	6.09784	5.44921	5.51112	5.587	6.30418	5.91814	5.51557	6.16259	6.65475	6.58454	6.53982	6.36186	6.39762	7.19924	7.03144	6.90544
XM_013995834	1	5.39225	5.24944	4.38232	5.03039	5.39905	5.43176	5.22375	4.64654	5.40174	4.47364	5.53331	4.49326	5.05071	4.72362	5.17593	5.303	6.78199	6.90887	6.37524	7.45036	7.14328	7.17547	7.02614	7.39908	6.19277	7.33979	7.06983	7.29362	6.61947	7.18423	6.58082	6.72115	5.68609	6.02842	5.73747	4.92412	5.41057	6.42313	4.95287	5.23338	6.23022	6.32314	6.61358	7.27699	6.55279	7.18843	6.32683	6.70944
XM_013995845	1	5.4152	4.90263	5.18423	4.94265	5.47986	4.70132	5.3525	4.64654	4.41993	4.47364	5.07283	5.70325	4.44339	4.62868	4.75273	5.45524	7.12524	6.98551	6.28318	7.48187	7.41185	6.76624	7.25632	6.55243	6.73379	7.16095	6.50313	7.12832	6.82126	7.16345	6.69022	6.45942	5.46277	5.89847	6.22871	5.21196	6.23645	6.42313	4.95287	6.13505	5.99791	6.10611	7.32641	7.00049	6.20071	7.17783	7.21704	6.44885
XM_013995854	1	5.23338	4.56947	4.76351	5.24017	5.53901	4.70132	4.48314	4.5133	5.22339	4.60976	4.36264	4.77395	4.63168	4.62868	5.32434	5.0578	6.28525	7.29313	6.22662	7.28989	6.65383	6.87284	6.97819	6.73453	6.93281	6.48408	6.18604	6.49168	6.96655	6.48465	6.73555	6.73613	5.63101	6.19144	6.21746	5.21196	6.2861	5.18821	4.88348	5.89756	6.68843	6.20944	6.94156	6.68497	6.26191	6.18775	7.21704	6.78583
XM_013995859	1	4.89991	5.3845	4.5133	4.66192	5.05517	4.94873	5.16219	4.5133	4.85175	4.32393	5.02155	5.31068	4.896	4.76555	4.43862	4.31094	6.84114	7.43318	6.90119	6.8713	6.91983	6.93592	6.39076	7.14042	6.65452	6.37413	6.3366	6.39076	6.68755	6.5247	6.79592	6.42688	5.88333	5.87316	5.61057	5.39887	5.57831	5.79187	4.88348	5.68579	6.08363	6.65619	6.6527	7.16391	6.59896	6.97671	7.29157	6.63492
XM_013995878	1	4.97099	4.44855	4.5133	5.10676	5.26839	4.70132	4.78527	4.87152	4.88663	4.16431	4.8189	5.5123	5.24833	4.62868	4.70808	4.75661	6.80164	6.99251	6.40137	6.74088	7.05096	7.36499	6.24343	6.43344	6.81415	6.96369	6.46154	6.70441	6.76002	6.37915	7.11383	6.94082	6.4328	5.80716	5.35696	5.37068	5.54921	6.16066	5.20493	5.32828	6.24363	5.72827	6.77056	6.72115	6.7101	6.90351	7.39074	6.66957
XM_013995895	1	5.04661	4.7085	4.57385	4.78571	4.97131	4.4951	4.78527	4.96815	4.96605	4.97012	5.33381	5.21276	4.24772	4.89927	4.43862	5.45524	6.31444	7.64206	6.08551	7.22827	6.62578	6.34797	7.19009	6.51463	6.99205	7.17079	6.05073	6.36977	7.00716	6.90926	6.94948	6.62526	5.59648	5.38152	5.38474	5.65523	6.4626	5.79187	5.15153	5.13373	6.71882	6.30048	6.72082	6.31786	5.79534	6.16318	7.26701	6.23174
XM_013995929	1	5.18951	5.36469	4.81543	4.43256	4.83444	5.01109	5.07225	5.05948	4.41993	4.60976	5.07283	5.03189	5.51577	4.47541	5.42535	5.663	6.31444	6.28106	6.85427	6.96953	6.99531	6.74258	6.84818	6.39567	6.57226	6.68521	6.80481	7.05612	6.87055	7.08626	6.51092	6.79808	6.2908	6.23365	6.81601	6.31967	6.03801	5.85269	5.698	5.95918	5.89512	5.35212	5.66707	5.98881	5.28714	5.22375	5.89709	5.34433
XM_013995935	1	5.33656	4.81169	5.32608	5.05216	4.30509	4.24625	4.94826	5.38165	4.91649	4.97012	5.07283	4.98319	5.27516	5.40174	5.06004	5.23412	6.21988	7.03732	6.83182	6.60016	6.87341	6.63492	6.52128	7.16143	6.52928	6.89549	6.24632	7.142	6.61112	6.63135	6.94119	6.8539	6.31091	6.67794	5.98145	5.47239	6.70553	5.73277	6.03319	5.87235	5.48908	4.98905	5.60777	5.32877	5.55136	5.09112	5.13358	4.93968
XM_013995937	1	4.39661	4.53012	5.0658	5.41391	4.22808	5.21014	4.61712	4.64654	4.96605	5.49186	5.1649	5.46894	4.66371	5.05865	4.84652	5.28561	6.49487	6.42798	6.71221	6.72349	7.26588	6.21688	6.81365	6.2608	6.25817	6.60791	6.15373	6.29159	6.80819	7.13576	6.65024	7.10742	5.42779	6.32975	6.79299	6.25329	6.51582	6.2126	6.55243	5.415	5.26771	4.95638	6.09068	5.63892	5.8538	5.90003	5.21432	5.20313
XM_013995938	1	5.23338	4.53012	4.38232	4.94265	5.09462	4.62897	4.97985	4.5133	5.16954	5.49186	4.43281	5.623	5.27516	5.57445	5.6547	5.64079	6.21988	6.87931	6.97058	6.83702	6.67653	7.00319	7.24405	7.18888	6.11454	7.2777	6.991	6.30988	6.98981	6.97671	6.43757	6.57318	6.4328	6.0002	6.65864	6.15404	5.88766	6.53292	6.46154	5.87235	6.09947	4.6534	5.99791	5.45104	5.47837	5.94574	5.94068	5.58989
XM_013995942	1	4.34398	5.11453	4.44757	4.66192	4.30509	4.40604	4.61712	4.87152	4.30008	4.97012	4.71138	4.83247	5.53634	5.33408	5.06004	5.21153	6.34547	6.28106	6.37524	7.08986	6.75543	7.17547	6.28792	6.76029	6.8004	7.2777	6.40224	6.76776	6.79299	7.08626	6.46089	7.19772	6.05036	6.36423	6.64488	5.70377	6.36459	6.69851	6.36365	6.24872	5.29836	5.32406	5.94068	5.81891	5.74284	5.83108	5.75783	6.09744
XM_013995943	1	4.86064	5.31593	4.38232	5.56971	5.36194	5.32723	5.30439	4.7633	5.04481	5.49186	5.11839	4.85869	4.95448	5.33408	5.63185	5.303	7.25941	6.71349	6.25329	6.11159	7.13231	6.34797	6.84818	6.43344	6.34011	6.97771	6.66095	6.91536	6.7278	7.21923	6.74626	6.86229	5.80403	5.85033	6.49685	5.42817	6.51582	6.25584	6.52845	5.37346	6.17064	5.54311	5.39171	5.68341	4.84811	5.1832	5.8772	4.93968
XM_013995944	1	4.7477	5.18468	5.0658	5.56971	5.05517	4.98127	4.73735	4.64654	5.14184	4.97012	4.87422	5.68593	4.49021	5.33408	5.14399	5.02641	6.25297	7.17942	7.12524	7.14618	6.93985	6.63492	6.12452	6.29824	6.25817	6.53482	6.59296	6.62451	7.16923	6.30566	6.36506	7.22072	5.71595	6.65987	6.27543	6.34778	6.44885	6.38487	6.36365	6.31507	6.15589	5.05789	5.99791	5.52485	5.49787	5.53863	6.03968	5.97134
XM_013995945	1	4.8244	4.98335	5.46345	5.53295	5.32914	5.01109	5.25472	4.87152	4.8243	4.47364	5.41695	5.26327	4.55729	5.36741	5.23785	4.61051	6.62624	6.15779	6.83182	6.22547	6.44848	6.93592	6.57467	6.47663	7.06554	6.6203	6.71191	7.1125	6.24713	6.78401	6.83404	6.63615	6.39292	5.75325	6.59685	5.42817	6.36459	6.60584	5.9662	5.89756	5.97375	5.6648	6.1834	6.00731	5.81434	5.09112	6.08964	4.93968
XM_013995946	1	5.26081	4.48717	4.5133	5.00983	4.51167	4.24625	5.49787	5.14617	4.99063	5.56437	4.36264	5.23657	5.37401	4.42047	5.37729	5.61839	7.21405	6.42798	7.31282	7.03538	7.18072	6.95422	6.95505	6.91187	6.91769	6.76382	6.51582	7.142	7.2427	6.40269	6.54606	6.45942	6.54343	5.72552	6.68673	5.89917	6.23645	6.16066	5.9662	5.54754	5.71917	5.54311	6.04374	5.75883	5.95215	5.46382	5.47036	6.05128
XM_013996088	1	3.21577	3.6764	3.05342	3.56605	4.14927	2.76073	3.86671	4.36594	3.64215	3.25525	3.75098	3.26717	2.90986	2.99513	3.7726	2.99167	3.35077	4.03301	4.1561	3.34066	4.09291	3.77235	4.12469	4.28616	4.18115	4.44348	3.27269	4.10546	4.13509	3.43241	3.59879	4.04689	3.79648	3.18723	3.76274	3.95069	3.49422	4.04258	2.84734	3.66431	2.92619	4.88785	4.62109	4.67271	4.18313	3.89292	4.4524	3.96768
XM_013996089	1	2.99535	3.06038	2.89987	4.07514	3.77773	3.4607	3.4236	3.16742	2.6235	2.46131	3.50494	3.26717	3.4774	3.38776	3.47688	3.49048	4.24568	4.36728	3.47959	3.90698	4.31725	4.19139	3.89013	4.28616	3.74227	4.0531	3.78063	4.40134	4.37754	4.33502	3.69205	3.97075	3.23375	3.34903	3.82904	3.13231	3.80441	3.8396	3.07108	3.52459	3.7139	3.98345	3.53376	4.44011	3.60567	4.17329	4.39547	4.17711
XM_013996121	1	5.00911	5.22642	5.2892	4.81441	4.14927	4.40604	4.65318	4.7633	4.94	4.47364	4.8189	5.81057	4.52496	4.67739	5.37729	5.39578	5.49589	5.47283	5.15993	4.54248	5.43582	5.18271	5.4048	5.48908	6.21503	4.92837	5.8239	4.76607	5.02921	5.49359	5.17419	6.06542	3.79648	4.31928	4.32149	3.13231	4.29684	3.26593	3.82543	3.89657	3.41774	2.6972	3.77869	2.31468	3.39039	3.29283	2.6464	2.80945
XM_013996137	1	3.68979	3.15504	2.89987	3.11476	2.45525	2.89959	2.35253	2.75478	3.44989	2.46131	1.97175	2.92561	2.90986	2.66632	2.98224	2.47693	2.34352	3.16312	1.36281	3.04045	3.27734	3.09271	2.02154	2.93888	2.50147	2.40863	2.38755	2.20342	2.41939	3.68022	2.24117	2.90482	3.40151	3.81235	4.48176	3.75499	3.24218	3.58042	3.2888	3.17974	2.92619	3.40044	3.231	2.84894	3.97075	3.89292	3.32498	2.80945
XM_013996234	1	2.86303	4.40219	3.34353	3.3209	3.97342	3.4607	3.52888	3.76678	3.70598	3.5417	3.50494	2.82115	3.56907	3.25942	3.7726	3.773	3.35077	3.95991	3.09904	3.90698	3.14867	3.77235	3.68036	2.93888	3.90552	4.16741	3.78063	3.06848	3.24633	3.43241	3.69205	3.10636	2.28803	3.71318	3.23901	3.88388	3.88373	4.04258	3.07108	2.96125	3.7139	3.59719	3.77869	4.23496	4.49201	4.17329	4.1124	3.2354
XM_013997252	1	1.48094	2.3845	2.06463	2.43072	2.24669	1.18745	2.51215	2.27527	1.84173	2.46131	2.3335	1.87261	2.04677	1.97876	2.05187	2.15433	2.34352	2.99082	2.50788	1.92649	3.00069	2.47756	2.80582	2.93888	2.50147	1.25091	2.38755	2.70563	1.84144	2.68475	2.97305	2.31094	3.05322	1.72982	2.29622	2.46069	2.56654	2.88085	2.24289	2.08662	1.22291	1.82633	2.31486	1.80571	1.84433	1.92131	1.41839	1.28939
XM_013997691	1	2.35822	2.23219	2.06463	1.72869	1.93535	1.86702	1.90225	2.27527	2.06343	2.46131	1.14752	3.01299	2.16103	2.25867	1.94853	2.15433	4.40491	4.20366	3.47959	4.39604	4.12629	4.42136	4.2584	4.64705	3.27434	3.92507	4.58086	4.04562	3.72698	4.5675	4.15115	3.55535	2.11087	3.34903	4.03021	2.54276	2.56654	3.8396	3.2888	2.08662	1.93595	2.95794	1.3063	2.08495	2.37985	2.51925	2.6464	2.24389
XM_013997823	1	1.80077	2.51119	2.06463	2.29995	1.93535	1.86702	2.51215	2.27527	2.38178	1.44568	1.45436	2.22159	1.48327	1.97876	2.05187	2.15433	3.62412	2.75478	3.09904	1.92649	3.59463	2.47756	2.02154	3.46394	3.52953	3.63962	3.27269	3.06848	3.45058	3.12632	3.50263	3.6704	2.857	2.09618	2.47384	1.35977	1.83205	1.40846	2.56019	2.43874	2.78113	2.0922	2.31486	3.12027	3.39039	2.74281	2.43029	2.54843
XM_013998419	1	2.86303	2.51119	3.34353	3.01116	3.00901	3.25593	3.71422	2.27527	2.9973	2.91752	3.75098	3.10422	2.66001	3.25942	3.29235	3.20429	4.07019	4.10285	3.97388	3.34066	3.96858	3.09271	3.22716	3.80124	3.27434	3.92507	3.47348	3.5303	3.45058	4.04725	3.69205	4.26069	3.40151	3.34903	2.47384	3.46708	3.70558	3.26593	2.56019	3.66431	4.11444	4.37951	3.77869	4.23496	3.7062	4.08756	4.1124	3.02572
XM_021063205	1	6.54519	6.21291	6.03357	6.19932	6.41324	6.08153	6.05585	6.66957	5.81434	6.17386	5.61283	6.24427	6.40779	5.93575	4.90343	5.89374	4.93692	5.36536	5.30705	5.03975	5.26673	4.61212	5.4048	5.63704	5.30564	4.8132	5.21374	5.56094	5.21762	5.39376	5.55806	5.02746	6.76997	6.3858	6.13436	6.16828	6.25297	6.33513	5.698	6.2273	6.36319	6.41899	5.72909	6.68497	6.464	6.40639	6.08964	6.05128
XM_021063206	1	6.39076	6.10743	5.93627	6.5589	5.32914	5.37759	5.60037	6.41999	5.72149	6.51116	4.97301	6.13179	5.4754	5.62619	5.06004	6.01717	4.93692	4.90914	4.46734	5.56716	5.3103	5.18271	5.51357	4.64705	5.5934	5.15477	5.0335	4.89565	5.3785	5.59729	4.84821	5.36232	6.2908	5.23643	6.40615	5.4897	5.75255	5.85269	6.43928	5.93111	6.09947	6.00157	6.04374	6.21182	5.71875	6.38839	6.29159	6.57108
XM_021063207	1	6.10743	6.14865	5.55623	5.60069	6.02206	5.50245	6.51999	6.04784	5.75852	6.17386	6.01336	5.623	5.42603	6.17149	6.1891	5.61839	4.75437	5.39346	5.07559	5.51956	5.37759	4.48966	4.56829	5.63704	5.13242	5.65301	5.32587	5.63545	5.10525	5.27581	4.88259	5.23785	5.83108	6.43063	6.24395	6.45192	5.72938	5.52889	6.64291	5.50223	5.99791	6.32314	5.72909	6.57748	5.83367	5.36353	6.07202	5.70012
XM_021063208	1	5.55041	5.96988	6.03357	5.7387	5.36194	5.70078	6.25691	5.6741	5.86829	5.81866	4.92739	6.04581	5.59729	5.93575	6.06196	5.39578	5.49589	5.11146	4.82145	4.71715	5.21586	4.61212	4.69448	5.2105	4.9414	5.20054	4.82479	5.63545	4.83519	4.83815	5.53751	5.48928	5.96411	6.14695	6.14669	5.51176	5.70469	5.59977	5.46846	6.10638	5.53489	6.52746	5.31636	6.50705	5.59368	5.96873	5.80766	6.57108
XM_021063209	1	6.14034	6.24673	5.0658	6.39012	5.99989	5.27446	6.43381	6.38201	5.94512	6.46365	5.70488	5.94512	5.71961	5.09599	5.20879	5.32523	4.75437	4.90914	5.15993	4.71715	5.47502	5.10081	5.4224	5.48908	5.54729	5.72597	5.32587	5.16185	5.4224	5.1362	5.35323	5.14375	6.12568	5.72552	5.61057	5.54091	6.44885	6.29451	5.78515	5.87235	5.97375	5.78869	5.46751	6.40558	6.50515	5.78515	6.48673	5.58989
XM_021063301	1	3.60115	4.63668	4.19442	4.0209	4.5755	3.5417	3.80098	3.49328	3.35576	4.16431	3.95603	4.00221	3.28566	3.25942	4.0537	3.49048	4.24568	5.14201	4.32393	4.71715	4.02984	4.34861	4.78169	4.90148	4.41956	4.8132	4.18525	3.5303	4.50867	4.04725	3.8546	3.97075	4.91797	4.51666	5.24401	4.92412	4.88472	5.59977	5.56501	5.72149	5.1187	5.16316	5.31636	5.40736	4.96895	4.85458	4.88259	4.88015
XM_021063317	1	3.30838	3.33019	2.89987	3.56605	4.0601	3.1376	2.65013	3.49328	3.97901	3.25525	3.37014	3.10422	3.28566	3.80124	3.70789	3.6291	2.95819	3.44757	3.09904	3.57083	2.08333	3.48306	3.22716	2.93888	1.83849	2.40863	3.03887	3.33167	2.84804	3.12632	2.77031	2.63888	3.66669	3.81235	2.77514	3.46708	2.94355	3.58042	3.5014	2.96125	1.93595	2.6972	4.33264	3.37347	2.14081	4.08756	3.1848	3.2354
XM_021063388	1	2.50178	2.3845	1.88777	2.36659	1.93535	2.22173	2.43648	2.53703	2.30964	2.71462	2.18487	2.47781	2.25207	2.37162	2.15177	2.32652	3.62412	4.45274	3.87422	4.20033	3.7587	3.48306	3.79858	4.05614	3.98463	3.48672	4.45185	3.44424	3.61718	4.04725	3.8546	3.97075	2.57942	4.07944	3.46847	3.52006	3.44153	3.58042	3.18033	2.96125	2.53525	2.20963	1.94414	2.4174	1.9878	2.51925	2.31167	2.0686
XM_021063389	1	2.63243	1.93972	2.06463	2.1367	2.45525	2.40545	2.17333	2.53703	2.06343	2.19231	2.47725	2.22159	2.04677	1.82151	1.94853	2.24669	3.51326	4.30725	3.97388	4.20033	3.7587	3.89437	4.15845	4.1728	3.52953	3.48672	4.18525	3.91385	3.77022	3.68022	4.15115	3.48743	2.57942	3.95046	3.00586	3.24343	3.24218	3.43949	3.18033	3.37523	2.20655	2.51634	2.61341	2.68288	2.14081	2.51925	2.54285	2.24389
XM_021063390	1	2.43072	2.44862	2.32807	2.66218	1.93535	2.11226	2.43648	2.53703	2.30964	2.46131	2.18487	1.87261	2.34123	1.97876	2.57815	2.0567	3.75784	4.23689	4.06102	3.98891	4.12629	4.00235	3.95918	4.1728	3.74227	3.63962	4.51666	3.84765	3.86742	3.88994	4.17711	3.82992	2.857	4.21118	3.72398	3.07361	3.49422	3.72698	3.59536	3.06535	2.20655	2.41829	1.3063	2.21054	1.9878	2.51925	2.6464	2.54843
XM_021063391	1	2.25867	2.51119	2.06463	2.66218	2.10999	1.86702	2.35253	1.95671	2.23654	2.71462	2.60568	2.28729	1.80389	2.66632	2.15177	2.47693	3.62412	4.16919	4.06102	3.75593	3.7587	4.27473	3.89013	4.1728	3.63299	3.48672	4.13452	3.91385	3.35104	3.97684	4.11752	3.93222	2.857	3.98964	3.76274	3.07361	3.38161	3.72698	3.75992	3.2841	2.20655	1.95044	1.94414	2.4174	2.71505	2.26102	2.17357	2.54843
XM_021063506	1	4.8244	4.17063	4.0534	4.07514	4.0601	4.35082	3.62125	4.00221	3.82414	4.60976	4.43281	3.65909	3.97901	3.96217	4.29909	3.4059	2.95819	3.16312	2.50788	4.20033	3.14867	2.47756	3.82779	3.46394	1.83849	3.09155	2.77425	3.5303	2.41939	3.43241	3.38849	1.87942	4.19378	5.05797	4.81177	4.42998	4.92445	4.8822	4.07236	3.52459	3.28716	3.59719	3.77869	3.37347	4.18313	4.00094	4.02464	3.84378
XM_021063715	1	5.10798	4.84477	5.61087	4.59995	4.88137	5.1013	5.41109	5.22405	5.59287	4.85952	5.37637	4.2322	5.4754	5.43329	4.39403	5.26041	5.79287	4.48314	5.37602	4.63437	5.35579	4.83036	4.75198	5.10938	5.86456	5.72597	5.83942	5.73222	5.30923	5.64481	5.15125	5.98186	5.18665	5.72552	5.83484	5.51176	5.10652	6.0466	5.93094	6.29159	5.32608	5.29987	5.39171	4.62464	5.67704	5.09112	5.21432	5.4316
XM_021063723	1	4.7477	4.75804	5.2892	5.15238	4.90428	4.91884	5.14555	5.10401	5.3586	4.97012	5.02155	4.39921	5.14399	5.44847	4.80475	4.96387	5.60602	5.32245	5.27138	5.07225	5.24172	5.18271	5.31819	5.31317	5.79555	5.70957	5.49043	5.30755	5.39073	5.10059	5.15125	5.66208	5.88333	5.53473	5.08013	6.05932	5.68159	5.40817	5.76252	6.00382	4.87271	5.56466	5.23679	4.50607	5.1386	5.04567	4.90914	5.57068
XM_021063865	1	0.658416	0.900045	1.13271	0.738607	1.0775	1.55724	0.0331976	1.32415	1.27179	1.44568	0.750796	1.40676	0.665562	0.477961	0.683622	1.03727	1.25269	0.677304	1.36281	1.01561	0.382406	1.31632	1.66089	1.63527	0.995023	1.25091	1.83279	1.5252	0.744829	1.08854	1.46509	1.38405	1.34888	1.72982	1.83671	1.35977	1.4406	1.40846	0.972791	1.54836	2.42961	0.715119	1.3063	2.08495	1.52713	1.53473	1.41839	2.24389
XM_021063867	1	2.25867	2.51119	1.65584	1.72869	1.93535	2.3141	2.17333	2.27527	2.06343	1.44568	2.3335	1.14024	1.80389	1.12784	1.508	1.6997	1.25269	1.68512	2.50788	1.92649	2.08333	2.47756	2.02154	1.63527	2.50147	1.86702	1.83279	2.20342	1.17589	2.01901	1.04345	1.87942	3.40151	2.60561	3.12107	2.77002	3.24218	2.38906	3.07108	2.08662	2.20655	2.0922	2.84841	1.80571	2.86011	2.9536	2.6464	2.24389
XM_021064215	1	2.86303	2.5735	2.44723	2.37162	2.64227	2.41242	2.51215	2.95402	2.56899	2.15528	2.60568	3.01299	2.41267	2.66632	2.25189	2.67565	3.62412	3.68664	3.64346	3.23089	3.71879	3.77235	3.51365	3.66452	4.12259	4.10852	3.78063	4.05198	3.77022	3.68022	3.8546	4.42983	3.32817	2.90953	3.04921	3.60421	2.94355	2.38906	3.19142	2.96125	2.70073	3.50127	3.07548	2.51551	2.86011	3.75045	2.84961	2.90697
XM_021064614	1	3.68979	3.47505	3.79129	2.90055	3.65049	3.84343	3.80098	3.76678	4.41993	3.78265	3.50494	4.16603	3.38665	3.87943	3.70789	4.03764	4.93692	5.22582	4.82145	4.92244	5.05948	5.01432	5.67111	5.63704	5.64298	4.92837	5.60164	4.83088	5.66943	4.75301	5.76662	4.85869	5.39315	5.19459	5.56868	4.37597	5.14013	5.36232	4.95287	5.07453	3.7139	3.40044	4.16692	3.65861	2.99214	3.6812	4.39547	3.84378
XM_021064615	1	3.21577	3.80805	3.4738	3.56605	3.53866	3.35693	4.0089	3.49328	4.41993	4.16431	3.75098	4.42834	4.08306	4.10125	4.10295	4.47364	5.60602	5.22582	5.50478	5.51956	5.93094	5.79207	5.79948	5.40983	5.64298	5.20054	5.73768	5.6746	5.24226	4.92267	5.06758	5.60116	5.27157	5.10525	5.67373	5.33561	5.38396	5.44789	5.02298	5.07453	4.11444	3.16026	4.33264	3.91092	2.99214	3.44225	3.75671	3.96768
XM_021064616	1	3.51023	3.24308	4.0534	3.912	2.84386	4.24625	3.86671	3.49328	3.97901	3.78265	3.75098	3.86878	3.4774	4.17316	4.15304	3.82568	5.6501	5.70325	5.44233	5.51956	5.78968	5.88269	5.1386	5.00454	5.19395	5.38474	5.75883	5.70595	5.54046	5.1362	4.81932	5.57647	5.39315	5.10525	5.00793	4.27509	5.0231	4.49401	4.45113	5.18872	3.1742	3.01603	3.231	4.23496	3.39039	3.79671	3.1848	4.07606
XM_021064617	1	3.21577	3.80805	4.24979	3.48672	3.00901	4.09088	3.62125	2.75478	4.12081	3.25525	3.22152	4.20179	4.20299	3.80124	4.00108	4.31094	5.69464	5.94362	5.50478	5.03975	4.9784	5.33046	5.47867	5.10938	5.54729	5.72597	5.47433	5.30755	5.24226	5.59729	5.35323	5.14375	5.31105	4.45185	4.6651	4.17873	5.34731	5.27581	4.88348	4.83152	3.1742	3.16026	3.53376	4.34192	3.80594	4.17329	4.32934	3.72357
XM_021064618	1	2.99535	3.54265	4.31478	3.84899	3.65049	3.84343	2.93888	4.00221	3.77123	4.32393	3.50494	4.30008	3.1907	3.70237	3.82801	3.6291	5.87382	5.30781	5.50478	5.03975	5.89224	5.25643	5.25931	5.31317	5.0701	5.61617	5.80177	5.1106	5.50478	4.75301	5.40038	4.94768	4.43436	4.51666	5.00793	5.30513	4.5345	5.52889	4.36594	4.95638	3.80254	3.70834	4.16692	3.91092	3.80594	3.89292	4.19734	4.26563
XM_021064619	1	3.78153	3.91872	3.58803	3.63701	3.00901	4.14927	3.9417	3.49328	4.25909	4.32393	3.75098	4.30008	3.80813	3.87943	4.29909	4.47364	5.38139	5.98376	5.50478	5.41777	5.4934	5.10081	4.75198	5.48908	5.19395	5.31517	5.12595	4.83088	5.00165	5.72877	5.45006	5.62619	4.43436	5.0126	5.18614	4.70893	4.29684	5.44789	4.60862	4.38588	3.9669	3.01603	4.16692	3.25225	2.71505	4.00094	3.56577	3.96768
XM_021064620	1	3.68979	3.80805	3.4738	2.78269	3.77773	3.90755	4.07688	4.00221	4.45723	4.32393	3.85243	3.96271	3.80813	3.59709	3.38665	3.30838	5.09363	5.49759	5.68108	5.03975	4.91922	5.5957	5.36258	5.70186	5.82964	4.86832	5.73768	5.73222	5.39999	4.99718	4.91663	5.51938	4.62947	4.96408	5.53063	4.48358	4.75786	5.27581	4.74484	4.46629	3.1742	3.50127	4.33264	3.37347	3.60567	3.29283	3.45641	3.40951
XM_021064621	1	3.41125	3.47505	4.38232	3.84899	2.84386	3.35693	3.9417	3.76678	3.82414	3.25525	3.95603	3.71217	3.86218	4.24048	3.20248	3.98608	5.87382	5.19937	5.68108	5.27261	5.9043	5.6497	4.83815	5.10938	5.24944	4.8132	5.83942	5.75706	5.16894	5.0701	5.40038	5.57647	4.56389	4.24568	4.59995	4.53946	5.10652	4.35709	5.02298	5.07453	3.41774	3.28022	4.16692	3.37347	2.99214	3.29283	4.32934	3.02572
XM_021064623	1	3.68979	3.06038	3.20429	3.40874	3.77773	3.77907	3.71422	3.49328	3.92789	3.78265	3.75098	3.96271	4.08306	3.59709	4.43862	3.4059	5.3197	5.49759	5.44233	5.72492	4.91922	5.6497	5.70363	5.10938	5.76333	5.61617	5.32587	5.21064	5.30923	5.5479	4.78314	4.85869	4.91797	5.0126	5.45756	4.53946	4.58779	4.75485	5.37214	5.28421	3.1742	2.86982	4.16692	3.75045	2.71505	3.13075	4.02464	3.40951
XM_021064624	1	3.30838	3.06038	4.31478	4.0209	3.53866	3.5417	4.0089	3.49328	4.21935	3.5417	4.04381	4.49326	3.86218	3.59709	3.38665	4.52083	5.38139	5.85055	5.56943	5.56716	4.9784	5.88269	5.192	5.00454	5.30564	5.68944	5.88269	5.21064	4.7272	5.20757	5.7529	5.75565	5.06148	5.0126	4.95287	4.58637	5.14013	5.18821	5.51557	4.69393	3.87758	3.16026	4.33264	3.58429	3.39039	4.17329	3.83689	3.2354
XM_021064630	1	2.86303	2.82397	2.89987	2.78269	3.15537	2.9704	2.93888	2.27527	2.82736	2.46131	3.57083	2.70113	2.85707	3.1868	3.47688	3.20429	2.34352	2.29385	1.36281	2.85843	2.50263	2.02395	2.02154	2.93888	1.83849	2.40863	1.83279	1.88155	2.54626	2.68475	2.5299	2.63888	3.47697	3.81235	4.19442	3.13231	3.01544	3.95011	3.2888	3.66431	3.35619	2.20963	2.84841	3.31002	3.56336	2.9536	3.25311	2.9192
XM_021064912	1	4.28851	3.06038	3.4738	4.2467	3.97342	3.5417	3.4236	4.00221	4.37918	3.78265	4.29234	3.77123	3.4774	3.49879	3.7726	4.17985	3.62412	3.78685	4.1561	3.57083	4.21365	4.00235	4.01627	3.80124	4.61804	3.3056	4.18525	4.48358	4.50867	4.45308	4.91663	3.7846	4.19378	4.16724	3.59568	3.75499	3.49422	3.8396	4.27881	3.52459	3.28716	3.01603	2.84841	2.84894	3.50812	2.26102	3.0237	2.24389
XM_021064914	1	4.05745	3.47505	4.19442	3.22513	3.87259	4.03173	4.34596	4.20002	3.77123	3.98101	4.36264	3.48095	4.52496	4.47541	4.24804	3.30838	4.40491	4.16919	3.97388	3.90698	4.36594	4.19139	4.18573	4.28616	4.30128	4.25605	4.88412	4.63168	3.77022	4.6651	4.81932	4.33157	4.43436	3.90184	4.44282	3.35715	3.60115	3.8396	4.45113	3.89657	2.42961	3.50127	2.84841	2.68288	3.39039	2.26102	2.84961	3.2354
XM_021065059	1	2.5687	1.93972	2.32807	2.55222	2.64227	2.47662	2.43648	2.97884	2.6235	2.91752	2.3335	3.3479	2.48139	2.57221	3.04205	3.09733	4.84858	4.39638	4.40545	4.681	4.95006	3.89437	4.44357	4.95287	5.61999	5.24197	4.2711	5.01304	5.5573	4.33502	4.80489	5.12357	2.96557	3.59856	3.63783	3.30207	3.38161	3.8396	3.75992	3.45308	3.06152	3.59719	4.06745	3.19054	2.99214	3.50894	3.51091	2.68043
XM_021065062	1	2.93512	2.04464	2.6322	2.49491	2.10999	2.54453	2.71523	2.75478	2.75897	2.46131	2.60568	2.53197	2.90986	2.66632	2.64949	3.04054	4.75437	4.84224	4.53274	4.20033	5.05948	4.83036	4.38268	4.95287	5.0701	5.13377	4.42472	5.04364	5.27396	5.0701	4.93172	5.00852	3.05322	4.03664	3.28716	3.56917	3.09926	3.58042	3.5014	3.17974	2.92619	3.89903	3.53376	2.91839	3.04879	3.79671	3.51091	3.14446
XM_021065067	1	3.30838	2.14161	2.53703	2.04014	2.3658	2.54453	2.26813	2.75478	2.38178	2.46131	2.18487	3.23045	2.59433	1.97876	3.29235	3.04054	5.20947	4.84224	4.06102	4.59001	5.13738	4.48966	4.53301	4.84711	5.52554	4.60976	4.22914	5.04364	5.32245	4.62438	4.97746	5.12357	3.14867	3.85359	3.76274	3.52006	3.84482	3.26593	2.97185	2.96125	3.28716	3.55026	3.66133	3.69944	3.75977	3.44225	3.56577	3.31969
XM_021065073	1	3.04773	2.44862	2.53703	2.66218	3.00901	2.22173	2.93888	2.75478	3.08976	2.46131	2.73812	2.75756	2.16103	1.97876	3.1557	2.66853	5.13441	4.55968	4.24418	4.78408	4.69799	4.61212	4.53301	4.90148	5.38425	4.44348	3.95461	5.089	4.74432	4.88177	4.43126	4.78287	3.23375	4.07944	3.23901	3.56917	3.65618	3.8396	3.75992	3.17974	3.28716	3.40044	3.66133	3.43212	3.39039	3.50894	3.79534	3.2354
XM_021065082	1	2.93512	2.3845	2.98805	2.55222	3.00901	2.76073	2.7957	2.75478	3.22744	2.71462	2.60568	2.97596	2.80022	2.25867	2.91235	3.30838	4.80489	4.33952	4.59476	4.20033	4.90057	4.09733	4.06714	5.00454	5.03975	5.40225	4.2711	4.79724	5.01572	4.75301	4.32242	5.41585	2.96557	4.16724	3.28716	3.07361	3.24218	3.72698	3.40471	2.96125	3.28716	3.85947	3.53376	3.31002	3.60567	3.21551	3.45641	3.2354
XM_021065140	1	5.71407	5.29126	6.03357	4.6994	5.39905	5.7239	5.22375	5.52965	6.02335	5.56437	5.87466	4.52427	5.66079	5.71309	5.96314	5.43614	6.02646	6.65291	6.8747	6.96953	6.96655	6.79299	6.18064	6.73453	6.16748	5.93663	6.72952	6.50888	6.35261	6.37915	6.0952	5.91775	6.02043	6.27749	5.03494	5.10974	5.82076	6.25584	4.74484	5.37346	6.39388	6.60584	6.74425	7.0694	6.47619	6.42205	6.27236	5.70012
XM_021065143	1	5.36491	5.77415	5.02131	5.62026	5.95523	4.84949	4.8243	5.93271	5.89653	4.60976	4.97301	5.56741	5.14399	5.27296	5.94431	5.43614	6.45134	6.41425	6.95058	7.08986	6.53783	6.40779	6.87404	7.11662	6.01761	6.30369	6.87437	6.69403	5.94104	6.65347	6.23193	6.43653	5.71595	5.55241	5.30315	4.79219	5.24378	5.66431	4.81543	5.01386	5.40419	6.79501	6.68886	5.8688	6.35877	6.42205	6.68001	5.58989
XM_021065146	1	5.18951	5.08716	5.36491	4.731	5.39905	5.15672	5.71796	5.52965	6.00972	4.97012	5.84281	4.83247	5.59729	5.54774	4.78744	5.53445	6.67408	6.87931	6.8747	6.34854	7.03651	7.02217	6.49937	6.39567	6.30009	5.53416	6.50313	6.19343	6.5104	6.30566	6.04061	6.27068	5.06148	6.67794	4.63236	4.42998	5.17593	5.73277	5.26081	5.45597	5.29836	6.00157	6.09068	6.14554	5.69406	6.94869	6.16291	5.62784
XM_021065147	1	5.82808	5.06004	5.0658	5.10676	4.78201	5.43176	5.47148	5.4565	5.68565	5.17347	5.84281	5.00686	5.87284	5.59729	5.6547	5.51159	6.49487	7.20179	6.31364	6.54126	7.00114	7.04151	7.09924	6.17149	6.82813	6.09186	6.80481	6.21226	6.33641	6.71429	6.35576	6.71163	5.31105	6.19144	5.63101	4.70893	6.1821	5.52889	5.51557	4.69393	6.15589	6.54417	6.83802	6.86159	5.59368	6.61386	6.84461	6.38786
XM_021065430	1	2.70594	2.3845	2.32807	3.3209	1.93535	3.01367	2.7957	2.75478	2.51641	1.44568	3.04005	2.47781	2.25207	2.47425	2.71285	2.87006	3.62412	2.4496	3.09904	2.60356	3.27734	3.09271	2.97261	2.93888	3.27434	3.3056	3.47348	3.06848	2.6547	3.43241	3.78278	2.90482	2.857	3.00846	3.12107	2.46069	3.09926	2.38906	2.56019	2.96125	2.61341	3.50127	3.231	3.48477	3.12002	3.29283	2.84961	2.24389
XM_021065431	1	2.04416	2.97557	2.71803	3.01116	2.45525	2.47662	1.90225	3.16742	2.9973	2.46131	2.3335	2.82115	2.41267	2.84777	2.05187	2.87006	3.62412	3.44757	2.50788	3.04045	3.00069	3.77235	3.22716	2.93888	3.74227	3.63962	2.77425	3.06848	2.6547	3.43241	2.77031	2.90482	2.28803	2.83072	3.23901	2.61794	2.13422	2.88085	1.74266	2.43874	2.20655	2.31566	3.53376	2.84894	3.39039	3.13075	2.6464	2.80945
XM_021065735	1	6.97253	6.14865	6.23781	6.10638	7.0451	6.41575	6.66458	6.15885	6.94119	6.69824	6.92876	6.99296	6.33597	6.50277	7.01301	7.20287	6.05804	6.27	6.57727	6.42798	6.48673	6.07842	6.74218	6.21807	6.65452	6.199	5.90803	6.98019	6.56596	5.95311	6.58971	6.67073	7.6503	7.05701	7.25316	7.17459	7.9445	7.15308	6.96001	7.67732	6.17064	6.79501	6.34587	7.23492	6.86126	7.10839	6.63338	6.52545
XM_021065736	1	7.12649	6.01081	6.60078	6.61566	6.80554	6.41575	6.45134	6.38201	7.07788	6.69824	6.83486	6.99296	6.35051	7.16391	7.29024	7.02656	6.39908	6.86948	6.63092	6.60016	6.72349	6.87284	6.10376	6.43344	6.25817	6.59341	6.05073	6.57499	6.77815	6.73762	6.85289	6.71163	7.56726	8.11373	7.54735	6.95449	7.6372	7.88609	7.79358	7.98616	6.86081	6.94212	6.94156	6.50705	6.49168	6.79336	6.34644	6.11891
XM_021065740	1	6.39076	7.14699	6.51013	6.04735	6.41324	7.13943	6.33253	5.99018	6.3331	6.90119	6.76111	6.62552	6.60819	6.76029	7.89878	7.58253	6.49487	6.1834	6.19502	6.57815	6.37103	6.46942	6.04551	6.55243	6.8004	6.8377	6.09068	6.33137	6.19815	6.69319	6.71635	6.51548	7.3132	7.79179	7.4607	7.94663	8.08017	7.72898	7.99398	7.84948	5.99791	6.72349	6.09068	6.79905	6.87165	6.20884	6.99472	6.02162
XM_021065742	1	6.28106	6.64127	7.12402	6.5589	6.87696	6.9433	6.10854	6.92425	6.48762	7.15915	6.99619	7.21195	6.6839	7.3322	7.67885	6.52662	6.60352	6.70441	5.98351	6.74088	6.98945	6.57382	6.05502	6.59169	6.06737	6.199	6.60791	6.93484	6.04973	6.50515	6.47708	6.97192	7.76449	8.16159	6.95875	7.96715	7.80301	7.33979	7.34915	8.09141	6.40948	7.13629	6.991	7.11863	5.91095	6.04354	6.42222	6.74396
XM_021065747	1	6.2043	6.9557	6.69824	6.41324	6.39622	6.38635	7.07711	6.10216	6.87341	7.01238	7.60405	7.88609	6.3615	7.03144	7.15795	7.13712	6.87969	7.09367	5.86585	6.50673	7.03651	6.76624	6.29735	6.59169	6.61947	6.68521	6.62416	6.39076	6.16828	6.85654	6.54606	6.95753	7.61225	8.22211	7.02847	8.05597	7.21666	7.41702	7.28867	7.59236	6.88205	6.51427	6.27034	7.11863	6.76809	6.38839	6.23442	6.14034
XM_021065748	1	6.30842	6.22466	7.26351	7.03807	6.14841	6.32607	6.12712	7.00444	7.3407	7.22827	6.52569	7.80167	6.38348	6.57659	6.66588	7.57484	5.95134	6.1441	6.68549	7.17431	7.00114	6.21688	6.31598	6.08002	6.3211	6.39076	6.11115	7.04456	6.54966	6.54682	7.02357	6.9792	7.58992	7.84604	6.56877	7.77914	7.73668	6.79412	7.52707	7.39834	6.54011	6.48598	7.14737	7.29584	6.87165	6.07178	6.95422	7.03117
XM_021066239	1	5.40419	5.4439	5.44711	5.50106	5.29987	5.31838	5.11288	5.22405	5.88938	5.22601	5.33381	5.22405	5.89816	5.28992	5.00983	5.35696	5.58065	4.89089	5.30705	4.63437	5.50325	5.37068	4.92519	5.10938	5.89672	5.07683	4.98559	5.57831	5.64451	5.4439	5.31738	5.62619	5.42779	5.12595	5.63908	5.48171	5.45052	5.52889	4.77623	5.72149	6.70635	6.2323	6.79222	7.10605	6.33137	6.95449	7.00976	6.1519
XM_021066240	1	5.6491	5.58849	5.77461	4.94265	4.97131	5.61028	5.30439	5.4565	5.29015	5.31555	5.33381	5.20114	5.38784	5.09599	5.11597	5.79447	5.49589	5.01206	5.15993	5.00714	5.21586	5.05816	5.4048	5.2105	6.26792	5.11772	5.65504	5.6746	6.20984	5.24378	5.32828	6.19932	5.4126	5.43192	5.24401	5.76975	5.68159	5.36232	5.37214	5.39567	6.59664	6.17998	6.92644	7.37679	6.18378	6.52777	6.89549	6.91738
XM_021066241	1	4.67944	5.71407	5.61087	5.39346	5.39905	5.56868	5.39624	5.30272	5.70219	5.02581	5.20843	4.83247	5.09907	5.0777	4.90343	5.40419	5.52639	4.30725	4.82145	5.03975	5.35579	5.18271	4.95191	5.3697	5.86456	4.75338	5.19474	5.97792	5.86926	5.17251	5.83022	6.01482	5.71595	5.6189	5.37175	5.99258	5.43682	5.40817	5.90849	5.6216	6.39388	6.28707	6.94156	7.26082	6.33137	6.6709	6.69172	6.80768
XM_021066242	1	5.23338	5.29126	5.77461	5.32448	5.36194	5.45541	5.24039	5.42071	5.5748	5.02581	4.87422	4.92683	5.05071	4.9801	4.80475	5.48276	5.87382	4.74799	4.91797	5.00714	5.59866	4.97192	5.22405	5.52779	6.41736	5.02962	5.32587	5.30755	5.86053	5.17251	5.45993	6.17078	5.67373	5.34433	4.84524	5.88156	5.63101	5.59977	5.78515	5.54754	6.52662	6.08846	7.23666	6.98945	6.24632	6.93764	7.03144	6.48894
XM_021066426	1	6.24459	5.93734	5.52835	6.01549	6.02206	5.7239	6.0894	5.52965	6.03915	5.27157	5.70488	6.38274	6.06224	6.3933	6.64315	6.24512	7.08754	7.43318	7.34349	6.83702	7.2719	7.17547	7.41023	7.57111	7.60297	7.67427	7.16143	6.54257	7.68655	6.60926	7.03275	7.37883	5.31105	5.58899	5.77286	5.93498	5.9315	5.73277	6.39194	6.29159	6.01646	6.43812	6.88837	6.24242	6.1513	6.36745	6.65533	6.23174
XM_021066506	1	2.25867	1.8259	1.13271	1.93758	2.64227	1.55724	2.17333	2.75478	2.23654	2.46131	1.97175	2.47781	2.04677	2.25867	2.25189	1.38227	3.86357	4.633	4.59476	3.75593	3.7587	4.48966	3.68036	4.28616	3.27434	4.16741	4.18525	4.10546	4.08183	3.88994	3.99051	4.04689	2.57942	3.34903	2.09975	2.28479	3.24218	2.88085	2.84734	2.08662	2.92619	3.16026	2.84841	2.84894	3.12002	3.13075	2.84961	3.2354
XM_021066508	1	1.80077	1.55644	1.13271	1.93758	2.64227	2.3141	1.90225	2.75478	1.84173	1.44568	1.45436	2.22159	2.54073	1.97876	2.05187	2.15433	3.62412	4.76638	4.32393	3.90698	4.36594	4.00235	4.56829	4.49021	3.52953	4.0531	4.18525	4.21809	4.08183	4.04725	4.22703	4.19707	2.28803	3.48331	2.29622	2.03701	3.38161	3.26593	2.84734	2.7067	2.20655	2.31566	2.84841	3.37347	3.12002	2.51925	2.84961	3.02572
XM_021066517	1	3.85139	3.33019	3.20429	4.0209	3.4103	3.4607	3.71422	4.00221	2.9973	3.25525	4.04381	2.35192	2.80022	2.66632	2.98224	3.4059	5.3197	5.14201	6.08551	5.75914	5.93094	5.5957	5.89391	5.48908	6.09068	5.53416	5.95174	5.06816	5.81057	5.98632	5.7177	6.02748	3.05322	3.00846	3.00586	3.35715	3.60115	2.88085	3.07108	3.89657	3.41774	3.50127	3.231	3.12027	2.99214	4.17329	3.9306	3.5734
XM_021066561	1	2.70594	2.51119	2.71803	2.43072	2.64227	2.89959	2.35253	2.27527	1.84173	2.46131	2.60568	2.70113	2.04677	1.97876	2.57815	2.32652	2.95819	3.57661	3.47959	3.34066	3.59463	3.09271	3.33228	2.93888	3.74227	3.09155	2.77425	2.70563	2.6547	2.01901	3.26861	3.10636	2.28803	2.60561	2.77514	1.74651	3.24218	2.38906	2.24289	2.7067	3.80254	3.28022	3.53376	3.91092	2.99214	3.79671	3.56577	2.80945
XM_021066596	1	5.57179	5.52585	4.44757	5.55241	5.13083	4.91884	5.57704	5.38165	4.34321	4.16431	4.8189	4.68454	4.14652	4.85924	4.81832	4.79219	5.49589	5.47283	5.15993	4.78408	5.11256	5.53535	5.23657	5.63704	5.73333	5.68944	5.4009	5.84489	5.85269	4.92267	5.7177	4.85869	5.06148	5.27655	5.06509	4.06268	4.95524	4.21045	5.08921	5.07453	5.85957	5.82964	7.03172	5.95102	5.52396	6.75469	5.85519	6.61806
XM_021067544	1	3.60115	2.75678	3.20429	4.07514	3.97342	2.76073	2.7957	4.20002	3.82414	2.46131	3.62387	3.91611	3.28566	3.59709	2.98224	3.70488	3.35077	3.95991	3.97388	3.57083	4.31725	4.19139	4.23026	3.46394	3.27434	3.79363	3.27269	4.21809	3.96415	3.88994	3.59879	4.04689	2.57942	3.71318	3.59568	4.06268	3.60115	3.26593	3.82543	3.52459	4.37626	4.37951	3.97493	2.84894	3.60567	3.6812	3.45641	3.84378
XM_021067627	1	5.75883	5.52585	5.24916	5.35035	5.32914	4.74131	5.44233	5.4565	5.53564	4.97012	5.67373	5.23657	5.55352	5.73847	5.32434	5.61839	6.21988	6.11236	6.08551	6.42798	6.52545	6.63492	6.4822	6.29824	5.69306	6.50313	5.88269	6.17213	6.66757	5.92171	5.76662	6.33778	5.49787	5.19459	5.15606	5.75083	5.54921	5.59977	6.28553	5.87235	5.29836	5.29987	5.54465	5.8688	4.89279	5.76103	5.31889	5.10594
XM_021068214	1	1.94091	2.4436	2.98079	2.55222	2.64227	2.39678	2.35253	2.55561	2.67904	2.69088	2.20165	2.65918	2.85053	2.76509	2.35759	2.40939	3.19376	3.57661	3.09904	3.45539	3.27734	2.88285	3.10768	3.46394	3.74227	3.09155	3.27269	3.5303	3.30522	2.68475	3.21658	3.55535	2.28803	2.73771	2.20054	3.13231	2.75989	2.62844	2.95996	2.60072	2.86137	2.61477	2.64129	2.60636	2.4727	2.39041	3.10183	2.54843
XM_021068215	1	2.5687	2.51119	2.32807	2.50007	2.13036	2.39678	2.85703	2.51394	2.23654	2.46131	2.60568	2.42817	2.47693	2.91959	2.43334	2.53988	3.19376	2.99082	3.29681	3.45539	3.20811	3.33207	2.88025	3.27476	3.52953	3.19829	3.71129	3.43568	3.07248	2.68475	3.21658	3.49806	2.57942	2.60561	2.68491	3.31002	2.67475	2.68288	2.69421	2.7067	2.52454	2.6972	3.03378	2.84894	2.4727	2.62231	2.32498	2.66963
XM_021068216	1	2.16978	2.56517	2.44723	2.66218	2.35759	2.53703	2.57815	2.27527	2.83718	2.91752	2.46368	2.53877	2.86208	2.47425	2.50759	2.40939	3.35077	3.38203	3.09904	3.57083	3.34981	3.28978	3.05037	3.63241	3.64542	3.3056	3.14731	2.70563	3.00886	3.30661	3.38849	3.34475	2.857	2.92851	2.5461	2.97682	2.46045	2.38906	2.71996	2.57156	2.31313	2.59856	2.5911	2.43245	2.55898	2.86011	2.53243	2.54843
XM_021068217	1	2.49681	2.62785	2.61918	2.61453	2.53988	2.61391	2.57815	2.55561	2.51641	2.69088	2.46368	2.82115	2.47693	2.74979	2.65855	2.55048	3.19376	3.0903	2.83435	3.19651	3.44657	3.09271	3.38036	3.27476	3.52953	3.19829	3.63167	3.20665	3.19275	3.43241	3.13775	3.35789	2.28803	2.60561	2.68491	2.83397	2.27215	2.62844	2.42582	2.43874	2.52454	2.42907	2.5911	2.68288	2.28721	2.84223	2.93196	2.69398
XM_021068957	1	2.25867	2.51119	2.89987	2.55222	3.00901	2.3141	2.35253	2.75478	2.38178	2.46131	2.3335	2.70113	2.66001	1.58231	1.8259	2.73652	5.87382	6.29159	5.62854	5.60777	5.94383	5.46846	6.1141	5.93421	5.50528	6.04784	5.97358	5.87382	5.7373	5.95311	5.73577	5.86615	2.28803	3.59856	3.51069	3.75499	3.24218	3.58042	3.5014	2.96125	3.06152	3.01603	2.84841	2.31468	2.71505	2.9536	3.45641	3.02572
XM_021068958	1	2.86303	3.06038	2.32807	2.78269	2.84386	2.47662	2.65013	2.27527	2.75897	2.46131	1.97175	2.70113	2.04677	2.25867	2.25189	1.94739	6.21988	6.32474	5.86585	5.56716	5.98619	5.33046	5.45946	5.2105	5.64298	5.93663	5.32587	5.59729	6.02612	5.72877	5.49204	5.26865	2.28803	3.00846	2.77514	2.77002	3.49422	3.58042	2.56019	2.96125	2.92619	3.16026	3.231	3.12027	3.50812	2.74281	3.32498	2.80945
XM_021068959	1	2.5687	3.06038	2.53703	2.29995	2.45525	2.47662	2.93888	2.27527	2.51641	2.46131	2.3335	2.35192	2.41267	2.47425	2.25189	2.15433	5.24554	6.30199	6.05128	5.64524	6.21156	5.5957	5.8538	5.31317	5.76333	6.01122	5.12595	5.82235	6.14617	5.88296	5.88227	6.0092	3.23375	3.00846	3.00586	2.61794	3.49422	3.26593	3.5014	2.96125	2.92619	3.16026	3.231	2.68288	2.71505	3.13075	3.1848	3.02572
XM_021068960	1	2.86303	2.75678	2.53703	3.01116	1.93535	2.47662	2.65013	2.27527	2.38178	2.91752	2.60568	2.35192	2.66001	2.47425	2.25189	1.94739	5.6501	6.28106	6.01515	6.06196	6.01717	5.93271	5.79948	5.2105	5.19395	5.20054	5.97358	5.48696	6.19815	6.01717	5.65301	5.51938	2.857	3.00846	2.47384	3.35715	3.60115	3.58042	3.5014	2.96125	2.61341	3.70834	3.231	2.9898	2.71505	3.79671	3.45641	2.80945
XM_021068961	1	2.5687	3.06038	2.32807	1.93758	2.24669	2.89959	2.93888	2.75478	2.06343	2.46131	1.97175	2.58975	2.66001	2.25867	2.71285	2.6044	5.24554	6.33597	6.05128	5.72492	5.51249	5.69942	5.47867	6.17149	6.06737	5.20054	5.08383	5.40665	5.89391	5.20757	5.63224	5.57647	2.57942	3.18723	2.77514	3.13231	3.38161	3.58042	3.6764	3.37523	3.41774	3.40044	2.84841	2.31468	3.7062	3.6812	3.45641	3.02572
XM_021068962	1	3.21577	2.04464	2.89987	2.1367	3.15537	2.11226	1.90225	2.75478	2.6235	2.46131	2.84797	2.82115	1.80389	1.97876	1.8259	2.73652	5.55241	6.28106	5.56943	6.13701	5.567	5.93271	5.3409	6.08002	5.64298	5.85768	5.21374	5.9022	5.1273	5.72877	5.89495	5.9507	2.28803	3.71318	3.68199	3.01557	2.56654	3.58042	3.2888	2.7067	2.42961	3.81578	3.53376	3.48477	3.12002	2.74281	2.43029	3.02572
XM_021068963	1	2.86303	2.51119	2.32807	2.29995	1.93535	2.76073	2.65013	2.27527	2.6235	2.46131	2.60568	2.70113	2.80022	1.58231	2.57815	2.15433	5.91722	5.60069	5.77826	5.68609	6.24532	6.2506	5.82732	6.03132	6.09068	5.11772	5.65504	5.06816	6.02612	5.20757	5.95051	5.81361	2.28803	3.81235	3.33339	2.77002	2.94355	2.88085	3.5014	2.7067	3.28716	3.59719	3.231	3.37347	2.55898	2.51925	3.0237	3.02572
XM_021068964	1	2.04416	2.51119	3.05342	1.93758	2.64227	3.1376	2.17333	2.27527	2.51641	2.46131	2.84797	1.87261	1.80389	2.47425	2.43334	2.6044	6.09186	6.41425	6.22662	5.92282	5.97237	5.97325	6.12452	5.77415	5.46074	5.90909	4.98559	5.35927	6.14617	5.0701	5.78417	5.62619	2.57942	3.18723	3.12107	3.24343	2.56654	2.88085	3.2888	2.43874	3.41774	2.51634	2.84841	2.51551	2.86011	2.9536	3.0237	2.24389
XM_021068966	1	3.10913	2.04464	2.53703	2.1367	3.00901	2.11226	2.51215	2.75478	2.51641	1.44568	1.97175	2.58975	2.04677	2.25867	2.25189	1.94739	6.1604	6.22909	5.2346	6.01259	6.30451	6.11556	6.00565	5.63704	5.30564	6.07108	5.47433	5.73222	5.826	5.77208	5.67304	5.48928	3.05322	3.18723	3.59568	2.77002	2.94355	3.26593	3.5014	3.17974	3.28716	3.16026	2.31486	3.25225	2.55898	3.44225	2.84961	2.80945
XM_021069355	1	5.75883	5.96988	5.93627	5.00983	6.14841	5.54774	5.64512	5.59793	5.79555	5.42071	5.70488	5.21276	5.57445	5.62619	5.40012	6.19609	6.34547	6.33597	6.83182	6.62578	6.85329	6.81772	6.56631	5.98007	6.5104	6.2323	6.47433	6.7926	6.77296	6.78401	6.94948	6.60819	5.88333	6.72952	6.65864	6.20944	6.15404	5.79187	6.71163	6.53982	7.18204	7.34632	7.05544	8.12188	7.57484	7.54401	7.66614	7.83047
XM_021069543	1	5.55041	5.50307	6.26602	5.69406	5.6023	6.14727	5.75579	6.41999	6.71135	6.17386	6.28618	6.14865	6.83486	6.93311	6.7572	5.95007	7.99258	7.8935	7.89284	7.9516	7.40332	7.88015	7.27861	7.52794	6.63517	8.05042	8.08017	7.49557	6.83535	6.94212	7.40874	7.20287	6.63797	6.51327	6.46365	6.20944	6.83802	6.79412	6.3366	6.91361	6.30384	5.41197	5.72909	5.42779	6.11722	5.09112	4.97951	5.34433
XM_021069544	1	5.53022	5.36469	5.93627	6.33553	5.36194	6.78997	6.50757	5.4565	6.62987	5.7523	6.89179	6.53123	6.50783	6.7753	5.98252	5.93346	6.95833	8.10532	8.17514	7.17431	6.89784	7.79884	8.20184	7.34294	7.66975	7.93752	8.06038	6.76776	7.21923	7.92394	7.99478	7.63333	6.92739	7.17547	6.80481	6.26561	6.99071	6.73216	6.43928	7.04339	6.11375	5.4439	5.54465	5.5479	5.67704	5.53863	5.41109	6.11891
XM_021069545	1	6.10743	5.63058	6.93072	6.08075	5.47986	6.65533	6.5511	5.52965	5.6493	6.00157	6.33282	6.0201	6.0932	5.68403	6.48673	6.46043	7.93225	7.51449	7.9611	7.8723	7.42004	7.98233	7.74113	7.68431	7.45737	7.15234	7.09618	7.24817	6.815	7.06325	7.61757	6.75543	6.15249	6.4679	6.10585	6.84171	6.03801	6.10256	6.11607	6.69488	6.49937	5.98252	5.60777	5.56559	5.74284	5.66876	5.80766	5.4316
XM_021069816	1	5.6092	5.73638	5.10938	5.05216	5.22973	5.56868	5.04538	5.99018	5.33492	5.42071	5.25608	5.60717	5.87284	5.71309	5.2972	5.93346	6.09186	6.65291	5.9422	6.40728	5.91854	5.93271	6.03656	5.56331	6.5511	6.3579	5.68494	6.62451	6.27262	6.54682	6.16748	6.51548	6.85249	6.97272	6.84963	6.93449	6.16882	6.0466	6.6188	6.16259	5.02071	5.76739	5.94068	5.27383	4.96895	5.76103	4.93426	5.25294
XM_021070201	1	5.23338	5.06004	5.39922	5.67737	5.29987	5.18165	5.93978	5.6741	5.118	4.60976	5.61283	4.04449	5.08262	4.85924	5.42535	4.96387	5.6501	6.72288	6.92706	7.11985	6.75543	6.28184	6.54731	5.98007	5.46074	6.3579	6.18604	5.79187	6.21834	6.25266	6.43757	5.93468	5.46277	5.10525	4.81177	4.42998	4.84603	5.27581	5.26081	4.46629	7.04456	6.66854	6.991	6.43112	6.68296	5.78515	6.65533	6.25729
XM_021070202	1	5.4152	4.7085	5.2892	4.731	5.44312	5.54774	5.86517	5.52965	5.22339	5.7523	5.61283	4.85869	4.86715	4.8159	4.62897	5.26041	6.64986	7.13802	6.19502	6.72349	6.65383	6.66368	6.91436	6.70043	5.30564	6.52128	5.99478	5.35927	6.3175	6.65347	6.02683	6.17927	5.5638	5.87316	4.9196	4.83881	4.8039	5.36232	4.74484	5.07453	7.13383	6.66854	6.94156	5.92114	6.84625	6.57294	6.58763	6.98551
XM_021070360	1	1.48094	0.900045	1.65584	1.4562	1.0775	1.86702	1.21249	1.32415	1.84173	1.44568	1.97175	1.14024	1.48327	1.58231	1.508	1.38227	2.34352	3.68664	3.09904	4.92244	2.61494	3.09271	4.06714	3.80124	1.83849	3.3056	2.38755	2.20342	1.84144	3.43241	2.24117	3.27157	0.657738	1.22311	1.51596	0.849818	0.968227	1.40846	1.74266	0.78802	1.61362	1.50998	2.31486	1.46475	1.84433	1.53473	1.82522	1.28939
XM_021070489	1	5.23338	5.68547	5.02131	5.17688	4.78201	5.27446	5.57704	4.64654	5.0181	5.56437	6.04146	4.77395	4.896	5.80688	5.40012	5.34731	4.84858	4.53529	3.47959	4.20033	4.41774	4.00235	4.45994	4.49021	4.61804	4.16741	4.18525	3.70304	4.28254	4.45308	4.22703	3.7846	7.33329	6.87726	7.29069	7.08164	7.17942	6.97192	7.22031	7.4138	5.76188	5.84877	5.15098	5.70377	4.92948	5.83108	5.41109	5.78515
XM_021070490	1	5.00911	6.05664	4.31478	4.92174	4.92683	5.03939	5.57704	5.59793	5.75852	4.7425	5.90471	5.19178	5.37401	4.85924	5.17593	5.77488	4.40491	3.57661	3.76304	4.54248	4.62646	3.77235	4.56829	4.28616	4.18115	4.53426	3.89098	4.10546	4.7272	4.83815	4.17711	4.51685	6.76997	7.32896	7.60736	7.02435	6.65024	6.86035	6.78703	7.30945	5.48908	5.50106	5.06083	5.59793	4.89279	5.99043	5.9662	5.78515
XM_021070492	1	4.89991	5.59628	5.55623	4.75646	5.05517	5.24197	4.73735	5.52965	5.45385	4.85952	5.78	4.68454	5.32406	5.36741	5.37729	5.55459	4.54353	3.87146	4.59476	4.92244	3.96858	4.19139	4.56829	4.78342	4.61804	4.60976	3.89098	3.70304	4.59167	4.75301	3.99051	4.60862	7.16793	7.57531	7.72541	7.54735	6.30418	6.83224	6.83901	6.43112	4.87271	5.50106	5.23679	4.98127	5.69406	5.1832	5.02323	5.4316
XM_021070493	1	5.98376	6.03388	4.66855	4.94265	5.01173	5.45541	4.97985	5.22405	5.31409	4.7425	5.78	4.77395	5.37401	4.93935	5.6547	5.663	4.24568	4.10285	4.32393	4.92244	4.09291	4.48966	4.75198	4.64705	4.79702	4.25605	4.48548	3.98201	4.37754	4.04725	4.51731	3.6704	6.37321	6.36423	7.63333	7.76507	7.19848	6.94794	7.5905	7.57111	5.37787	5.70575	5.83784	5.14248	4.89279	5.36353	4.83461	5.58989
XM_021070494	1	5.50734	5.6648	4.81543	5.07812	5.81361	5.15672	5.41109	4.87152	4.61937	5.62387	5.20843	4.98319	5.70133	5.65523	5.78595	5.11786	4.54353	4.23689	3.97388	4.44424	3.82666	3.77235	4.49326	4.49021	4.79702	5.07683	4.48548	4.10546	3.89791	4.5675	3.8546	4.64561	7.05951	7.20363	6.84263	7.67946	6.62887	7.5275	7.61757	6.45526	5.83641	5.16316	5.15098	5.59793	5.1386	5.29941	5.43974	5.30134
XM_021070496	1	5.28622	5.4604	5.2148	5.15238	5.6023	5.1273	5.12914	5.14617	4.61937	4.7425	4.92739	5.587	4.63168	5.71309	5.08854	5.59493	4.54353	4.42729	4.1561	4.92244	4.41774	3.77235	4.78169	4.05614	4.70723	4.86832	4.00727	4.10546	4.1886	4.33502	4.6048	4.12395	6.93985	7.08278	7.68784	6.96953	6.36459	7.43774	7.23163	7.237	5.0869	5.78869	5.88452	5.23953	5.8915	5.29941	5.3845	5.86585
XM_021070838	1	4.28851	4.4289	4.73802	4.13634	4.5755	4.27207	4.75764	4.5133	4.90428	4.08809	4.84501	4.2322	4.66371	4.33315	4.26978	4.52083	4.49493	3.92228	4.07426	3.66859	3.62842	4.09733	4.15138	3.95901	3.84017	4.29521	3.84378	4.26215	3.98868	4.04725	3.78278	3.72089	5.91136	5.76294	5.31933	6.42688	5.9315	5.48416	5.58552	5.93111	5.60116	5.91215	5.63736	5.98104	5.86478	6.00225	5.82076	5.6083
XM_021070840	1	4.42136	4.24123	5.04452	4.59995	4.72871	4.43116	3.97634	4.28583	4.39835	4.07735	5.02155	4.30008	4.64561	4.44609	4.49941	4.41956	4.6015	3.51275	4.24418	3.75593	3.99855	4.27473	4.36023	3.94267	3.41694	3.79363	3.83742	3.84765	4.532	4.04725	4.27861	3.93222	6.02043	5.89847	5.30315	6.22435	5.97273	5.52889	6.25773	6.01903	5.64677	6.27408	5.86226	5.98881	5.98205	5.9237	5.57358	5.7166
XM_021070841	1	4.31492	4.26393	4.85761	4.61638	4.30509	4.17775	4.39604	4.5133	4.86773	4.32393	4.64137	4.77395	4.14652	4.36356	4.45994	4.58675	4.40491	3.63299	4.40545	4.11815	4.12629	4.19139	3.56141	4.05614	3.83062	4.11487	4.05102	3.61548	3.96415	3.88994	3.95918	4.19707	6.13807	6.01584	5.22875	6.01001	6.18937	5.52889	6.03319	6.06073	5.40419	5.88452	5.50887	6.28389	5.23338	5.79447	5.80766	5.8794
XM_021070846	1	5.04661	4.40219	4.44757	4.81441	4.92683	4.91884	4.94826	3.76678	4.25909	4.32393	4.12124	4.42834	4.44339	4.89927	4.70808	4.26442	4.24568	3.87146	4.59476	3.57083	4.02984	3.48306	3.82779	4.28616	4.18115	3.79363	4.2711	3.70304	4.28254	3.68022	3.50263	3.87639	6.19932	5.27655	6.08989	6.19578	6.25297	5.27581	6.0661	5.95918	5.35297	6.43812	5.39171	5.50038	6.11722	5.59368	5.55623	5.86585
XM_021070848	1	3.99375	3.86343	4.44757	4.2467	3.77773	4.35082	4.8243	4.64654	4.57914	4.32393	4.04381	3.91611	4.30345	4.47541	4.10295	4.22089	3.86357	4.16919	3.47959	4.20033	4.54972	3.48306	4.12469	3.80124	4.05	4.53426	4.2711	3.84765	3.83568	4.33502	3.8546	4.12395	6.07624	5.05797	5.38474	6.19578	5.86543	6.10256	5.99791	5.5856	5.46487	5.47412	5.88452	6.39012	5.59368	5.53863	5.70781	5.15455
XM_021070849	1	4.78975	4.56947	4.24979	4.39758	4.37655	4.77645	4.85424	4.20002	4.85175	4.7425	4.71138	4.7123	4.55729	4.62868	4.55131	4.47364	4.40491	3.30145	3.97388	3.34066	3.66954	3.77235	4.49326	4.05614	4.30128	4.60976	4.09317	4.21809	4.50867	3.88994	3.69205	4.46296	5.59648	6.19144	5.58849	6.54466	5.82076	5.79187	6.0661	6.45526	4.78717	5.41197	5.99791	5.52485	5.74284	6.26792	5.21432	5.62784
XM_021070850	1	4.8822	4.4289	4.12395	4.39758	4.67359	4.51979	4.50533	4.36594	4.54082	4.40491	4.43281	4.38325	4.08306	4.42047	4.6651	4.33679	4.40491	3.87146	4.06102	4.33343	3.82666	4.19139	3.79858	4.28616	3.90552	3.99313	3.78063	4.21809	4.21419	3.88994	4.0276	4.04689	5.68609	5.72552	5.38474	6.13505	5.97273	5.52889	6.09112	5.65242	5.67135	5.97358	5.97237	5.59793	5.71875	5.88851	6.10216	5.93123
XM_021070851	1	4.51759	4.44855	4.31478	4.32579	4.4084	4.56674	4.6703	4.45015	4.55449	4.16431	4.46734	4.66635	4.57593	4.60285	4.57116	4.23776	4.15638	3.99105	4.04889	4.27881	4.18525	4.28551	4.09265	3.92305	4.23324	4.0531	4.04702	4.03946	3.93375	3.98378	3.99051	4.04689	5.86028	5.69878	5.66183	6.14695	5.87436	5.59977	5.99791	6.09249	5.4495	5.86112	5.75653	5.98037	5.9422	5.79555	6.07983	5.91854
XM_021070911	1	3.68979	2.86801	2.71803	3.56605	2.84386	3.77907	3.4236	3.49328	3.87533	3.78265	3.75098	3.71217	3.80813	3.59709	4.00108	3.98608	4.07019	3.95991	5.44233	4.33343	4.69799	4.19139	4.38268	4.05614	4.30128	4.34983	4.88412	4.40134	3.83568	4.83815	4.05495	3.7846	4.43436	5.34433	4.98148	5.37068	4.10168	4.63021	4.74484	4.83152	3.06152	3.81578	3.231	4.57641	3.50812	3.79671	3.32498	3.72357
XM_021071310	1	1.48094	1.26362	0.398324	0.181615	1.53795	1.18745	0.722781	1.32415	1.27179	1.44568	0.750796	1.14024	1.13434	1.12784	1.15141	1.03727	2.34352	2.99082	1.36281	3.57083	3.00069	3.09271	3.10768	1.63527	2.50147	1.86702	3.63167	0.744829	1.17589	2.01901	3.38849	1.38405	0.657738	1.22311	1.14752	1.74651	0.968227	1.40846	0.972791	2.08662	1.61362	1.1622	2.31486	2.31468	2.55898	2.26102	2.6464	2.24389
XM_021071311	1	1.48094	0.900045	0.398324	1.4562	0.434468	1.18745	0.722781	1.32415	0.921561	1.44568	0.750796	1.65417	1.48327	1.12784	1.15141	1.38227	1.25269	2.99082	2.50788	3.34066	2.36805	3.09271	2.02154	1.63527	2.50147	2.40863	2.77425	1.5252	2.15347	2.68475	2.97305	1.38405	1.34888	1.22311	1.51596	1.74651	1.83205	1.40846	1.74266	1.54836	2.61341	1.50998	2.31486	1.80571	1.84433	1.92131	2.17357	2.54843
XM_021071313	1	0.658416	1.26362	1.13271	0.738607	1.0775	0.716395	0.722781	1.32415	0.921561	1.44568	0.750796	1.40676	1.13434	0.477961	0.683622	0.562266	2.34352	3.57661	1.36281	2.60356	3.00069	3.09271	2.97261	2.93888	1.83849	2.40863	3.47348	1.5252	2.41939	3.12632	2.24117	1.38405	1.88435	0.599188	1.14752	2.03701	1.83205	1.40846	1.74266	2.08662	2.42961	1.82633	2.31486	2.31468	2.37985	1.07333	1.82522	1.83234
XM_021071772	1	5.16401	4.7085	5.18423	4.84224	4.88137	4.14927	4.97985	5.52965	5.16954	4.7425	5.41695	4.98319	5.08262	5.57445	5.14399	5.37307	5.17375	5.49759	5.72968	5.21862	5.83712	5.6497	5.45946	5.10938	5.86456	5.61617	6.07227	5.79187	5.19311	6.20002	5.35323	5.51938	4.62947	5.8284	5.58849	4.3245	5.60602	5.52889	4.95287	5.54754	5.23679	4.6534	5.46751	5.07711	5.91095	4.80296	4.83461	4.88015
XM_021071774	1	4.70206	5.08716	4.71889	4.731	4.37655	5.0717	5.47148	5.22405	4.41993	5.07498	4.97301	4.80374	5.05071	5.54774	5.35145	4.7272	5.17375	5.30781	6.12452	5.64524	5.77384	5.10081	6.17107	5.77415	5.96087	5.24197	6.2068	5.93289	5.72031	6.17064	5.22479	5.9954	4.68755	5.6189	5.55091	5.39887	5.75255	4.99141	4.88348	4.75967	5.1187	5.64424	6.04374	5.30029	5.33155	5.87855	5.47036	5.54902
XM_021071787	1	1.80077	2.23219	1.65584	3.3209	2.24669	1.55724	2.17333	2.75478	2.23654	1.44568	1.97175	1.87261	2.54073	1.58231	2.05187	2.32652	2.34352	2.75478	3.09904	1.92649	1.3547	2.47756	2.34352	1.63527	1.83849	1.86702	3.03887	3.06848	2.6547	2.01901	2.77031	2.90482	2.857	2.09618	2.29622	2.46069	2.13422	2.38906	2.24289	2.08662	1.93595	2.86982	2.31486	1.46475	1.84433	1.92131	0.923494	2.24389
XM_021071788	1	1.80077	2.3845	1.65584	3.11476	2.24669	1.55724	1.90225	2.75478	2.38178	2.91752	2.3335	2.82115	2.04677	2.25867	2.05187	2.32652	2.34352	2.75478	2.50788	3.04045	3.00069	2.47756	2.58496	1.63527	2.50147	2.40863	2.38755	1.5252	2.41939	2.01901	1.46509	2.90482	2.857	3.00846	1.83671	2.28479	2.36739	1.40846	2.56019	1.54836	1.61362	2.6972	2.84841	1.11277	2.37985	2.51925	1.82522	1.28939
XM_021071940	1	2.43072	2.97557	3.20429	3.01116	2.45525	2.89959	2.17333	3.16742	2.38178	2.46131	2.60568	2.70113	2.41267	2.47425	2.71285	2.6044	4.07019	4.23689	3.76304	3.34066	3.89397	3.09271	3.68036	3.46394	3.74227	4.0531	4.42472	3.33167	3.77022	4.19757	3.13775	3.6704	3.05322	3.34903	2.88772	3.01557	3.24218	2.88085	2.56019	2.08662	2.61341	2.6972	2.31486	3.12027	3.12002	2.74281	3.0237	3.40951
XM_021072012	1	4.17739	5.03214	5.24916	5.17688	4.78201	5.4045	4.78527	5.59793	4.72548	5.94201	5.02155	5.40842	6.03212	5.65523	5.14399	4.9963	6.25297	6.03823	6.34644	6.13701	5.83712	6.04196	6.36977	5.98007	6.6748	5.50325	6.05073	5.96278	6.4682	6.14236	5.67304	6.57318	5.63101	5.05797	5.35696	5.03845	5.14013	5.18821	4.88348	5.68579	4.98481	5.98252	5.39171	6.40558	5.47837	5.59368	6.30798	5.5067
XM_021072655	1	8.12727	8.42845	8.70035	8.15704	9.03433	9.12865	8.95195	8.30141	8.96664	8.76547	9.47764	9.27682	8.51051	8.0575	8.86873	9.12865	10.1223	10.4682	11.0361	9.95716	10.591	10.3903	10.3658	9.70759	10.4926	10.6366	10.7332	10.6165	9.87991	10.4864	10.591	9.996	9.64291	9.25719	8.58604	8.89381	8.62369	8.89565	8.84844	9.138	7.19129	8.01408	8.00498	7.83626	7.52324	7.63228	7.77413	7.46123
XM_021072658	1	8.79515	8.371	9.48737	8.62229	8.49466	8.88127	8.13435	8.0983	8.53072	8.93044	9.22777	8.66767	8.96236	8.34557	8.68235	8.80004	10.2416	9.56762	9.89851	10.6039	10.3199	10.2193	9.7983	9.9386	10.198	10.2193	10.4504	10.3658	10.6947	10.1779	9.76028	9.76415	9.62616	8.86498	9.20067	8.27619	8.33396	9.47047	8.41013	8.24923	7.23734	7.86942	8.49595	7.6633	7.87376	7.77303	8.17224	8.2637
XM_021072695	1	2.43072	2.14161	2.21639	2.60931	2.84386	2.40545	2.26813	2.53703	1.84173	2.19231	1.97175	2.47781	1.93483	2.14255	2.15177	1.8444	2.69631	2.60479	2.09361	2.85843	3.07583	1.31632	2.02154	2.93888	3.41694	3.79363	3.16362	2.91368	2.54626	3.28978	3.13775	3.01157	2.44222	2.36848	2.29622	2.16978	2.25615	2.10119	2.24289	2.28828	3.80254	3.08638	3.53376	4.17985	3.56336	3.37138	4.0712	4.17711
XM_021072761	1	1.13139	0.900045	1.65584	0.738607	1.53795	1.55724	0.722781	1.32415	1.27179	1.44568	1.45436	1.14024	0.665562	1.12784	0.683622	1.03727	1.25269	1.68512	1.36281	1.92649	1.3547	1.31632	1.28794	1.63527	0.995023	1.86702	1.21249	0.744829	1.17589	2.01901	1.46509	0.807478	1.88435	3.00846	2.77514	1.74651	2.13422	1.40846	1.74266	0.78802	1.61362	1.1622	1.3063	1.11277	1.52713	0.385622	1.41839	1.83234
XM_021072999	1	3.78153	3.98071	3.6873	4.16344	3.77773	3.1376	3.52888	4.00221	4.25909	3.5417	3.04005	3.4198	4.24772	3.49879	3.94529	3.773	3.35077	4.23689	3.76304	4.0537	4.09291	4.00235	4.12469	3.80124	3.27434	3.3056	3.27269	3.5303	3.61718	4.19757	3.59879	3.42125	4.56389	3.90184	3.33339	4.009	3.60115	4.04258	3.6764	3.89657	3.52442	3.70834	3.97493	4.44011	2.71505	2.74281	3.9306	4.26563
XM_021073054	1	4.97099	4.21809	5.14644	4.731	4.51167	4.03173	4.39604	4.96815	4.25909	5.35052	4.5752	5.55008	4.98979	4.67739	4.55131	4.96387	6.1604	6.75847	7.03466	7.36581	6.1979	6.74258	6.40111	6.55243	6.30009	6.69824	7.02546	6.45498	6.9812	6.95753	6.97819	6.96616	6.41394	5.38152	5.98145	5.56582	5.77642	6.45942	5.9662	5.54754	5.56331	5.38193	5.15098	4.7648	5.49787	4.74965	4.19734	4.52753
XM_021073055	1	5.10798	4.81169	4.24979	3.78645	4.83444	4.91884	4.57385	4.96815	5.27011	5.35052	5.33381	4.95794	4.39705	5.46208	5.08854	5.53445	6.34547	6.90887	6.76187	7.28989	6.93985	7.02217	6.33137	7.11662	6.13851	6.81535	6.60791	6.21226	6.29735	6.89047	6.24296	6.91187	6.33416	6.40728	5.73747	6.26561	6.09667	5.44789	5.46846	5.7523	5.50954	4.6534	4.96493	5.20615	4.96895	4.26002	5.31889	5.30134
XM_021073120	1	4.42136	3.77577	3.88373	3.71275	4.34192	3.65894	4.04366	4.28583	3.52127	3.87655	3.95603	4.21683	3.51993	3.59709	4.00108	4.06298	5.38139	5.38067	5.41008	5.44351	4.93521	5.33046	5.24833	5.40983	4.9414	4.78314	4.94031	4.95547	4.93833	5.10059	4.6048	5.23785	4.71922	4.89787	4.7011	5.14682	4.58779	4.99141	5.12121	4.62068	4.93489	5.11088	4.54891	5.10986	4.8057	5.29941	4.36409	5.47097
XM_021073121	1	4.39661	4.55131	3.63604	3.59856	4.41064	3.50314	4.07688	4.44348	3.61619	3.78265	3.95603	3.94236	3.80813	3.92266	4.0537	4.03764	4.93692	5.35174	5.19853	5.74459	5.3687	5.33046	5.39777	5.26001	5.13242	4.92837	4.82479	5.38707	4.80827	5.10059	5.08013	5.3309	4.62947	4.45185	4.64654	4.86024	4.50196	4.75485	4.98877	4.79788	5.41826	5.2876	4.47796	4.67271	5.24991	4.90665	5.02323	5.13106
XM_021073122	1	4.02984	4.00818	3.41316	3.97292	3.71498	3.87722	4.26822	4.36594	3.40441	3.40862	3.85243	4.39921	3.43445	4.20952	3.74436	3.90231	5.13441	5.41826	5.44233	5.58825	5.08828	5.10081	5.47239	4.90148	4.47584	4.60976	4.66834	5.27914	5.04634	4.88177	5.21102	5.02746	4.23175	5.05797	4.48176	4.99882	4.58779	4.63021	4.36594	4.15985	5.45093	5.26412	4.96493	4.93056	5.21994	5.26242	4.78633	5.54902
XM_021073123	1	3.46465	4.19757	4.12395	4.04725	3.71498	4.27207	4.11082	3.76678	3.67275	3.78265	4.21169	4.44219	3.73917	4.10125	3.94529	3.82568	5.13441	5.49759	5.44233	5.56716	5.24172	5.37068	5.64045	5.52779	4.9414	4.89894	5.29236	5.27914	4.93833	4.88177	4.93172	5.14375	4.27016	4.81081	4.28082	4.72898	4.63343	4.28616	4.77623	5.23338	5.57503	5.36825	4.74996	4.96387	5.31068	4.5332	5.06732	4.75247
XM_021073124	1	4.47189	4.3141	4.0151	4.36181	3.97342	3.8084	3.2484	4.28583	3.58847	3.98101	3.75098	4.31293	3.51993	4.24048	4.24804	3.4059	5.41197	5.26959	4.99511	5.60777	4.81169	5.40145	5.09004	5.26001	4.9414	4.491	5.1718	5.21064	4.681	4.83815	4.99194	5.08679	4.77804	4.72244	4.7011	4.86024	4.75786	4.42676	4.84886	4.89402	5.47701	5.50106	4.258	4.80603	5.52396	4.33923	4.4524	4.88015
XM_021073125	1	3.85139	4.05529	4.12395	4.07514	4.60705	3.87722	4.18662	3.76678	3.40441	4.16431	3.68744	4.18201	3.86218	4.03556	4.08168	3.87509	5.17375	4.7017	5.33797	5.10214	4.75842	5.05816	5.20402	5.26001	4.79702	4.64041	4.82479	5.4656	4.91288	4.5675	5.33912	5.40203	4.62947	4.72244	4.55315	4.88198	4.23496	4.69218	4.45113	5.21314	5.46487	5.07631	4.8105	4.44011	5.52396	4.45355	4.78633	4.61138
XM_021073126	1	3.88953	3.77577	4.0534	3.84899	4.14927	3.84343	4.39604	3.76678	3.13456	3.87655	4.04381	3.79957	3.28566	3.87943	4.49941	3.70488	4.895	5.22582	5.50478	5.29912	4.85332	4.88052	5.54556	5.00454	4.87501	4.8132	4.79326	4.98237	5.05736	4.88177	5.12248	4.84062	4.47249	5.05797	4.5755	4.72898	4.35802	4.56543	4.67529	4.25363	5.31466	4.54611	4.96493	4.86077	5.1855	5.1832	4.90914	4.88015
XM_021073127	1	3.96183	3.80805	4.16165	3.99453	4.0601	3.90755	3.9032	4.20002	3.70598	4.16431	3.62387	4.30008	3.77418	4.20952	4.02802	3.49048	5.17375	4.89089	4.99511	5.00714	4.5903	5.37068	5.09004	5.2105	5.1681	4.95691	4.66834	5.13287	4.79509	4.45308	5.01842	4.90361	4.68755	4.96408	4.6651	5.19496	4.9059	4.81911	4.56829	4.38588	5.35297	5.396	4.41095	5.12284	5.03591	4.59737	4.97951	4.78287
XM_021073128	1	4.28851	3.86343	4.16165	3.84899	4.26655	3.97237	3.9032	4.28583	3.22744	3.5417	4.00108	3.89013	3.65635	3.87943	4.37117	3.90231	4.895	5.14201	5.56943	5.00714	5.05948	5.29439	5.17593	4.95287	4.47584	4.44348	4.96547	4.86128	4.44132	4.62438	4.94768	5.05011	4.27016	5.0126	4.7011	4.99882	4.65478	4.63021	4.12576	4.89402	5.45093	5.42779	4.33264	5.14248	5.28714	4.80296	5.13358	5.32374
XM_021073387	1	2.43072	1.8259	2.06463	1.72869	1.93535	1.55724	1.57156	2.27527	1.57125	2.46131	1.97175	2.35192	2.25207	2.25867	2.43334	2.32652	2.95819	2.99082	3.47959	2.60356	2.61494	3.09271	2.80582	1.63527	2.50147	2.81452	2.38755	2.20342	2.41939	2.68475	2.77031	2.90482	3.05322	1.72982	1.83671	2.28479	2.36739	1.40846	1.74266	1.54836	2.20655	2.51634	3.231	2.84894	2.14081	2.74281	2.17357	2.24389
XM_021073749	1	1.48094	2.23219	2.06463	3.3209	1.53795	1.86702	2.65013	2.75478	1.57125	2.91752	1.45436	2.22159	1.80389	2.66632	1.8259	1.94739	2.34352	2.10759	2.50788	3.04045	1.74107	3.09271	2.80582	2.93888	2.50147	1.25091	2.77425	3.06848	2.41939	2.01901	2.77031	1.87942	3.05322	2.83072	1.83671	2.61794	2.36739	2.88085	2.56019	2.08662	1.22291	2.86982	2.31486	1.46475	2.37985	1.53473	1.82522	1.28939
XM_021074298	1	2.70594	3.3718	2.98805	3.40874	3.08475	3.58167	2.58413	3.16742	2.82736	3.25525	3.62387	2.65042	3.38665	3.1868	2.64949	3.14908	3.86357	4.03301	4.06102	4.49465	4.26393	4.19139	4.51265	4.28616	3.83062	3.48672	4.31725	3.61548	4.08183	3.28978	3.89791	3.6704	3.40151	3.00846	3.00586	2.38055	3.01544	2.38906	2.97185	3.06535	3.1742	3.16026	3.231	3.87196	2.55898	2.26102	3.39724	3.49422
XM_021074299	1	2.79784	3.15504	3.27018	3.11476	2.64227	2.83842	3.06496	2.75478	3.04226	3.25525	3.57083	2.8737	2.72812	2.99513	3.20248	2.73652	4.07019	4.13664	4.24418	4.63437	4.26393	4.55223	4.23026	4.28616	3.83062	3.92507	4.35528	3.98201	3.61718	3.28978	3.8546	4.00523	2.72716	3.10454	3.00586	2.97069	3.31227	2.38906	2.97185	2.83718	2.32358	2.51634	2.61341	3.69944	2.47911	3.37138	3.66087	3.14446
XM_021074301	1	3.04773	3.71169	2.71803	2.96901	2.5486	3.1376	3.00546	3.34475	2.9973	3.40862	2.95381	2.47781	3.14518	3.59709	3.34004	2.87006	4.16822	4.58675	4.1561	4.20033	3.7587	3.89437	4.18573	4.28616	4.05	4.16741	3.89098	3.70304	3.80549	3.8083	4.11752	3.55535	3.23375	3.10454	3.12107	2.97069	2.66268	2.38906	2.70715	3.17974	2.99813	2.79323	3.231	3.98784	2.47911	2.9536	3.39724	3.2354
XM_021074302	1	2.70594	3.33019	2.98805	3.27111	3.00901	3.1376	2.65013	3.16742	3.08976	3.09823	3.37014	3.14542	2.85707	3.5485	2.91235	3.04054	4.24568	4.16919	4.53274	4.20033	4.29483	4.27473	4.51265	4.39727	3.83062	3.79363	3.55401	3.61548	4.02781	3.8083	3.78278	3.73014	3.05322	3.18723	2.88772	3.07361	3.09926	2.66131	2.70715	2.96125	2.99813	2.31566	3.231	3.65861	2.64763	2.63394	2.94402	3.40951
XM_021074303	1	2.86303	3.47505	2.6322	3.37031	3.34048	3.41125	3.127	3.49328	2.75897	3.25525	3.37014	3.10422	2.80022	2.92743	3.38665	2.54549	4.16822	4.633	4.46734	4.33343	4.05815	4.42136	4.2584	4.1728	3.41694	3.40299	4.31725	3.70304	3.40096	3.68022	4.22703	3.82992	2.44222	2.91959	3.05667	2.61794	3.01544	2.88085	2.84734	2.96125	2.92619	2.60591	3.05399	3.12027	2.79809	3.44225	3.25311	3.31969
XM_021074304	1	2.35822	3.33019	3.13399	2.43072	2.5486	3.70414	3.18503	3.34475	3.26571	3.09823	3.04005	3.23045	2.80022	3.59709	3.43403	2.54549	4.32262	4.51038	4.32393	4.39604	4.41774	4.09733	4.18573	4.39727	3.98463	3.48672	3.47348	3.70304	4.1886	3.88994	4.17711	4.00523	2.57942	3.42371	2.83871	2.90036	2.25615	2.88085	2.70715	2.43874	2.20655	2.6972	3.39665	3.87196	2.79809	3.04084	3.75671	2.80945
XM_021074305	1	2.79784	3.47505	3.20429	2.84711	3.15537	3.20147	2.93888	3.34475	3.30902	2.91752	3.50494	2.53197	3.09301	3.25942	2.51634	2.99167	3.75784	4.33952	4.59476	4.0537	3.93237	4.09733	4.51265	4.28616	3.74227	4.30169	4.13452	3.5303	3.72698	3.68022	3.78278	3.73014	2.72716	2.60561	2.83871	2.97069	2.94355	3.26593	2.56019	2.7067	2.92619	2.41829	3.66133	3.37347	2.92768	3.13075	3.25311	3.40951
XM_021074306	1	3.16938	3.28314	3.20429	3.01116	3.4103	3.25593	3.127	3.16742	3.40441	3.25525	2.95381	2.58975	3.00464	3.38776	3.38665	3.2562	3.75784	4.30725	3.87422	4.0537	3.85987	4.09733	4.2584	4.28616	3.52953	3.92507	4.22914	3.78821	3.99333	3.8083	3.45045	4.08656	3.14867	3.10454	2.55222	2.28479	2.94355	2.66131	2.97185	2.7067	2.61341	3.01603	3.53376	3.65861	2.92768	2.85159	3.56577	3.40951
XM_021074307	1	3.04773	3.57319	3.4738	2.66218	3.00901	3.25593	2.93888	2.53703	3.04226	3.40862	3.43844	3.0622	3.04581	3.1868	2.78883	3.04054	3.75784	4.36728	4.24418	4.27145	4.15865	4.34861	4.44357	3.94267	3.74227	4.0531	4.2711	3.91385	3.77022	3.88994	3.99051	3.42125	2.72716	2.49104	2.55222	2.84223	3.09926	3.26593	3.07108	2.83718	2.99813	3.16026	3.05399	3.31002	2.99214	2.40204	3.10807	3.14446
XM_021074308	1	2.70594	3.15504	3.05342	3.27111	3.27719	2.89959	2.93888	2.97884	2.82736	3.78265	3.62387	3.18444	2.80022	2.92743	2.51634	2.66853	4.16822	4.30725	4.59476	4.44424	3.79684	4.09733	4.06714	3.94267	3.63299	4.0531	4.09317	3.91385	4.08183	4.19757	3.59879	3.61445	3.23375	2.91959	2.69695	2.6972	3.38161	2.38906	2.84734	2.83718	3.23012	3.16026	3.05399	4.02781	2.55898	2.85159	3.10807	3.14446
XM_021074309	1	2.79784	3.10768	3.34353	3.01116	3.15537	2.9704	3.00546	2.97884	3.22744	3.25525	3.43844	3.14542	3.1907	2.84777	3.04205	2.93174	4.16822	4.51038	4.46734	4.0537	4.41774	4.27473	4.18573	3.80124	3.83062	3.79363	3.95461	3.70304	4.08183	4.12102	4.11752	3.93222	3.05322	3.26751	3.18432	2.84223	3.1726	3.09733	2.97185	2.96125	3.06152	3.16026	3.05399	3.05213	2.99214	3.21551	3.61372	2.9192
XM_021074379	1	1.80077	1.8259	1.13271	1.72869	1.53795	1.18745	1.90225	1.32415	1.57125	1.44568	1.45436	1.87261	1.80389	0.477961	1.15141	1.94739	2.34352	1.21249	1.36281	1.01561	1.3547	1.31632	2.02154	1.63527	1.83849	2.40863	1.21249	2.70563	2.41939	1.08854	2.24117	1.87942	1.88435	1.72982	1.14752	2.03701	0.968227	1.40846	2.24289	2.08662	2.92619	2.0922	2.84841	2.51551	2.55898	2.51925	3.0237	3.02572
XM_021074388	1	2.25867	1.8259	1.13271	2.1367	1.53795	1.55724	1.21249	1.32415	1.57125	1.44568	0.750796	1.65417	0.665562	1.12784	1.15141	1.6997	1.25269	1.68512	1.36281	1.92649	0.913847	1.31632	1.66089	1.63527	0.995023	1.86702	1.83279	2.20342	2.15347	2.68475	1.85593	2.63888	1.88435	1.22311	1.83671	1.74651	1.83205	1.40846	2.24289	0.78802	3.1742	2.6972	2.84841	2.31468	2.55898	3.13075	2.17357	2.24389
XM_021074390	1	1.48094	1.26362	1.13271	1.4562	1.93535	1.55724	1.21249	1.32415	1.84173	1.44568	0.750796	1.40676	1.80389	1.58231	1.15141	1.03727	2.34352	1.21249	1.36281	1.01561	1.74107	1.31632	0.83501	1.63527	0.995023	1.86702	2.38755	2.70563	2.41939	1.08854	1.04345	1.87942	1.34888	0.599188	1.51596	2.28479	1.4406	1.40846	2.24289	1.54836	3.28716	2.0922	2.31486	1.80571	2.37985	2.51925	2.6464	2.24389
XM_021074393	1	1.80077	2.04464	1.13271	1.14902	1.53795	0.716395	1.21249	2.27527	1.27179	1.44568	0.750796	1.87261	1.80389	1.58231	1.8259	1.03727	2.34352	1.68512	2.50788	1.92649	2.36805	1.31632	1.28794	1.63527	2.50147	1.25091	2.38755	2.20342	1.84144	1.08854	2.24117	0.807478	1.88435	1.72982	1.83671	2.03701	0.968227	1.40846	1.74266	2.43874	3.28716	2.6972	2.31486	2.51551	2.71505	2.9536	1.82522	2.24389
XM_021074396	1	1.80077	1.55644	1.13271	2.1367	1.53795	1.55724	1.21249	1.32415	1.27179	1.44568	1.45436	1.40676	1.48327	1.58231	1.8259	1.38227	1.25269	1.68512	2.50788	1.01561	1.74107	1.31632	2.02154	1.63527	2.50147	2.81452	2.38755	0.744829	2.15347	2.01901	1.04345	2.31094	1.88435	1.72982	1.14752	2.28479	0.968227	1.40846	1.74266	2.08662	2.61341	3.16026	2.31486	2.68288	2.37985	2.9536	2.6464	2.54843
XM_021074403	1	2.04416	0.900045	1.13271	1.14902	1.93535	1.55724	1.57156	1.32415	1.84173	1.44568	0.750796	1.40676	1.48327	1.58231	1.508	1.03727	1.25269	1.21249	2.50788	1.92649	2.08333	1.31632	2.34352	1.63527	1.83849	2.81452	1.21249	2.70563	2.15347	2.01901	1.04345	1.87942	1.88435	1.72982	2.09975	1.35977	1.4406	1.40846	0.972791	2.08662	2.20655	2.31566	2.84841	3.12027	2.86011	2.26102	3.0237	1.83234
XM_021074510	1	2.04416	1.93972	1.41782	1.83981	1.76721	1.99298	1.40612	1.32415	2.30964	1.44568	1.75135	1.65417	2.04677	1.97876	1.508	1.8444	2.69631	2.10759	2.50788	2.60356	2.08333	2.02395	2.34352	2.55334	2.75167	2.40863	2.60882	2.70563	1.98336	2.95667	2.0696	2.78973	1.88435	1.72982	1.51596	2.03701	2.13422	1.40846	1.74266	2.08662	2.32358	2.0922	1.94414	1.63003	1.84433	1.74788	2.00467	1.57089
XM_021074511	1	1.48094	1.69886	1.41782	1.30405	1.93535	1.55724	1.57156	1.32415	2.15686	1.44568	1.45436	1.27176	1.80389	1.36231	1.33957	1.21335	2.34352	2.29385	2.50788	1.92649	2.50263	2.85594	2.47405	2.93888	3.13367	1.86702	1.83279	3.44424	2.93713	2.68475	3.13775	3.01157	2.11087	1.92756	1.34541	1.5756	1.2223	0.334765	1.39744	2.08662	2.32358	1.1622	1.94414	2.4174	1.9878	2.10683	1.82522	1.83234
XM_021074573	1	7.24082	7.40038	8.0058	7.02984	7.68542	7.11218	7.67182	7.43422	8.07279	6.97867	6.61448	7.97923	6.64559	7.24317	7.6737	6.93764	7.4908	6.76809	6.95058	6.8875	7.84383	7.67946	6.98878	7.75842	6.38114	6.53482	8.221	7.0127	7.32028	7.30448	7.19216	7.30567	6.22154	7.34117	6.49685	7.28352	7.46695	7.3958	7.17646	7.26918	5.29836	6.68092	5.94068	6.4682	6.32184	6.80854	6.48673	6.21055
XM_021074721	1	2.99535	2.51119	2.89987	3.22513	3.00901	2.89959	3.18503	2.27527	2.23654	1.44568	1.97175	1.87261	2.90986	2.25867	3.09943	2.47693	4.93692	5.70325	5.2346	5.37214	4.95006	5.79207	5.23657	5.56331	5.40983	5.35035	5.21374	5.16185	5.33217	5.59729	4.74397	5.02746	4.00431	3.34903	2.88772	3.24343	3.88373	3.8396	3.07108	3.37523	3.41774	3.28022	3.53376	3.37347	3.39039	3.79671	3.83689	3.5734
XM_021074726	1	2.43072	2.3845	2.53703	3.63701	2.24669	2.11226	2.65013	3.16742	3.35576	2.46131	2.60568	2.35192	2.80022	2.25867	2.85347	2.73652	5.55241	5.25502	4.91797	4.97951	5.78968	5.40145	5.02538	5.63704	5.46074	6.10878	4.88412	5.6746	5.02921	5.688	4.63916	5.23785	3.66669	3.71318	3.59568	3.24343	2.94355	3.58042	3.07108	4.01205	3.61906	3.40044	3.53376	4.28757	3.25502	4.00094	3.75671	3.2354
XM_021075126	1	2.99535	2.86801	3.4738	3.48672	3.00901	2.89959	2.65013	3.49328	3.26571	3.5417	3.75098	2.58975	3.56907	3.70237	2.71285	3.49048	3.86357	3.78685	3.76304	3.34066	3.7587	4.00235	3.95918	3.46394	3.52953	4.16741	3.47348	3.84765	3.69089	3.68022	4.11752	4.04689	2.57942	3.59856	3.23901	3.56917	3.49422	2.38906	3.2888	2.96125	3.1742	3.89903	3.231	3.98784	3.60567	4.00094	3.45641	3.72357
XM_021075127	1	2.99535	3.33019	2.89987	2.78269	2.64227	2.89959	3.71422	3.49328	3.08976	3.78265	3.50494	3.3479	3.1907	3.25942	2.85347	3.30838	3.35077	4.10285	3.76304	3.57083	4.02984	3.48306	3.51365	3.46394	3.90552	3.09155	3.03887	3.33167	3.45058	3.43241	4.17711	3.42125	3.79648	2.60561	2.88772	3.13231	2.56654	3.58042	3.5014	3.37523	4.0459	3.28022	3.77869	3.65861	3.60567	3.6812	3.66087	3.84378
XM_021075128	1	4.9354	5.08716	5.9602	5.7387	5.83962	4.8852	5.6958	5.30272	5.16954	5.17347	4.71138	4.65063	5.61865	5.68403	4.75273	5.75083	6.57706	6.12863	6.34644	5.64524	6.16859	6.3779	6.59142	5.77415	6.63517	5.75485	6.35173	6.6054	5.5573	6.37915	6.01143	6.49753	5.52889	6.1071	5.15606	4.3245	5.24378	4.8822	5.41917	5.68579	5.46487	5.50106	5.15098	4.94768	5.4355	5.61972	5.59013	4.68022
XM_021075129	1	5.71407	5.54867	5.64249	5.98789	5.39905	5.50245	6.01515	5.87123	5.55304	4.60976	5.02155	5.92019	5.88938	4.9801	5.11597	5.49222	6.62624	5.9015	6.83182	6.22547	6.09686	6.07842	6.24343	6.67024	6.5511	5.96735	6.74178	5.79187	5.98007	6.57081	6.02683	5.83058	5.39315	6.19144	5.09723	4.37597	5.31217	5.44789	4.81543	4.83152	5.0869	5.54311	5.06083	5.20615	5.03591	4.90665	5.70781	4.68022
XM_021075579	1	3.51023	2.04464	2.06463	3.3209	3.15537	2.3141	2.35253	3.49328	2.23654	2.46131	2.60568	2.22159	2.66001	2.47425	2.98224	3.09733	2.34352	2.10759	2.50788	3.04045	2.36805	2.47756	3.10768	1.63527	2.95422	3.3056	2.77425	1.5252	3.13819	2.68475	2.24117	1.38405	3.23375	3.48331	2.47384	3.35715	2.94355	3.26593	2.84734	3.52459	2.20655	3.16026	2.31486	3.58429	3.25502	3.29283	2.84961	3.2354
XM_021075909	1	4.7477	4.84477	3.79129	4.59995	3.87259	4.54379	4.69144	4.64654	3.77123	4.60976	3.75098	4.80374	4.52496	3.70237	4.10295	4.17985	4.93692	5.25502	4.59476	5.03975	4.72885	5.10081	3.95918	4.64705	4.52511	4.60976	5.08383	4.48358	4.37754	4.92267	5.03652	5.20517	4.68755	3.98964	4.76974	4.06268	4.03686	3.8396	4.18587	4.95638	4.18487	3.81578	3.53376	3.48477	4.10659	4.56412	4.32934	3.84378
XM_021075914	1	4.86064	4.26393	3.79129	4.29056	4.22808	3.77907	4.23899	4.64654	4.68857	4.97012	3.50494	3.77123	4.39705	4.30509	3.7726	4.7272	4.54353	5.14201	4.59476	4.20033	4.31725	4.48966	4.60593	5.10938	5.35729	4.92837	5.32587	4.70924	4.86592	4.33502	4.84821	5.02746	4.00431	4.96408	4.81177	4.3245	4.63343	4.63021	4.53274	3.89657	3.7139	4.25872	4.33264	4.28757	4.25135	3.29283	3.45641	4.61138
XM_021076261	1	6.21632	5.68547	5.58304	5.58383	6.48181	5.43176	5.99817	5.59793	6.09411	5.7523	6.69051	4.68454	6.19163	5.78296	5.42535	5.39578	2.95819	2.75478	1.36281	3.04045	2.08333	2.47756	1.66089	2.93888	3.52953	2.81452	2.38755	3.5303	3.24633	3.12632	3.13775	2.63888	1.88435	2.83072	2.47384	2.77002	1.83205	2.38906	1.74266	2.43874	3.80254	3.81578	3.53376	2.84894	3.25502	2.74281	2.43029	2.80945
XM_021076262	1	6.47191	5.18468	5.67682	5.07812	6.38237	5.7239	5.60037	6.41999	5.31409	6.6628	5.87466	4.80374	5.99896	6.78788	5.73929	5.55459	3.35077	1.68512	1.36281	2.60356	3.14867	2.47756	2.97261	1.63527	2.50147	2.40863	3.47348	3.06848	3.24633	2.01901	2.24117	2.90482	1.88435	1.72982	2.29622	2.46069	2.56654	2.38906	2.56019	2.08662	4.18487	3.28022	3.231	3.58429	3.25502	3.56898	3.66087	2.80945
XM_021076336	1	2.43072	3.15504	3.05342	2.90055	2.84386	3.1376	3.06496	2.75478	3.18033	2.91752	3.22152	2.07073	3.00464	2.25867	3.20248	3.09733	3.35077	3.68664	3.76304	4.20033	3.39779	3.48306	3.95918	3.46394	4.30128	4.16741	4.00727	3.84765	3.61718	4.19757	3.92871	3.42125	2.857	2.09618	2.62281	3.13231	2.56654	3.26593	3.07108	2.96125	2.61341	2.6972	2.31486	2.08495	3.25502	2.74281	2.6464	1.83234
XM_021076788	1	2.43072	2.97557	2.06463	2.43072	1.93535	2.11226	2.35253	1.32415	2.9973	2.46131	1.97175	2.58975	3.38665	1.97876	2.57815	3.20429	3.62412	4.16919	4.32393	3.75593	3.66954	4.00235	3.68036	3.80124	4.30128	3.92507	4.88412	4.10546	4.50867	4.75301	4.51731	4.51685	1.88435	2.09618	2.88772	2.46069	3.09926	1.40846	2.84734	2.96125	3.28716	2.6972	3.231	3.83212	4.04131	3.79671	3.75671	3.84378
XM_021076789	1	2.5687	2.86801	1.65584	2.29995	2.24669	2.61391	2.7957	2.27527	3.52127	2.91752	2.3335	2.82115	3.1907	2.84777	2.85347	3.09733	4.40491	4.30725	4.91797	3.34066	3.82666	4.48966	3.95918	4.05614	4.87501	3.3056	4.61561	4.40134	4.08183	4.45308	4.84821	4.56291	3.05322	2.83072	2.62281	2.46069	2.36739	2.88085	3.07108	2.96125	3.28716	3.40044	3.53376	3.58429	3.12002	3.13075	3.9306	3.72357
XM_021076790	1	2.25867	2.51119	2.53703	2.66218	2.84386	2.11226	2.51215	2.27527	2.75897	2.46131	2.3335	2.07073	2.90986	3.12053	2.43334	3.20429	4.40491	4.42729	4.1561	3.90698	3.96858	3.77235	4.45994	4.28616	4.70723	4.25605	5.25502	4.63168	4.59167	4.5675	4.63916	4.19707	2.857	2.09618	3.42125	2.28479	1.83205	2.38906	3.07108	2.96125	4.18487	3.59719	3.231	2.84894	3.50812	3.44225	3.66087	3.72357
XM_021076792	1	2.04416	2.3845	1.65584	2.43072	1.93535	2.47662	2.51215	1.32415	3.18033	2.46131	2.60568	2.07073	3.28566	2.84777	2.43334	3.4059	4.24568	3.87146	3.97388	3.90698	4.09291	3.77235	4.23026	4.05614	4.18115	3.63962	4.35528	3.98201	4.46277	4.5675	5.06758	4.33157	2.28803	2.36848	2.47384	2.46069	1.83205	2.38906	3.2888	2.96125	3.52442	3.28022	2.84841	2.9898	3.7062	3.6812	3.56577	3.72357
XM_021076793	1	1.48094	2.62785	2.06463	3.01116	2.84386	2.61391	1.90225	2.27527	2.9973	3.25525	2.3335	3.10422	3.00464	2.47425	2.57815	2.99167	4.07019	3.44757	3.97388	3.75593	4.31725	4.61212	4.33448	4.05614	4.52511	3.79363	5.25502	4.48358	4.1886	4.75301	4.05495	4.33157	2.28803	1.72982	3.33339	2.77002	2.56654	2.38906	3.07108	2.7067	3.41774	3.16026	3.53376	3.12027	3.50812	3.29283	3.32498	3.02572
XM_021076794	1	2.5687	2.51119	2.32807	3.11476	1.93535	1.86702	2.7957	2.75478	2.51641	2.91752	2.84797	2.22159	2.41267	1.97876	2.57815	2.87006	3.86357	4.36728	4.59476	3.75593	4.02984	4.19139	4.12469	3.46394	4.30128	3.92507	5.21374	4.10546	4.7272	4.92267	4.74397	4.26069	2.28803	2.83072	3.33339	2.90036	2.13422	2.88085	2.56019	2.43874	4.18487	3.01603	3.53376	3.75045	3.97075	3.13075	3.32498	3.40951
XM_021076795	1	2.43072	2.86801	2.32807	2.78269	2.24669	2.11226	2.7957	2.75478	2.6235	2.91752	1.97175	2.82115	2.66001	2.84777	2.25189	2.73652	3.35077	4.23689	4.32393	3.57083	4.41774	3.77235	4.01627	3.80124	4.9414	4.16741	4.72018	4.48358	4.63098	4.92267	4.81932	3.97075	2.857	2.60561	2.88772	2.28479	2.94355	2.38906	2.56019	2.08662	3.61906	3.81578	2.84841	3.83212	3.80594	3.29283	3.66087	3.96768
XM_021076796	1	2.25867	2.97557	2.32807	3.11476	2.64227	2.89959	2.7957	2.75478	3.58847	3.25525	1.97175	2.92561	2.66001	2.47425	2.85347	2.87006	3.86357	3.68664	4.71459	4.0537	3.7587	4.61212	4.53301	4.05614	4.41956	4.34983	4.94031	4.10546	3.69089	4.33502	4.63916	3.97075	2.857	3.00846	3.00586	2.46069	2.75989	2.38906	2.24289	2.43874	3.61906	2.6972	3.53376	2.9898	3.50812	3.89292	2.6464	3.40951
XM_021076798	1	2.5687	2.3845	2.32807	2.55222	2.64227	2.11226	2.65013	2.27527	2.75897	2.46131	1.97175	2.92561	2.54073	2.47425	2.85347	2.32652	4.24568	4.36728	4.1561	4.33343	4.26393	4.72362	4.56829	4.28616	4.9414	3.48672	5.25502	4.40134	4.54891	4.75301	4.94768	4.60862	2.57942	2.83072	2.62281	2.28479	2.94355	2.88085	3.07108	2.43874	3.7139	2.86982	3.53376	3.25225	3.97075	3.44225	3.83689	3.2354
XM_021076800	1	2.5687	2.3845	2.53703	2.43072	2.84386	2.3141	2.7957	2.27527	3.58847	2.46131	2.60568	2.47781	2.66001	2.84777	2.05187	2.99167	4.07019	4.03301	4.1561	3.34066	3.7587	3.77235	4.42491	4.28616	4.52511	4.25605	4.35528	4.63168	4.13509	4.33502	4.11752	4.12395	2.857	2.36848	2.29622	2.90036	1.83205	2.88085	2.84734	2.7067	4.11444	3.98345	3.231	2.9898	4.18313	3.6812	3.75671	3.96768
XM_021076802	1	2.25867	2.3845	2.32807	2.78269	2.24669	2.76073	2.51215	2.27527	2.87978	2.46131	1.97175	3.10422	2.41267	2.99513	2.25189	2.87006	3.35077	4.23689	4.32393	4.0537	4.31725	4.19139	4.49326	3.80124	4.18115	3.79363	5.12595	4.63168	4.02781	4.6651	4.84821	4.33157	2.57942	3.00846	2.77514	2.03701	2.13422	2.88085	2.84734	2.08662	4.0459	3.89903	3.231	3.25225	4.18313	3.89292	3.83689	3.5734
XM_021076803	1	1.48094	2.04464	2.53703	2.29995	2.45525	2.76073	2.93888	1.32415	3.26571	2.91752	2.60568	2.35192	2.90986	2.25867	2.71285	2.73652	3.86357	4.30725	4.46734	4.20033	4.31725	4.19139	4.53301	4.05614	4.18115	3.63962	5.21374	4.56051	3.89791	4.04725	4.37626	4.85869	2.857	3.00846	3.33339	2.77002	1.83205	2.88085	3.07108	2.08662	3.41774	3.16026	3.77869	3.75045	4.18313	3.44225	3.32498	3.72357
XM_021076805	1	1.80077	2.86801	2.71803	3.11476	2.64227	2.89959	2.35253	1.32415	3.18033	3.25525	2.84797	2.22159	2.66001	2.99513	2.71285	2.47693	4.24568	3.87146	4.1561	3.34066	4.15865	4.48966	3.95918	4.05614	4.52511	3.92507	4.72018	4.10546	3.69089	4.83815	4.22703	4.78287	2.28803	2.09618	2.77514	3.01557	2.13422	2.38906	3.07108	2.7067	4.18487	3.70834	3.77869	2.68288	4.10659	3.56898	3.32498	3.84378
XM_021076823	1	1.13139	0.414738	0.398324	0.181615	0.434468	0.716395	1.21249	1.32415	0.45463	1.44568	0.750796	0.745407	0.665562	0.477961	0.031214	0.562266	1.25269	-0.00566649	1.36281	1.01561	0.913847	1.31632	1.66089	1.63527	0.995023	1.25091	0.497807	0.744829	0.220266	1.08854	0.511115	0.807478	0.657738	1.22311	0.672929	1.35977	0.968227	1.40846	0.972791	0.78802	0.0590392	0.715119	1.3063	0.637504	0.703421	0.385622	0.272731	1.28939
XM_021076847	1	2.5687	2.62785	2.81892	2.43072	2.45525	1.86702	2.93888	2.27527	2.68405	2.91752	2.18487	2.53197	2.25207	2.47425	2.78883	2.24669	3.62412	3.78685	3.76304	3.90698	3.71246	3.77235	3.82779	3.46394	3.74227	2.81452	3.78063	3.5303	3.24633	3.12632	3.81697	3.48743	2.72716	3.10454	3.55286	3.46708	3.01544	3.43949	3.18033	3.52459	2.92619	3.85947	3.66133	2.77474	4.14652	3.9527	3.32498	3.64652
XM_021076848	1	2.70594	1.93972	2.53703	2.43072	2.24669	2.61391	3.00546	2.97884	2.30964	2.19231	2.60568	2.22159	2.04677	1.82151	2.51634	2.6044	3.51326	3.78685	3.63014	4.49465	3.39779	3.3098	3.5982	3.80124	2.75167	3.48672	3.95461	4.16745	3.24633	3.12632	3.32738	3.7846	2.72716	2.72186	3.42125	3.07361	2.94355	2.66131	3.40471	2.7067	3.76221	4.13289	3.77869	3.19054	4.21683	3.6812	3.45641	3.64652
XM_021076849	1	2.70594	2.68214	2.42628	2.85393	2.75382	2.55013	2.70614	2.95402	2.16871	2.46131	2.3335	1.98712	2.73818	2.47425	2.34195	2.40939	3.19376	3.87146	3.29681	4.12576	3.27734	3.62456	3.92475	3.80124	3.40299	3.48672	3.47348	4.05198	3.29375	3.30661	3.56008	3.87639	3.23375	3.09494	3.38305	3.71879	2.94355	3.41948	3.41908	2.85255	3.9669	3.94839	3.77869	3.70304	3.75398	3.89292	3.45641	3.72357
XM_021076863	1	2.99535	2.75678	2.89987	3.11476	3.53866	3.1376	2.93888	3.49328	3.44989	2.46131	2.84797	3.01299	2.90986	2.66632	2.71285	2.73652	3.86357	4.23689	3.76304	3.34066	4.50512	4.00235	4.12469	3.80124	4.30128	3.92507	4.09317	3.70304	4.33213	4.33502	3.8546	4.04689	3.40151	3.81235	3.51069	3.13231	3.24218	3.58042	2.84734	3.17974	4.83287	4.25872	3.77869	4.39116	3.88566	4.62547	4.1124	3.84378
XM_021076864	1	2.5687	3.47505	2.53703	3.11476	3.00901	2.76073	3.4236	3.16742	2.87978	2.46131	3.04005	3.01299	2.66001	3.12053	2.57815	3.09733	4.24568	4.633	3.76304	4.20033	4.41774	3.77235	3.76348	4.05614	3.74227	3.48672	3.63167	3.84765	4.37754	3.68022	4.05495	4.19707	3.40151	2.83072	2.62281	3.24343	3.60115	2.38906	3.2888	3.17974	4.65013	3.70834	3.97493	4.39116	3.60567	3.79671	4.32934	4.68022
XM_021076868	1	3.41125	3.6764	3.05342	3.11476	2.45525	3.35693	2.51215	3.16742	2.6235	3.25525	3.22152	2.58975	2.41267	2.84777	2.25189	2.99167	3.86357	4.36728	3.76304	3.57083	4.5903	3.77235	3.42629	3.80124	4.18115	3.79363	3.89098	3.5303	4.13509	3.43241	3.26861	3.97075	3.23375	3.59856	3.00586	3.01557	2.56654	2.88085	2.56019	2.96125	4.78717	4.25872	3.53376	3.83212	4.04131	4.33923	4.73495	3.96768
XM_021076870	1	3.41125	3.06038	3.05342	3.11476	3.65049	3.1376	2.51215	2.75478	2.6235	2.91752	3.04005	2.70113	2.54073	2.47425	2.71285	2.32652	4.54353	4.30725	3.97388	3.57083	3.59463	4.48966	3.22716	4.05614	4.41956	4.34983	3.47348	3.70304	4.1886	3.88994	3.13775	4.33157	3.23375	3.18723	3.68199	3.13231	3.70558	2.88085	2.84734	3.17974	4.87271	4.6534	4.33264	4.84393	3.80594	4.00094	4.2605	4.61138
XM_021076872	1	2.86303	3.4069	3.20429	3.3209	3.00901	3.25593	2.51215	3.76678	3.08976	2.91752	3.04005	2.47781	2.66001	2.25867	2.25189	2.47693	3.86357	4.58675	4.1561	3.75593	3.96858	3.77235	3.95918	3.46394	4.30128	3.63962	4.2711	3.70304	3.61718	4.33502	3.50263	4.04689	2.57942	3.34903	3.42125	2.90036	2.94355	3.26593	3.2888	3.52459	4.65013	3.50127	3.77869	4.23496	4.37516	4.49326	4.73495	4.52753
XM_021076874	1	2.99535	3.4069	2.53703	3.63701	2.45525	3.1376	2.7957	3.49328	2.9973	2.91752	2.84797	2.47781	2.41267	3.12053	2.43334	2.87006	4.24568	4.53529	3.76304	3.34066	4.15865	4.48966	3.42629	4.05614	4.41956	4.44348	4.00727	3.5303	3.61718	4.04725	4.17711	3.6704	2.857	3.18723	2.77514	3.66162	3.49422	2.38906	3.2888	2.96125	4.49312	3.40044	4.33264	4.7648	4.71327	3.89292	3.83689	4.88015
XM_021076875	1	3.10913	2.75678	2.71803	2.90055	3.53866	3.35693	3.18503	2.75478	3.44989	2.46131	2.60568	2.35192	3.1907	2.66632	3.20248	3.20429	4.07019	3.68664	3.76304	3.34066	3.96858	4.48966	3.89013	3.46394	3.90552	3.92507	3.27269	3.70304	4.41956	3.43241	4.05495	4.19707	2.57942	2.83072	3.59568	3.35715	3.60115	3.26593	2.56019	3.37523	4.87271	3.50127	4.16692	4.91579	4.49201	4.17329	4.56712	4.35596
XM_021076877	1	3.60115	2.62785	2.71803	3.78645	3.15537	2.76073	3.305	2.75478	2.75897	2.46131	3.22152	2.22159	3.00464	2.84777	2.43334	2.87006	3.86357	3.78685	4.1561	3.34066	3.66954	4.48966	3.42629	4.28616	4.52511	4.53426	3.89098	3.33167	4.13509	3.88994	3.92871	3.55535	3.54186	3.48331	3.51069	2.90036	3.38161	3.26593	2.56019	2.96125	3.87758	4.6534	3.53376	4.94768	4.18313	3.56898	3.75671	3.72357
XM_021076878	1	3.21577	2.62785	2.89987	4.07514	2.64227	3.1376	2.65013	3.76678	3.44989	2.46131	3.37014	2.58975	3.09301	2.99513	3.09943	2.6044	4.40491	4.36728	3.47959	3.90698	4.02984	3.48306	3.82779	4.05614	4.30128	3.3056	3.47348	3.98201	3.77022	3.68022	3.92871	4.04689	3.40151	3.48331	2.88772	3.66162	3.38161	2.88085	3.2888	3.52459	3.61906	3.50127	4.62109	4.84393	3.80594	3.89292	3.83689	4.75247
XM_021076882	1	2.79784	3.4069	2.81892	3.63701	3.08475	2.76073	2.7957	2.97884	3.18033	3.09823	3.37014	2.82115	2.96589	2.66632	2.85347	2.87006	4.07019	4.03301	4.24418	3.75593	4.26393	4.09733	3.89013	3.80124	3.41694	3.92507	4.05102	3.78821	4.33213	3.8083	3.45045	4.19707	3.47697	3.34903	3.33339	3.46708	2.85745	3.26593	3.18033	3.06535	3.87758	4.31825	4.06745	4.28757	4.52363	3.50894	4.48314	4.64014
XM_021076883	1	3.21577	3.15504	3.20429	3.40874	2.45525	3.01367	3.18503	2.75478	3.18033	1.44568	2.60568	2.35192	2.66001	1.97876	3.20248	3.20429	3.86357	4.03301	3.76304	3.34066	3.7587	3.48306	4.23026	4.28616	4.05	4.0531	3.89098	3.98201	3.45058	3.43241	3.99051	4.26069	3.05322	2.83072	3.33339	3.13231	2.75989	3.26593	3.6764	2.96125	4.54931	4.60195	4.47796	4.34192	4.18313	3.79671	4.56712	4.17711
XM_021076886	1	2.86303	3.4069	2.32807	3.78645	3.27719	2.3141	2.51215	3.76678	2.87978	2.91752	3.04005	2.47781	2.25207	2.99513	2.43334	2.6044	3.62412	3.78685	4.1561	3.90698	4.09291	4.34861	3.68036	3.46394	3.27434	3.48672	3.89098	3.98201	4.33213	3.88994	3.78278	4.19707	3.54186	3.18723	3.12107	2.90036	3.60115	3.26593	3.6764	3.66431	4.78717	3.98345	3.53376	4.72444	3.88566	4.49326	4.2605	4.88015
XM_021076902	1	2.04416	2.3845	1.65584	2.1367	1.0775	2.3141	2.35253	1.32415	1.57125	1.44568	1.45436	2.07073	1.48327	1.58231	2.05187	1.94739	2.34352	2.4496	1.36281	1.92649	2.36805	1.31632	1.28794	2.93888	1.83849	2.40863	1.21249	2.70563	1.52958	2.01901	2.24117	2.31094	1.34888	1.72982	1.51596	2.46069	1.83205	1.40846	1.74266	1.54836	2.20655	2.31566	2.84841	1.80571	1.16365	2.26102	1.82522	2.24389
XM_021076903	1	1.48094	2.04464	2.32807	2.29995	2.24669	1.55724	1.21249	1.32415	1.27179	1.44568	1.45436	2.07073	1.13434	1.12784	1.15141	1.38227	2.34352	1.68512	1.36281	2.60356	2.61494	1.31632	1.66089	1.63527	2.50147	1.86702	2.38755	1.5252	2.15347	1.08854	2.5299	2.31094	1.34888	1.72982	1.51596	2.28479	1.83205	1.40846	2.24289	2.08662	2.42961	2.31566	2.31486	2.08495	2.37985	1.53473	1.41839	1.83234
XM_021076904	1	2.04416	2.04464	2.32807	2.1367	1.53795	2.3141	1.90225	1.32415	1.27179	1.44568	0.750796	2.35192	1.48327	0.477961	2.05187	1.6997	1.25269	1.68512	1.36281	2.60356	2.08333	2.47756	2.02154	1.63527	2.50147	1.25091	2.77425	1.5252	1.52958	2.68475	1.46509	2.63888	0.657738	1.72982	1.51596	2.03701	0.968227	1.40846	2.24289	1.54836	2.42961	1.82633	1.3063	1.80571	1.16365	1.53473	2.17357	2.24389
XM_021076905	1	1.80077	2.04464	2.32807	1.93758	2.24669	1.18745	1.57156	1.32415	2.06343	1.44568	1.45436	2.22159	2.04677	1.12784	2.05187	1.03727	1.25269	2.4496	1.36281	1.92649	2.61494	1.31632	1.28794	2.93888	2.50147	1.86702	2.38755	2.20342	1.84144	2.68475	1.46509	2.31094	0.657738	1.72982	2.09975	2.03701	0.968227	1.40846	1.74266	1.54836	2.61341	2.51634	2.31486	2.31468	2.14081	2.26102	1.82522	2.24389
XM_021077243	1	3.41125	2.86801	2.71803	3.63701	3.00901	2.47662	2.65013	2.75478	2.87978	2.91752	1.45436	3.01299	1.80389	2.47425	2.71285	2.15433	4.24568	4.84224	3.97388	4.20033	3.7587	4.83036	3.95918	4.05614	4.79702	3.48672	4.35528	4.83088	4.13509	4.04725	4.37626	5.02746	2.28803	2.83072	2.77514	2.28479	2.36739	2.88085	2.24289	2.43874	2.61341	2.6972	2.84841	3.25225	3.60567	2.9536	2.84961	2.80945
XM_021077989	1	1.80077	2.62785	1.65584	1.4562	2.24669	2.11226	1.57156	1.32415	2.06343	1.44568	2.60568	2.22159	1.80389	2.25867	2.25189	2.32652	2.95819	2.4496	2.50788	3.34066	3.14867	2.47756	3.22716	1.63527	3.90552	3.48672	3.47348	4.10546	3.24633	3.68022	3.8546	3.10636	1.88435	2.36848	2.77514	2.90036	1.83205	2.38906	1.74266	2.7067	2.92619	2.31566	2.84841	3.25225	2.99214	1.53473	3.32498	2.54843
XM_021077990	1	1.48094	2.3845	2.06463	0.738607	1.93535	2.3141	1.21249	1.32415	2.06343	2.46131	2.3335	1.87261	2.54073	2.47425	2.71285	2.32652	3.35077	2.10759	3.09904	3.04045	3.50329	3.09271	3.42629	3.46394	3.90552	3.09155	2.38755	4.21809	3.69089	2.68475	3.26861	3.97075	1.88435	2.83072	2.29622	2.61794	2.75989	2.38906	2.56019	2.7067	2.92619	2.0922	1.3063	2.9898	2.55898	2.74281	2.84961	2.54843
XM_021077991	1	2.04416	2.23219	1.65584	1.72869	1.93535	1.86702	2.17333	1.32415	2.23654	2.46131	2.3335	2.35192	2.25207	2.84777	2.43334	2.15433	2.95819	3.16312	3.47959	3.34066	3.39779	3.09271	2.34352	2.93888	2.95422	3.48672	2.77425	4.10546	3.00886	3.43241	3.59879	3.42125	2.28803	2.83072	2.62281	2.77002	2.56654	2.38906	2.24289	2.08662	2.42961	2.0922	2.31486	3.58429	1.84433	2.26102	2.43029	3.2354
XM_021077992	1	1.48094	2.23219	2.06463	1.93758	2.24669	2.47662	1.90225	1.32415	2.38178	2.46131	2.60568	2.58975	1.48327	2.84777	2.25189	1.94739	3.35077	2.4496	3.09904	3.34066	3.27734	3.48306	3.10768	3.46394	2.95422	3.3056	3.27269	3.98201	3.53621	2.68475	3.99051	4.04689	2.57942	2.36848	2.47384	2.28479	2.56654	2.38906	2.84734	2.08662	2.42961	2.6972	2.31486	3.25225	2.55898	2.26102	2.84961	3.02572
XM_021078127	1	1.48094	1.26362	2.06463	1.72869	1.0775	1.86702	1.90225	2.27527	1.57125	2.46131	2.3335	1.87261	1.48327	1.97876	2.25189	1.03727	2.34352	3.44757	3.09904	3.57083	3.39779	3.48306	3.10768	3.46394	3.27434	2.81452	3.03887	3.06848	3.24633	3.12632	2.77031	2.31094	2.28803	1.72982	1.83671	2.61794	2.56654	2.38906	2.24289	2.7067	2.20655	1.50998	2.31486	2.31468	2.55898	2.26102	2.17357	2.54843
XM_021078128	1	1.13139	1.26362	1.13271	2.29995	1.53795	1.55724	1.57156	1.32415	1.57125	1.44568	2.3335	1.40676	2.25207	2.25867	2.25189	1.6997	2.95819	3.95991	3.47959	3.57083	3.50329	3.09271	3.76348	4.05614	2.50147	3.09155	2.38755	3.5303	2.41939	2.68475	2.77031	3.42125	2.57942	1.72982	1.83671	2.03701	2.75989	1.40846	1.74266	2.7067	2.61341	2.0922	2.31486	2.51551	2.14081	2.51925	2.6464	1.83234
XM_021078129	1	2.25867	1.26362	1.13271	2.1367	1.93535	1.18745	1.57156	2.27527	1.57125	2.46131	1.97175	1.65417	1.48327	2.25867	1.508	1.38227	3.35077	3.57661	3.09904	4.0537	3.39779	2.47756	4.06714	3.46394	2.50147	2.81452	2.77425	3.33167	2.41939	2.68475	3.13775	1.87942	1.88435	2.36848	1.83671	1.35977	2.56654	1.40846	2.24289	2.7067	2.42961	2.6972	1.3063	2.9898	2.55898	2.51925	2.6464	2.24389
XM_021078130	1	1.48094	2.04464	0.398324	2.1367	1.0775	1.55724	1.90225	1.32415	1.84173	2.46131	1.97175	1.40676	2.41267	2.47425	2.25189	1.94739	2.34352	3.30145	3.47959	4.44424	3.82666	3.09271	3.22716	2.93888	1.83849	3.09155	3.03887	3.06848	3.00886	3.12632	2.5299	3.10636	2.57942	2.36848	1.83671	2.28479	2.13422	1.40846	1.74266	2.43874	1.93595	2.51634	2.31486	2.51551	1.52713	1.92131	2.43029	1.83234
XM_021078131	1	1.80077	1.55644	1.13271	2.43072	1.53795	1.55724	0.722781	2.27527	1.27179	2.46131	2.3335	1.87261	2.04677	2.66632	2.25189	1.38227	3.62412	3.87146	3.09904	4.0537	3.7587	3.09271	3.76348	3.80124	2.50147	2.81452	3.03887	3.70304	1.84144	2.01901	3.38849	3.10636	3.05322	2.09618	1.51596	2.03701	2.13422	1.40846	1.74266	2.96125	1.61362	2.31566	2.84841	2.68288	2.37985	1.53473	2.6464	2.24389
XM_021078288	1	6.04082	5.80332	5.73557	6.40137	5.22973	5.96546	5.44233	5.93271	5.86829	5.7523	4.87422	5.056	5.90766	5.83267	5.17593	5.1832	6.02646	5.764	6.12452	5.60777	5.94383	5.97325	5.67111	5.63704	5.69306	5.31517	5.86277	6.35146	5.52293	5.33381	6.21291	6.54519	6.24323	5.75325	5.27333	4.70893	5.95102	5.91814	5.74186	5.93111	4.87271	5.19459	5.54465	5.32877	5.23338	5.36353	4.93426	4.68022
XM_021078290	1	6.17213	5.56596	6.17078	6.12487	5.44312	5.61028	5.49787	5.80152	5.09258	6.12036	4.76499	5.73036	5.68219	5.65523	5.14399	5.57445	5.6501	5.91814	6.08551	5.56716	5.41749	5.46846	5.38575	5.31317	6.3211	5.80403	5.1718	5.6746	5.70078	5.49359	5.7177	5.9954	5.93884	6.02842	6.3468	4.62814	5.24378	6.16066	5.60717	4.95638	5.14778	4.80083	4.74996	5.23953	4.6581	4.99562	5.31889	5.05036
XM_021078465	1	0.213779	0.900045	0.398324	1.30405	0.434468	0.976892	0.999692	1.32415	0.45463	1.44568	-0.374942	0.202605	0.665562	0.766134	0.683622	0.0635035	1.25269	0.927977	1.36281	1.01561	0.382406	0.0815256	0.291757	0.396182	0.995023	0.887039	1.53594	0.744829	0.965761	1.08854	1.04345	1.12776	0.657738	1.22311	0.0351812	0.849818	0.621407	1.40846	0.972791	-0.292156	1.22291	0.715119	0.223887	0.200343	1.16365	0.715119	0.272731	0.63541
XM_021078491	1	1.48094	2.04464	1.13271	1.93758	1.0775	0.716395	1.21249	1.32415	1.27179	1.44568	1.45436	1.14024	0.665562	1.12784	1.15141	1.94739	2.34352	1.68512	2.50788	1.92649	2.36805	2.47756	2.80582	2.93888	2.50147	2.40863	1.83279	2.70563	1.84144	2.01901	2.5299	2.63888	2.857	3.90184	3.82904	4.27509	3.88373	3.26593	4.60862	3.89657	1.61362	2.51634	2.84841	1.11277	2.14081	1.92131	1.82522	2.24389
XM_021078872	1	3.85139	2.86801	3.20429	2.90055	3.27719	3.77907	3.71422	3.16742	3.70598	2.91752	3.85243	3.48095	3.38665	3.59709	3.09943	3.773	4.07019	4.58675	3.47959	4.33343	3.50329	4.34861	4.01627	3.46394	4.30128	4.60976	4.54822	4.10546	4.28254	4.04725	4.43126	4.40192	3.05322	3.98964	3.33339	2.90036	3.09926	4.21045	3.5014	2.96125	4.18487	4.6534	4.16692	4.23496	3.88566	4.08756	4.02464	4.35596
XM_021078874	1	2.70594	2.86801	3.4738	2.66218	3.77773	3.70414	3.4236	4.00221	3.26571	2.91752	3.37014	3.82258	3.09301	2.84777	3.7726	3.773	3.35077	4.23689	3.97388	4.0537	4.41774	3.77235	4.18573	4.28616	3.27434	4.0531	4.18525	4.10546	4.46277	3.88994	3.50263	4.04689	3.40151	3.90184	4.03021	2.90036	3.60115	3.8396	3.82543	3.7892	4.18487	4.49075	2.84841	4.48575	4.54741	4.17329	3.66087	4.26563
XM_021078875	1	3.64188	2.68688	2.6322	3.87975	3.53866	2.83842	3.4236	2.97884	3.30902	2.71462	3.37014	3.55026	3.04581	3.25942	3.80188	3.66766	4.40491	3.74301	3.97388	3.82855	4.45935	3.63733	3.92228	3.80124	4.18115	4.16741	4.18525	4.40134	3.77022	4.33502	4.15115	4.19707	3.66669	3.85359	3.00586	3.30207	3.70558	3.72698	3.59536	3.7892	3.28716	3.85947	4.06745	3.69944	3.97075	4.33923	3.66087	3.40951
XM_021078877	1	3.30838	3.47505	3.4738	3.48672	2.64227	3.25593	2.93888	3.16742	3.77123	3.25525	3.85243	3.3479	3.00464	3.49879	3.6355	2.99167	3.86357	4.633	4.46734	3.90698	4.02984	4.19139	3.33228	3.80124	3.27434	4.68277	4.61561	4.31452	3.83568	3.88994	3.78278	3.87639	3.23375	3.18723	3.42125	3.13231	4.17329	3.26593	2.84734	4.01205	3.87758	4.25872	3.231	4.53274	3.97075	3.56898	3.56577	3.96768
XM_021078881	1	3.21577	3.24308	3.4738	3.3209	2.84386	3.01367	3.52888	3.16742	2.6235	2.46131	3.75098	3.4198	3.38665	3.12053	3.09943	3.49048	3.86357	4.53529	3.97388	4.44424	4.41774	4.00235	4.18573	3.46394	3.90552	3.79363	4.54822	3.98201	3.61718	3.68022	4.51731	4.04689	3.54186	3.18723	3.00586	3.35715	4.17329	4.21045	3.07108	3.17974	3.7139	4.60195	3.231	4.17985	3.7062	3.79671	4.39547	4.17711
XM_021078882	1	3.10913	3.47505	2.53703	3.56605	3.65049	3.01367	3.52888	2.75478	3.58847	3.25525	3.37014	3.48095	3.00464	3.59709	2.98224	3.6291	4.24568	4.16919	4.32393	3.75593	4.26393	3.77235	4.01627	4.05614	4.18115	4.68277	4.61561	3.33167	3.53621	4.45308	4.11752	3.42125	3.90432	3.90184	3.33339	3.24343	3.24218	4.04258	2.84734	2.96125	3.87758	4.31825	3.97493	3.91092	4.54741	4.26002	4.32934	3.40951
XM_021078884	1	2.99535	3.15504	3.20429	2.90055	3.27719	3.1376	3.18503	3.16742	2.51641	3.25525	3.75098	3.10422	3.38665	3.59709	3.38665	3.70488	3.86357	4.48314	4.46734	4.20033	4.50512	3.48306	4.38268	4.05614	3.27434	4.34983	3.89098	4.40134	4.41956	3.88994	4.43126	3.7846	3.79648	3.98964	3.12107	3.13231	3.49422	3.26593	3.07108	2.96125	4.18487	4.43768	3.77869	3.75045	4.25135	3.56898	3.1848	3.72357
XM_021078889	1	3.78153	3.06038	3.58803	2.78269	3.77773	2.61391	3.62125	2.75478	2.75897	3.25525	3.37014	3.65909	2.54073	3.38776	3.94529	3.49048	4.07019	4.48314	4.32393	3.57083	3.89397	3.77235	3.82779	4.05614	4.05	4.60976	4.48548	3.70304	3.45058	4.33502	3.59879	3.87639	3.40151	3.34903	3.00586	3.82373	4.10168	2.88085	3.5014	2.7067	3.7139	4.84254	4.16692	3.58429	3.60567	3.89292	3.1848	3.40951
XM_021078890	1	2.99535	3.54265	3.4738	3.01116	2.84386	3.1376	3.71422	3.49328	3.70598	3.25525	3.50494	4.16603	3.38665	2.99513	3.56577	3.773	3.86357	4.42729	3.47959	4.0537	4.45935	4.48966	3.68036	4.05614	3.52953	4.53426	3.78063	4.31452	4.33213	4.04725	4.27861	4.26069	3.79648	3.59856	3.12107	3.46708	3.70558	3.26593	3.2888	2.96125	3.7139	4.70656	4.16692	4.53274	4.10659	3.79671	4.2605	4.17711
XM_021078906	1	1.13139	1.26362	1.65584	1.72869	1.53795	0.716395	1.57156	1.32415	1.27179	1.44568	0.750796	1.87261	1.13434	1.58231	1.508	1.03727	2.34352	2.10759	2.50788	2.60356	2.61494	2.47756	2.97261	2.93888	2.95422	2.40863	1.83279	2.70563	1.84144	1.08854	2.77031	2.90482	2.28803	2.36848	3.00586	1.74651	2.36739	2.38906	2.56019	1.54836	1.93595	1.1622	1.3063	2.31468	1.52713	1.07333	1.41839	1.83234
XM_021078995	1	1.48094	0.900045	2.06463	1.72869	1.93535	0.716395	1.57156	1.32415	0.921561	1.44568	1.45436	1.65417	1.80389	1.58231	1.15141	1.03727	2.34352	3.16312	2.50788	3.04045	2.83187	3.09271	1.66089	2.93888	1.83849	2.40863	2.77425	1.5252	2.15347	2.68475	1.85593	2.63888	2.57942	1.72982	3.23901	2.03701	1.83205	2.88085	2.56019	2.08662	2.20655	1.82633	2.31486	2.51551	2.14081	1.07333	1.82522	2.24389
XM_021079048	1	1.48094	1.55644	2.06463	1.93758	1.53795	1.86702	1.57156	1.32415	1.27179	1.44568	0.750796	2.07073	1.13434	1.58231	1.15141	1.03727	2.34352	2.99082	2.50788	2.60356	2.61494	2.47756	2.97261	1.63527	2.50147	2.81452	2.77425	2.70563	1.52958	2.01901	1.46509	3.10636	2.28803	1.72982	3.23901	1.74651	2.13422	2.38906	1.74266	2.08662	1.22291	0.715119	2.31486	1.80571	1.16365	1.92131	2.43029	1.83234
XM_021079067	1	2.25867	1.55644	1.65584	1.14902	1.93535	1.55724	1.57156	1.32415	0.921561	1.44568	2.3335	1.87261	1.48327	1.58231	1.15141	1.6997	1.25269	1.21249	1.36281	1.92649	0.913847	1.31632	1.66089	1.63527	0.995023	1.25091	0.497807	1.5252	1.17589	1.08854	1.04345	1.38405	1.34888	2.09618	1.51596	1.35977	0.968227	1.40846	1.74266	0.78802	2.20655	1.50998	1.3063	1.46475	1.52713	0.385622	0.272731	0.63541
XM_021079085	1	0.658416	0.900045	2.06463	2.1367	1.0775	1.18745	1.57156	2.27527	1.27179	1.44568	1.45436	1.65417	1.48327	1.58231	1.15141	1.94739	2.34352	2.4496	1.36281	3.04045	2.36805	2.47756	1.66089	1.63527	2.50147	2.81452	2.38755	3.06848	2.41939	2.68475	1.46509	2.31094	1.88435	2.09618	2.62281	1.35977	2.13422	2.88085	2.84734	2.43874	1.22291	1.82633	1.3063	2.51551	1.16365	1.53473	2.43029	2.24389
XM_021079090	1	3.95637	3.91872	4.38232	4.66192	4.51167	4.00396	4.36607	4.29521	4.07478	4.23689	3.99313	3.86878	3.77907	4.33923	3.6355	4.00866	4.18013	3.87146	4.04972	3.90698	3.99333	3.77235	3.82779	4.18724	4.41956	4.25605	4.05711	4.10546	3.98982	3.79746	4.32242	4.42983	3.72758	3.66452	3.28314	3.29235	3.44757	3.95775	3.752	3.72698	4.40567	4.10408	4.16692	4.36557	4.84811	4.59429	4.29483	4.56592
XM_021079152	1	1.80077	1.26362	1.65584	1.93758	0.434468	1.18745	1.90225	1.32415	0.921561	1.44568	1.45436	1.87261	1.13434	1.12784	2.05187	1.38227	2.34352	2.4496	2.50788	1.92649	2.08333	1.31632	2.97261	2.93888	1.83849	2.81452	1.83279	3.06848	2.15347	2.68475	2.77031	2.90482	1.88435	1.72982	2.77514	2.28479	1.4406	2.88085	1.74266	2.43874	1.93595	1.82633	2.31486	2.31468	1.52713	1.92131	1.41839	2.24389
XM_021079609	1	2.43072	1.8259	2.71803	2.43072	1.53795	1.55724	2.51215	2.27527	1.84173	1.44568	1.45436	2.22159	2.66001	1.12784	2.05187	2.15433	1.25269	2.10759	1.36281	1.92649	0.913847	1.31632	1.66089	1.63527	0.995023	1.25091	0.497807	2.20342	0.744829	1.08854	0.511115	0.807478	4.00431	3.90184	3.33339	5.72845	4.03686	4.04258	4.88348	4.62068	1.61362	0.715119	1.3063	1.46475	1.16365	1.07333	1.41839	1.28939
XM_021079654	1	1.13139	2.04464	2.06463	1.72869	2.24669	2.11226	1.21249	1.32415	2.38178	1.44568	2.3335	2.22159	1.80389	1.97876	1.8259	1.94739	2.34352	1.68512	2.50788	1.92649	1.74107	2.47756	2.34352	1.63527	2.50147	2.40863	1.83279	3.06848	2.6547	2.01901	3.13775	3.27157	1.88435	1.22311	2.29622	1.35977	2.36739	1.40846	1.74266	2.08662	1.22291	1.1622	2.31486	1.11277	2.14081	1.53473	1.41839	1.83234
XM_021079655	1	1.13139	1.26362	2.06463	1.72869	1.93535	2.11226	1.90225	1.32415	2.06343	1.44568	2.84797	2.47781	2.04677	2.47425	2.25189	2.47693	2.34352	1.68512	2.50788	1.92649	2.61494	1.31632	2.02154	1.63527	3.27434	1.86702	1.83279	3.5303	2.84804	2.01901	3.26861	2.90482	2.857	1.22311	2.29622	1.35977	2.13422	2.38906	1.74266	2.43874	1.22291	2.31566	2.31486	1.11277	2.14081	2.26102	0.923494	1.28939
XM_021079656	1	1.13139	2.04464	1.65584	1.4562	2.24669	2.3141	1.90225	1.32415	2.23654	1.44568	2.3335	1.87261	2.25207	1.97876	1.8259	2.32652	2.95819	2.10759	3.09904	1.92649	3.00069	3.09271	2.02154	2.93888	2.50147	3.3056	3.27269	3.33167	2.84804	2.68475	3.13775	3.10636	2.28803	1.22311	1.83671	2.28479	1.4406	1.40846	2.24289	2.43874	2.20655	2.0922	2.31486	1.46475	1.52713	2.26102	1.82522	2.24389
XM_021079657	1	1.80077	1.8259	2.06463	1.4562	1.93535	2.3141	1.90225	1.32415	2.38178	1.44568	2.60568	2.47781	1.13434	2.25867	2.85347	2.47693	2.95819	2.75478	2.50788	1.92649	2.61494	1.31632	2.34352	2.93888	3.52953	2.40863	2.38755	3.33167	2.41939	3.12632	3.13775	2.90482	1.88435	1.72982	1.14752	1.35977	1.83205	1.40846	2.24289	1.54836	1.61362	2.31566	2.31486	1.11277	2.14081	1.92131	2.17357	1.83234
XM_021079659	1	1.13139	2.3845	1.13271	1.72869	2.24669	1.55724	2.17333	1.32415	2.38178	1.44568	2.84797	1.87261	1.48327	2.47425	1.8259	1.6997	2.95819	1.68512	2.50788	1.01561	1.74107	2.47756	2.02154	1.63527	2.95422	3.09155	2.38755	2.70563	3.35104	3.12632	2.24117	2.63888	2.57942	1.72982	1.51596	1.35977	1.83205	1.40846	1.74266	2.08662	1.61362	1.82633	1.3063	1.11277	2.37985	2.26102	2.17357	1.83234
XM_021079660	1	1.13139	2.04464	2.06463	1.72869	1.53795	2.11226	1.57156	1.32415	2.38178	1.44568	2.3335	1.87261	2.41267	2.47425	2.85347	1.94739	2.95819	2.10759	2.50788	1.92649	3.00069	2.47756	2.02154	1.63527	2.95422	2.81452	3.03887	2.20342	2.15347	2.68475	2.97305	3.42125	1.88435	1.72982	2.29622	2.28479	1.4406	1.40846	1.74266	1.54836	2.42961	1.50998	2.31486	1.80571	2.37985	1.07333	1.41839	2.24389
XM_021079662	1	2.04416	1.8259	2.06463	1.93758	2.24669	2.3141	2.17333	1.32415	2.38178	1.44568	2.60568	2.22159	1.48327	2.25867	1.8259	1.6997	2.95819	3.16312	2.50788	1.92649	2.61494	2.47756	2.80582	1.63527	2.95422	1.86702	2.38755	2.70563	2.84804	2.68475	2.77031	3.27157	2.857	0.599188	2.09975	1.35977	2.36739	1.40846	0.972791	2.08662	1.93595	1.50998	1.3063	1.11277	1.84433	1.92131	2.43029	1.83234
XM_021079663	1	2.04416	2.3845	2.06463	1.72869	1.93535	2.11226	1.90225	1.32415	2.38178	2.46131	2.60568	2.07073	2.25207	2.25867	1.8259	2.15433	2.34352	2.75478	3.09904	2.60356	3.14867	1.31632	1.28794	2.93888	1.83849	2.81452	3.03887	2.70563	2.84804	2.01901	2.97305	3.42125	1.88435	1.72982	1.83671	1.74651	2.13422	1.40846	2.24289	1.54836	2.42961	1.50998	2.31486	1.46475	1.84433	1.53473	1.82522	2.24389
XM_021079875	1	2.43072	2.97557	2.71803	2.78269	3.00901	2.76073	2.93888	3.49328	2.87978	3.25525	2.60568	2.82115	2.80022	2.99513	3.20248	3.4059	5.69464	5.25502	5.77826	5.21862	5.86497	5.01432	5.47867	5.2105	5.96087	6.17766	5.12595	5.9022	6.54393	6.20002	6.16748	5.84853	3.66669	4.31928	3.89859	4.58637	3.70558	4.63021	4.36594	4.83152	3.41774	2.86982	4.62109	4.05614	2.86011	4.08756	3.75671	3.96768
XM_021079878	1	2.5687	3.06038	3.58803	3.3209	3.53866	3.35693	2.7957	3.49328	2.75897	3.25525	3.04005	3.01299	3.00464	3.38776	3.09943	2.32652	5.09363	4.7258	5.15993	4.97951	5.822	4.83036	4.97554	5.56331	6.16748	6.69824	4.94031	5.73222	6.36252	5.92171	5.88227	6.36114	4.74871	4.38729	4.40567	3.82373	3.966	4.49401	4.74484	4.75967	4.11444	2.6972	4.33264	3.91092	3.39039	4.41805	3.83689	3.40951
XM_021079882	1	3.41125	3.24308	3.20429	2.55222	3.4103	3.1376	2.65013	3.76678	3.64215	3.25525	2.3335	3.26717	2.66001	3.25942	3.09943	2.47693	5.44055	5.62679	5.07559	5.37214	5.85279	5.18271	4.92519	5.40983	6.3211	6.56668	5.25502	6.19343	6.29735	5.49359	6.04061	6.16345	3.66669	3.71318	4.08176	4.96214	3.60115	3.58042	4.36594	4.38588	4.37626	3.40044	4.47796	4.17985	4.04131	4.26002	4.1124	3.96768
XM_021079888	1	2.5687	3.06038	3.4738	2.43072	2.84386	3.25593	3.18503	3.49328	3.52127	2.91752	3.37014	2.58975	2.80022	2.84777	2.98224	3.30838	6.02646	4.97617	5.77826	4.85458	5.43582	5.79207	5.4224	5.77415	5.99154	6.199	5.62949	5.70595	6.15648	5.77208	5.88227	5.83058	3.66669	4.31928	3.51069	4.12051	4.58779	4.21045	4.60862	4.46629	4.37626	2.86982	4.74996	3.58429	3.60567	3.6812	4.02464	3.84378
XM_021080258	1	3.41125	2.75678	2.32807	2.1367	2.24669	3.01367	2.65013	2.75478	3.18033	2.91752	2.84797	2.22159	3.09301	2.99513	3.09943	2.99167	3.62412	3.87146	3.76304	2.60356	3.82666	3.09271	3.68036	3.46394	3.74227	3.09155	3.47348	2.20342	2.6547	2.68475	3.38849	3.42125	3.66669	4.31928	4.48176	4.17873	3.60115	4.21045	4.36594	4.46629	4.43596	3.81578	4.47796	4.91579	4.60512	3.89292	3.9306	4.81678
XM_021080582	1	2.86303	2.3845	1.65584	2.29995	2.24669	2.76073	2.65013	2.27527	2.75897	1.44568	1.97175	2.07073	1.80389	1.12784	2.25189	1.38227	2.34352	2.10759	2.50788	3.04045	3.14867	3.09271	3.33228	2.93888	1.83849	3.92507	3.27269	3.06848	3.00886	3.68022	3.50263	3.42125	2.57942	2.83072	2.47384	3.24343	3.09926	1.40846	2.84734	2.96125	4.11444	3.16026	3.53376	3.48477	3.7062	3.13075	3.1848	3.72357
XM_021080585	1	1.80077	2.23219	2.53703	2.55222	2.64227	2.61391	1.90225	2.27527	1.84173	1.44568	1.45436	1.65417	1.80389	2.25867	1.508	1.94739	3.35077	2.4496	3.09904	1.92649	2.83187	3.09271	2.97261	2.93888	3.27434	3.3056	2.38755	3.06848	2.6547	3.12632	2.97305	3.27157	3.05322	1.72982	2.88772	2.77002	3.09926	2.38906	2.56019	2.7067	3.87758	3.81578	3.231	3.48477	3.50812	3.29283	2.6464	3.72357
XM_021080593	1	2.25867	2.3845	2.32807	2.43072	2.64227	2.61391	1.90225	2.27527	2.38178	2.46131	1.45436	2.35192	2.25207	1.97876	1.508	2.6044	3.35077	3.16312	3.47959	3.04045	3.39779	2.47756	2.02154	2.93888	1.83849	3.79363	3.47348	3.33167	2.41939	3.12632	2.77031	3.55535	2.57942	2.60561	1.83671	2.90036	3.24218	2.38906	3.07108	2.96125	3.9669	2.86982	3.231	3.65861	4.04131	3.44225	3.66087	3.40951
XM_021080596	1	2.86303	2.23219	1.65584	2.29995	2.84386	1.86702	2.51215	2.27527	2.38178	1.44568	1.45436	1.65417	2.41267	2.25867	1.508	2.32652	3.35077	3.16312	3.09904	3.04045	2.83187	3.09271	1.66089	2.93888	2.50147	3.92507	3.03887	3.70304	3.13819	3.43241	3.50263	3.55535	3.23375	3.00846	2.62281	3.13231	2.94355	2.38906	2.24289	3.37523	3.61906	4.05993	2.31486	3.83212	4.04131	2.9536	2.84961	4.07606
XM_021080603	1	2.70594	3.06038	2.06463	1.72869	1.93535	2.76073	2.51215	1.32415	2.51641	1.44568	1.97175	2.47781	1.80389	1.97876	2.05187	2.32652	2.34352	2.99082	2.50788	1.92649	2.83187	2.47756	3.22716	1.63527	2.95422	3.63962	2.38755	3.5303	2.41939	3.68022	2.24117	3.42125	3.23375	2.09618	2.47384	2.46069	2.94355	2.38906	2.24289	2.96125	3.1742	3.59719	2.84841	3.83212	3.25502	3.6812	3.1848	3.72357
XM_021080607	1	1.80077	2.75678	2.32807	1.4562	2.84386	2.47662	1.57156	2.27527	2.38178	1.44568	1.97175	2.22159	2.41267	1.12784	2.05187	2.32652	3.62412	2.99082	3.09904	3.04045	3.39779	3.48306	2.80582	2.93888	2.50147	3.09155	3.03887	3.70304	3.00886	2.01901	2.97305	2.31094	3.40151	2.09618	2.88772	2.28479	2.13422	2.88085	2.84734	3.17974	4.18487	4.05993	3.53376	3.98784	3.97075	3.56898	3.83689	4.07606
XM_021080612	1	2.25867	2.51119	2.53703	2.43072	1.93535	2.76073	1.90225	2.75478	2.38178	1.44568	1.97175	1.87261	1.80389	1.58231	2.25189	1.94739	2.34352	3.30145	3.09904	2.60356	3.50329	3.48306	2.34352	2.93888	2.95422	3.3056	3.27269	2.70563	3.35104	3.12632	3.38849	3.10636	2.57942	2.60561	2.77514	2.90036	2.94355	2.88085	2.24289	2.7067	3.06152	3.01603	3.53376	3.37347	3.7062	3.29283	3.75671	3.84378
XM_021080614	1	3.30838	3.15504	3.4738	3.912	2.24669	3.25593	2.65013	2.75478	2.87978	3.5417	2.84797	3.55026	3.4774	3.70237	3.6355	3.30838	3.86357	3.57661	3.76304	3.90698	4.21365	3.09271	3.5982	4.28616	3.27434	4.16741	3.63167	3.70304	4.23601	3.88994	3.38849	3.27157	3.66669	2.60561	2.62281	3.35715	2.75989	3.26593	2.84734	3.52459	3.9669	3.70834	3.53376	3.25225	3.12002	4.08756	4.02464	3.02572
XM_021080616	1	2.04416	2.75678	1.65584	2.55222	2.84386	2.47662	2.17333	2.27527	2.51641	1.44568	2.3335	1.87261	2.04677	1.97876	2.25189	1.6997	2.95819	2.75478	2.50788	3.04045	3.50329	3.09271	3.22716	1.63527	1.83849	3.79363	2.77425	2.70563	2.41939	2.68475	2.97305	3.55535	3.05322	2.36848	2.47384	2.28479	2.75989	2.88085	2.24289	2.43874	3.80254	3.40044	2.84841	3.12027	2.86011	3.79671	2.84961	3.96768
XM_021080621	1	2.5687	2.97557	1.65584	2.55222	1.93535	1.55724	1.57156	2.27527	2.38178	1.44568	1.97175	2.47781	2.04677	1.97876	1.508	2.47693	3.35077	3.30145	2.50788	2.60356	3.39779	2.47756	2.58496	2.93888	3.27434	3.92507	3.47348	2.70563	3.24633	3.68022	3.59879	3.55535	3.05322	3.00846	2.29622	3.01557	2.36739	2.88085	3.07108	2.43874	4.11444	3.50127	3.231	3.75045	4.04131	3.79671	3.66087	3.40951
XM_021080632	1	2.43072	2.75678	2.32807	2.1367	2.64227	2.11226	1.90225	2.75478	1.84173	2.46131	1.97175	2.22159	2.41267	1.97876	2.43334	2.32652	3.35077	3.30145	3.09904	2.60356	3.00069	2.47756	2.34352	2.93888	3.52953	3.09155	3.27269	2.70563	3.61718	3.12632	3.26861	3.27157	3.40151	2.36848	2.62281	3.13231	2.56654	2.88085	3.07108	2.43874	3.87758	3.50127	2.84841	3.91092	3.12002	3.13075	3.1848	4.07606
XM_021080637	1	2.43072	3.06038	2.06463	1.4562	1.93535	2.3141	2.17333	1.32415	1.57125	2.46131	1.45436	1.40676	2.25207	1.97876	1.508	2.32652	2.95819	3.30145	3.47959	1.92649	3.39779	1.31632	2.02154	2.93888	3.27434	3.79363	3.03887	3.84765	3.13819	3.43241	2.77031	3.27157	3.05322	2.09618	2.62281	3.01557	2.75989	2.88085	2.84734	3.37523	3.52442	3.50127	3.231	3.83212	4.10659	2.74281	3.32498	3.40951
XM_021080641	1	2.86303	2.86801	2.53703	2.29995	1.93535	2.47662	2.51215	2.27527	1.84173	2.46131	1.45436	2.22159	1.48327	1.97876	2.25189	1.94739	3.35077	2.10759	3.09904	1.92649	3.50329	3.09271	3.22716	2.93888	3.27434	3.09155	1.83279	2.70563	2.41939	3.68022	2.77031	3.10636	2.57942	2.83072	2.62281	2.61794	3.09926	2.38906	2.56019	3.37523	3.28716	4.05993	3.231	3.91092	2.99214	2.51925	3.75671	3.40951
XM_021080643	1	2.25867	3.06038	2.53703	1.4562	2.64227	2.3141	2.35253	2.27527	2.51641	1.44568	2.3335	2.22159	1.48327	2.25867	2.05187	2.47693	2.34352	3.16312	3.09904	3.04045	2.36805	3.48306	3.22716	1.63527	3.52953	3.79363	2.77425	3.06848	3.35104	2.68475	3.38849	3.10636	3.40151	3.00846	2.88772	2.61794	2.36739	2.88085	2.84734	2.43874	3.80254	2.6972	3.231	3.91092	4.10659	2.9536	3.32498	3.96768
XM_021080648	1	2.86303	2.51119	2.32807	2.1367	3.00901	2.47662	2.35253	2.27527	2.23654	1.44568	2.3335	2.07073	1.80389	1.97876	1.8259	1.6997	2.34352	2.99082	3.09904	2.60356	3.39779	3.09271	3.33228	1.63527	2.50147	3.48672	3.27269	3.06848	3.13819	3.43241	3.38849	2.90482	3.40151	3.00846	2.77514	2.61794	2.75989	2.88085	2.56019	3.17974	3.41774	3.81578	3.231	4.11444	3.60567	3.13075	3.1848	3.02572
XM_021080932	1	3.41125	2.86801	2.53703	2.43072	3.27719	2.3141	1.57156	2.27527	2.06343	1.44568	4.12124	3.48095	2.25207	2.66632	2.71285	2.99167	4.07019	3.68664	4.46734	4.20033	4.66433	4.34861	4.33448	4.64705	5.0701	4.16741	5.50607	4.21809	4.08183	4.75301	4.43126	4.40192	1.34888	2.36848	2.09975	2.77002	1.83205	1.40846	2.84734	2.43874	2.92619	2.51634	1.3063	3.48477	2.99214	2.9536	3.1848	2.80945
XM_021080933	1	2.86303	3.06038	2.06463	1.14902	2.84386	2.47662	2.17333	2.27527	1.57125	1.44568	4.04381	3.18444	2.66001	2.66632	2.85347	2.99167	4.24568	4.42729	4.46734	4.71715	4.21365	4.19139	4.38268	4.64705	4.87501	3.09155	4.76542	4.63168	4.37754	4.6651	4.88259	4.56291	2.57942	2.60561	1.83671	3.13231	2.13422	2.38906	2.24289	3.17974	2.42961	3.50127	2.31486	4.11444	3.12002	2.74281	3.1848	3.40951
XM_021080939	1	3.10913	2.51119	1.65584	2.29995	2.45525	2.76073	2.17333	2.27527	2.38178	2.46131	3.62387	2.92561	2.04677	3.25942	2.98224	2.15433	4.54353	4.633	4.32393	4.44424	4.45935	4.48966	4.53301	3.80124	5.01029	3.3056	5.43854	3.98201	4.13509	4.75301	4.37626	4.90361	2.57942	2.83072	2.29622	2.61794	2.75989	2.38906	2.24289	2.96125	2.42961	2.51634	1.3063	3.58429	2.55898	2.26102	3.45641	3.40951
XM_021080942	1	3.21577	2.23219	2.53703	2.55222	3.15537	2.11226	2.35253	2.27527	2.06343	1.44568	4.04381	3.48095	2.54073	3.12053	2.71285	2.6044	4.07019	4.48314	4.59476	4.33343	3.59463	4.72362	4.33448	4.64705	4.52511	3.48672	4.48548	4.63168	4.23601	4.83815	5.0047	4.69314	1.34888	3.00846	2.09975	3.35715	2.13422	2.38906	2.84734	2.43874	1.93595	3.50127	2.31486	4.23496	2.55898	1.92131	3.1848	3.02572
XM_021081119	1	1.80077	2.62785	1.65584	2.66218	1.53795	1.55724	2.17333	2.27527	2.06343	2.46131	1.45436	1.65417	1.48327	1.58231	1.8259	1.94739	2.95819	2.10759	3.09904	1.92649	3.50329	2.47756	2.02154	2.93888	2.50147	1.86702	3.03887	1.5252	2.15347	2.68475	3.13775	2.90482	1.34888	2.36848	1.51596	1.74651	1.83205	2.38906	1.74266	1.54836	2.61341	1.82633	1.3063	2.51551	1.84433	2.74281	1.82522	2.54843
XM_021081491	1	2.86303	3.28314	2.53703	3.22513	3.34048	2.6844	3.2484	3.16742	3.35576	2.19231	3.04005	3.30498	2.80022	2.66632	3.09943	3.44893	4.84858	4.55968	5.15993	4.44424	4.72885	4.88052	4.64561	4.71999	5.93143	5.22469	5.38193	5.52707	5.83267	5.17251	5.52835	5.88283	2.72716	3.00846	2.62281	2.54276	2.85745	2.88085	2.56019	2.43874	5.33858	5.26412	4.41095	5.72267	5.31068	4.97192	5.06732	5.64537
XM_021081566	1	8.38065	8.29512	8.49879	8.18179	8.68843	8.43656	8.51345	8.59599	8.57332	8.28193	8.83239	8.51051	8.52206	7.84003	8.34343	8.19349	9.996	9.52244	10.4504	9.55329	10.198	10.0007	9.996	9.97564	10.1174	10.4026	9.60335	10.5974	10.591	10.209	10.6816	10.4154	10.2872	9.41108	10.0054	9.5328	10.1272	9.7564	9.13339	10.2979	8.54244	8.25563	8.96236	8.42629	7.77052	9.33071	9.10745	8.94388
XM_021082434	1	0.658416	0.414738	0.398324	1.14902	1.0775	0.0234964	1.21249	1.32415	-0.221865	1.44568	0.750796	0.202605	0.665562	1.12784	0.683622	-0.147496	1.25269	-0.00566649	1.36281	1.01561	1.3547	1.31632	0.83501	1.63527	0.995023	1.25091	1.21249	0.744829	1.17589	1.08854	0.511115	1.38405	0.657738	1.22311	0.0351812	0.849818	0.968227	1.40846	0.972791	0.78802	0.729992	1.1622	1.3063	-0.0136703	0.703421	1.07333	0.923494	0.63541
XM_021082631	1	3.96183	4.66956	4.97149	4.36181	4.37655	5.02253	4.63608	4.64654	4.66813	4.60976	4.79116	4.69968	4.97131	4.6552	4.27428	4.33679	6.72675	6.39292	6.50435	7.31507	6.78025	6.40779	6.60016	6.8503	6.88169	7.15691	6.84017	6.88711	6.85921	6.88169	6.8875	7.05612	5.16791	5.29301	5.61057	5.16691	4.92445	5.56847	5.39469	5.45597	4.54931	5.31105	4.06745	4.39116	4.52363	4.59737	4.73495	4.5717
XM_021082890	1	3.9239	4.56947	4.62483	4.16344	3.77773	4.58934	4.48314	4.20002	4.25909	4.16431	3.75098	3.18444	3.65635	3.96217	3.56577	3.6291	6.60352	6.61709	6.52075	6.3687	6.65383	6.68982	6.32296	6.43344	5.96087	6.28525	5.62949	6.19343	6.22547	6.43521	6.51767	6.14865	4.43436	3.90184	4.03021	4.48358	3.24218	3.26593	3.5014	3.52459	4.49312	4.88785	3.53376	4.84393	4.43393	3.6812	4.68022	3.72357
XM_021082895	1	3.60115	3.60354	4.12395	3.84899	4.5755	4.58934	3.80098	4.36594	3.58847	3.98101	3.62387	3.91611	4.14652	4.17316	4.43862	3.98608	5.98842	6.07808	6.43305	6.29735	6.66992	6.46942	5.91966	6.43344	6.27893	7.0156	6.37046	6.43812	5.85269	5.92171	6.53617	6.36114	3.23375	3.71318	3.23901	4.37597	4.10168	3.26593	3.6764	3.52459	4.31154	5.16316	4.47796	4.94768	4.96895	4.99562	3.83689	3.72357
XM_021083012	1	1.80077	1.55644	1.65584	1.72869	2.24669	2.47662	2.17333	2.75478	1.84173	2.46131	1.97175	1.65417	1.80389	1.97876	1.8259	2.32652	2.34352	2.99082	2.50788	2.60356	1.3547	1.31632	2.58496	1.63527	1.83849	1.86702	1.83279	2.70563	1.84144	2.01901	2.24117	1.38405	2.28803	2.36848	1.83671	1.35977	1.4406	1.40846	1.74266	2.43874	1.61362	1.50998	1.3063	2.84894	1.84433	2.51925	2.84961	2.24389
XM_021083031	1	2.70594	1.8259	2.06463	1.72869	2.45525	2.47662	2.17333	1.32415	2.23654	2.46131	1.45436	2.58975	1.48327	1.58231	1.508	1.6997	2.34352	2.4496	1.36281	2.60356	2.61494	2.47756	1.28794	2.93888	1.83849	1.25091	1.83279	2.20342	2.41939	2.68475	2.24117	1.38405	1.34888	2.60561	2.09975	1.74651	2.13422	1.40846	2.56019	1.54836	1.22291	2.31566	1.3063	2.08495	1.52713	1.53473	1.41839	1.83234
XM_021083034	1	2.25867	2.62785	2.21639	2.224	2.45525	2.3141	1.75747	2.53703	1.95645	2.46131	1.75135	2.28729	1.80389	2.14255	1.94853	1.6997	1.90097	2.60479	2.09361	2.60356	1.9116	1.31632	2.02154	1.63527	2.50147	2.17438	2.38755	1.5252	1.52958	1.58836	2.5299	2.11042	2.28803	2.24491	2.29622	1.89769	1.99194	2.38906	2.24289	2.08662	1.93595	2.0922	1.94414	1.80571	1.70199	1.92131	2.00467	2.4056
XM_021083045	1	2.5687	2.51119	2.06463	2.29995	1.53795	2.3141	1.57156	2.75478	1.27179	1.44568	1.97175	2.58975	1.80389	1.97876	1.508	1.6997	2.34352	1.68512	2.50788	1.92649	2.36805	2.47756	2.34352	1.63527	2.50147	1.86702	2.38755	1.5252	1.84144	2.01901	2.5299	1.38405	2.28803	2.60561	2.29622	1.74651	2.13422	2.88085	2.56019	2.43874	1.61362	1.82633	2.31486	2.9898	1.84433	2.51925	2.6464	1.83234
XM_021083050	1	2.50178	2.44862	1.41782	2.60931	2.10999	1.86702	2.17333	2.53703	1.84173	2.19231	1.97175	1.87261	2.04677	1.97876	1.8259	1.94739	2.34352	1.68512	2.09361	1.92649	2.08333	2.47756	2.19412	2.55334	2.50147	2.17438	2.60882	1.88155	1.84144	1.58836	2.5299	2.31094	1.6344	1.92756	2.69695	2.16978	1.99194	2.66131	2.41319	2.08662	1.80571	1.95044	2.31486	2.84894	2.14081	2.40204	2.43029	2.54843
XM_021083057	1	2.70594	2.04464	2.32807	2.29995	2.45525	1.55724	1.57156	2.27527	2.06343	2.46131	1.97175	2.58975	1.48327	1.58231	2.43334	2.32652	2.34352	2.4496	1.36281	2.60356	2.08333	2.47756	1.28794	2.93888	0.995023	1.86702	1.83279	0.744829	1.84144	1.08854	1.46509	1.38405	2.57942	2.36848	1.83671	2.28479	2.13422	2.38906	2.24289	2.43874	1.61362	1.50998	2.31486	2.31468	2.37985	2.26102	2.43029	2.24389
XM_021083061	1	2.86303	2.23219	1.13271	1.72869	2.45525	1.86702	1.57156	2.27527	1.57125	2.46131	2.3335	1.65417	2.04677	1.97876	1.508	1.38227	1.25269	2.10759	2.50788	2.60356	2.83187	2.47756	1.66089	2.93888	1.83849	2.40863	1.21249	2.20342	1.17589	2.01901	1.85593	1.38405	2.57942	2.09618	2.88772	1.74651	2.36739	1.40846	2.24289	2.43874	1.93595	2.0922	2.31486	2.08495	1.52713	1.92131	2.84961	1.28939
XM_021083062	1	2.99535	3.06038	4.12395	3.22513	3.53866	3.35693	3.62125	2.75478	3.58847	3.25525	4.12124	2.70113	2.41267	3.70237	3.09943	2.73652	6.02646	5.87146	6.76187	5.98645	6.67653	6.1522	6.05502	6.33343	6.44076	5.78267	6.22871	6.74088	6.45498	6.50515	6.60016	6.1234	4.19378	4.45185	4.44282	3.75499	4.75786	4.75485	3.82543	4.1092	1.61362	2.6972	2.84841	2.31468	2.37985	2.51925	3.1848	2.24389
XM_021083070	1	2.25867	2.3845	2.06463	1.4562	2.45525	2.11226	1.21249	2.75478	1.27179	1.44568	2.3335	1.65417	1.80389	2.25867	1.8259	2.15433	2.34352	1.68512	1.36281	2.60356	1.3547	2.47756	2.58496	2.93888	0.995023	2.40863	1.21249	2.20342	1.84144	2.68475	1.85593	2.63888	1.88435	2.60561	1.83671	1.35977	2.36739	2.38906	2.56019	2.08662	2.42961	1.82633	2.31486	2.68288	2.14081	1.53473	2.17357	2.24389
XM_021083075	1	2.43072	2.04464	1.65584	2.66218	1.93535	2.47662	1.90225	1.32415	2.06343	2.46131	1.45436	2.22159	2.41267	1.58231	2.43334	1.6997	1.25269	2.99082	1.36281	1.92649	1.3547	2.47756	1.66089	1.63527	2.50147	1.86702	2.38755	1.5252	1.52958	2.01901	1.04345	1.38405	2.57942	2.36848	2.47384	1.74651	1.4406	2.38906	1.74266	2.43874	1.61362	1.82633	2.31486	2.9898	2.37985	1.53473	2.17357	2.54843
XM_021083335	1	2.04416	2.97557	2.32807	2.29995	2.64227	2.3141	2.65013	2.27527	1.57125	2.46131	2.3335	2.35192	2.41267	2.84777	2.57815	1.94739	5.09363	5.41826	4.82145	5.46947	4.66433	4.61212	5.1386	5.40983	5.5934	5.83022	4.98559	5.56094	5.35607	5.4439	5.7177	5.0698	3.23375	3.00846	2.62281	2.28479	3.24218	2.88085	3.2888	2.08662	7.04456	6.25557	7.1224	6.67408	6.96953	6.93764	7.10742	7.12204
XM_021083598	1	2.15967	1.41456	1.41782	1.72869	1.93535	1.74398	1.75747	1.95671	0.921561	1.44568	1.97175	1.77718	1.80389	1.36231	1.15141	1.6997	1.25269	1.89564	2.09361	1.92649	1.55634	2.47756	1.4862	1.63527	2.50147	2.40863	2.60882	1.88155	2.6547	1.58836	2.24117	1.38405	1.88435	2.09618	1.51596	1.89769	1.4406	1.40846	1.39744	1.84865	1.80571	1.95044	1.94414	1.94065	1.52713	1.53473	1.82522	2.24389
XM_021083599	1	1.3073	1.69886	2.06463	1.93758	1.76721	1.18745	1.75747	1.32415	1.84173	1.44568	1.45436	1.54033	1.316	1.58231	1.33957	1.38227	1.90097	2.10759	2.50788	1.50042	1.3547	2.02395	1.84894	1.63527	1.83849	2.17438	2.13735	1.88155	1.98336	2.01901	1.65642	1.64286	1.02873	1.50198	1.68599	2.03701	1.4406	1.40846	1.74266	1.84865	1.80571	1.35042	1.94414	1.80571	1.70199	1.53473	2.43029	2.0686
XM_021083600	1	1.80077	1.26362	1.41782	2.36659	1.53795	1.74398	1.57156	1.95671	1.84173	1.44568	1.45436	1.27176	1.48327	1.36231	1.33957	1.03727	2.34352	2.4496	2.09361	2.32946	1.9116	2.02395	2.02154	1.63527	1.83849	2.63136	2.38755	1.88155	1.52958	2.01901	2.0696	1.87942	1.6344	2.09618	1.51596	2.28479	1.63566	1.40846	0.972791	2.08662	1.22291	1.82633	2.31486	1.63003	0.939735	1.32251	1.41839	1.57089
XM_021083602	1	1.63778	1.12822	1.88777	1.72869	1.31576	1.37585	1.90225	2.27527	0.921561	1.44568	1.45436	0.984675	0.882126	1.58231	1.33957	1.38227	1.25269	2.75478	2.09361	1.50042	2.50263	1.31632	2.02154	1.63527	1.83849	1.86702	2.38755	1.88155	2.15347	2.01901	2.24117	2.11042	1.88435	1.92756	1.14752	1.5756	1.83205	0.334765	1.74266	1.84865	1.44027	1.6784	2.31486	2.4174	1.52713	1.74788	2.00467	2.0686
XM_021083712	1	3.99375	3.6764	4.24979	4.2467	4.22808	4.09088	3.52888	3.49328	3.58847	3.78265	2.84797	3.48095	3.73917	3.70237	4.10295	4.03764	2.95819	4.03301	3.97388	3.04045	3.7587	3.48306	3.76348	3.46394	4.18115	4.0531	3.89098	4.21809	4.28254	3.68022	4.11752	4.04689	3.40151	3.18723	2.88772	4.009	2.94355	2.88085	3.2888	3.66431	3.80254	4.43768	4.16692	5.01355	4.96895	4.49326	5.06732	3.96768
XM_021083921	1	5.9422	5.80332	5.64249	5.53295	4.88137	5.83397	5.55208	5.6741	5.24805	5.42071	4.64137	5.95959	5.39977	5.27296	5.89653	5.89374	6.86126	6.51144	6.48944	6.96953	7.21838	6.49753	6.22598	6.29824	6.84263	7.55779	6.60791	6.88711	6.49487	6.80738	6.60016	6.06542	5.77488	5.44921	5.6501	4.92412	5.60602	6.25584	5.99791	5.72149	5.48908	4.84254	5.54465	4.88079	5.00523	5.36353	4.97951	4.75247
XM_021083922	1	5.04661	5.93734	5.61087	5.4589	5.86903	5.91603	5.71796	5.05948	5.0181	5.07498	5.70488	5.715	5.14399	5.16954	4.81832	5.6832	6.92644	7.07259	6.37524	6.74088	6.17891	7.00319	6.49937	6.63258	6.23645	7.42099	6.44885	6.47149	6.40696	7.06325	6.35576	6.69547	5.93884	5.87316	5.56868	5.42817	6.36459	5.44789	5.56501	5.37346	4.60346	3.98345	5.46751	5.47647	4.84811	5.39649	4.88259	5.10594
XM_021083923	1	5.50734	6.05664	5.46345	5.53295	5.36194	5.61028	5.41109	5.05948	5.94512	5.27157	5.53331	5.79496	5.88938	5.33408	5.40012	5.51159	6.64986	7.44513	6.40137	5.95551	6.1979	7.21405	6.26697	6.55243	6.78352	7.58533	6.74178	6.2323	6.39108	6.20002	6.35576	6.17927	5.14884	6.08412	5.71827	5.07593	5.24378	6.0466	5.31911	5.7523	5.29836	4.31825	5.46751	4.88079	5.23338	4.26002	5.28325	5.47097
XM_021083924	1	4.89991	4.84477	4.81543	4.78571	6.0952	5.50245	5.44233	5.05948	6.14517	5.56437	5.49589	6.00446	5.85885	4.532	5.06004	5.45524	7.12524	6.83341	7.20952	6.29735	7.12137	6.40779	6.39076	6.39567	6.65452	6.63797	6.52746	6.36977	6.28755	6.58971	6.52569	6.95753	5.66101	6.19144	5.75565	4.96214	5.31217	5.18821	5.46846	5.18872	4.91635	4.92705	5.54465	5.30029	4.43393	5.32934	4.73495	4.68022
XM_021084134	1	3.21577	2.23219	2.71803	2.43072	2.45525	2.76073	2.65013	2.75478	2.38178	2.91752	2.60568	2.07073	2.66001	2.25867	2.05187	2.6044	3.86357	4.16919	4.32393	3.90698	4.50512	4.34861	4.01627	4.28616	3.52953	3.63962	3.89098	3.84765	3.96415	4.19757	4.37626	3.6704	2.857	2.60561	1.83671	2.90036	1.4406	1.40846	2.56019	2.08662	2.78113	2.86982	1.3063	2.51551	3.12002	2.9536	2.43029	2.80945
XM_021084161	1	2.70594	2.23219	2.6322	2.49491	2.3658	2.9704	2.86407	2.53703	2.68405	2.71462	2.47725	2.8737	2.04677	2.75845	2.71285	2.54549	3.35077	3.44757	3.09904	3.4674	3.66954	3.3098	3.5982	2.93888	2.95422	3.2126	3.89098	3.06848	3.1876	2.95667	3.45045	3.10636	1.88435	2.72186	2.69695	2.61794	2.13422	2.66131	2.70715	2.08662	2.07718	2.95794	3.53376	3.19054	2.55898	2.51925	3.0237	2.68043
XM_021084491	1	4.49429	5.98293	5.52835	5.29778	5.69306	5.52519	5.25472	4.36594	5.66806	5.56437	5.25608	5.28689	5.42603	5.59729	5.37729	5.79447	6.60352	7.04756	6.76187	7.03538	6.64488	6.79299	6.28792	6.73453	7.15234	6.85329	6.37046	6.47149	7.26588	6.43521	6.58971	6.86948	5.34854	5.89847	6.33693	5.33561	6.36459	6.38487	5.74186	5.5856	6.55416	5.62421	6.13807	6.78583	5.74284	6.43757	5.85519	5.86585
XM_021084512	1	2.25867	1.8259	0.736638	1.93758	1.93535	1.86702	0.722781	1.95671	1.84173	1.44568	1.75135	1.54033	1.63566	1.58231	1.94853	1.38227	2.34352	0.927977	2.09361	1.50042	1.15663	1.31632	1.66089	0.396182	1.83849	1.56873	2.13735	1.5252	1.17589	2.01901	1.85593	1.12776	2.96557	2.49104	3.18432	3.07361	1.99194	2.88085	3.18033	3.17974	2.32358	2.0922	1.3063	2.4174	1.9878	1.74788	2.17357	2.54843
XM_021084616	1	1.61594	1.10126	1.46431	0.995023	1.28155	1.18745	1.42719	1.32415	1.57125	1.44568	2.1727	1.7639	1.61539	1.39237	1.36363	1.56973	3.35077	2.99082	3.33489	3.04045	3.59463	3.09271	3.22716	3.46394	3.10768	2.66066	3.47348	3.33167	2.84804	2.68475	3.33489	3.02592	0.953361	0.599188	1.37423	1.15941	0.663882	1.40846	0.972791	1.27286	1.40162	1.37111	1.3063	1.46475	0.990054	0.737521	1.22134	1.28939
XM_021084617	1	1.28485	1.14024	0.693563	1.32217	1.28155	1.00923	1.03325	0.436073	1.74272	0.445619	1.79159	1.79086	1.61539	1.84195	1.65062	1.6997	3.35077	3.30145	3.33489	3.19651	2.74654	3.28978	3.27018	2.93888	3.40299	2.81452	3.47348	3.23298	2.56218	2.68475	3.50263	3.47972	0.953361	0.94889	1.37423	0.849818	1.25379	0.568492	1.34439	0.78802	1.46509	1.32439	-0.111449	1.31628	1.16365	1.29235	1.41839	1.52774
XM_021084618	1	1.61594	0.655391	1.13271	0.923494	1.0775	1.3937	1.38431	1.32415	1.57125	0.445619	2.20165	1.40676	1.33734	1.58231	1.70641	1.82786	3.19376	2.99082	2.89395	2.82981	3.07084	3.33207	3.1794	3.27476	3.52953	2.40863	3.37256	3.60539	3.18419	2.92514	3.26861	3.18419	0.953361	1.22311	1.30843	1.11375	1.18833	1.40846	1.34439	0.78802	1.40162	0.96994	-0.111449	1.26249	1.52713	1.53473	1.60117	1.61539
XM_021084619	1	1.61594	0.900045	1.37217	1.14902	1.34541	1.35852	1.03325	1.32415	1.74272	0.445619	1.97175	1.7639	1.80389	1.97876	1.65062	1.56973	3.15117	3.38203	3.61732	3.34066	3.00069	3.33207	3.33228	3.27476	2.95422	1.86702	3.40028	3.43568	3.29375	2.97922	3.33489	3.27157	1.34888	0.94889	1.37423	1.11375	0.968227	0.568492	0.972791	1.15697	1.46509	1.37111	0.415547	1.26249	1.37585	0.674341	1.22134	1.28939
XM_021084620	1	1.32781	1.39164	1.13271	1.14902	1.28155	1.00923	1.21249	1.32415	1.97019	0.445619	1.97175	1.5661	1.66434	1.58231	1.65062	1.38227	3.19376	2.63217	3.29681	3.34066	3.34981	3.48306	2.88025	3.27476	3.27434	2.99018	3.54678	3.23298	3.24633	2.92514	3.45801	3.10636	1.07903	1.46492	0.943772	0.557598	0.265947	-0.0295946	0.972791	1.27286	1.40162	0.96994	0.415547	0.874785	1.16365	1.29235	1.22134	1.04092
XM_021084621	1	1.61594	1.10126	1.46431	1.57736	1.34541	1.35852	0.95062	0.436073	1.94498	1.44568	2.20165	1.51869	1.66434	1.84195	1.36363	1.5305	3.19376	3.44757	3.09904	2.60356	3.08421	3.28978	3.28349	3.46394	3.40299	3.19829	3.37256	3.33167	2.84804	3.12632	3.45801	3.55535	1.07903	0.94889	0.943772	1.11375	1.18833	0.568492	1.34439	1.27286	1.40162	1.32439	-0.111449	0.874785	1.32234	1.35626	0.923494	1.04092
XM_021084622	1	1.61594	1.10126	0.778811	1.27947	1.53795	1.18745	1.21249	1.32415	1.94498	0.445619	1.79159	1.00817	1.80389	1.58231	1.8259	1.6997	3.19376	3.16312	3.09904	3.57083	3.20811	3.09271	3.33228	3.46394	3.62077	2.60195	3.47348	3.45356	3.18419	2.97922	3.50263	3.35789	0.953361	0.94889	1.30843	1.15941	1.4406	1.40846	1.34439	1.27286	1.22291	1.32439	0.415547	1.31628	0.888199	1.07333	0.636115	1.04092
XM_021084685	1	1.80077	2.51119	2.53703	2.78269	2.64227	2.3141	2.17333	2.75478	2.06343	2.46131	1.97175	2.47781	2.04677	1.97876	2.05187	2.47693	2.95819	3.44757	3.47959	1.92649	2.61494	2.47756	2.80582	2.93888	3.27434	3.09155	3.03887	3.33167	3.13819	2.68475	3.38849	2.31094	3.05322	3.00846	3.51069	2.77002	2.94355	3.26593	2.56019	2.96125	2.20655	2.31566	3.231	2.31468	2.99214	3.13075	3.0237	2.80945
XM_021084950	1	7.55043	8.0439	8.09392	7.5249	7.51507	7.88693	7.89947	7.12607	8.06762	7.55351	7.05612	7.6328	7.80583	7.12744	7.37393	7.98146	6.92644	6.45163	7.05823	6.34854	7.12137	6.96452	7.06425	6.80919	7.08164	7.13629	7.29232	7.41437	7.75711	7.07578	7.08278	7.14699	7.74934	7.22632	6.49685	6.94082	7.21666	6.87404	7.39725	7.46441	7.0694	6.90926	7.83554	7.11863	7.19965	7.10839	7.68008	6.70944
XM_021084951	1	7.50051	8.03027	8.19262	6.87806	7.65228	8.09392	7.84125	7.02913	7.66975	7.57059	7.04931	7.35738	7.63008	7.63836	7.18204	7.27664	7.71608	6.29557	6.90119	6.65619	7.53854	6.90086	6.59142	7.29362	8.07113	6.94948	6.95364	7.31991	7.0913	7.20111	7.48094	7.6414	7.05951	7.57059	7.32896	7.08383	7.6872	7.41702	7.12105	7.20995	6.89572	6.80607	7.87779	6.57054	7.14537	7.8659	7.83554	6.78583
XM_021084954	1	7.39871	7.44459	8.19538	7.67608	7.2663	7.94385	7.7577	7.78837	7.64529	7.37492	7.66562	7.24365	7.3978	7.25991	7.48139	7.67801	7.3569	6.59896	7.27986	6.23604	7.47924	7.28352	6.84142	7.29362	7.69304	7.1224	7.32181	7.04456	7.23891	7.44718	7.11383	7.69738	7.50905	7.54781	7.08164	6.55762	7.36083	7.23537	7.30945	7.32745	6.9225	6.97321	7.54232	6.83341	7.06359	7.67608	7.25252	7.03117
XM_021084955	1	7.87715	7.43774	7.92628	7.89627	7.55991	8.17835	7.69236	7.11332	7.82884	7.61115	7.89627	6.90647	7.73616	6.83372	7.61693	8.05042	7.46123	6.66368	7.01062	6.17107	7.292	7.02217	7.04964	7.07711	7.40101	6.69824	6.77897	7.65228	7.05745	6.98945	7.60111	7.7445	7.62784	6.76482	7.39459	6.96953	7.13629	7.25891	6.64291	7.17783	6.85059	6.68673	8.04059	6.86802	6.95685	7.25733	7.55934	7.07749
XM_021085825	1	3.99375	4.21809	4.5133	3.78645	4.22808	4.35082	3.305	4.5133	4.88663	4.16431	4.12124	5.19178	3.91892	4.62868	4.90343	4.43549	4.24568	4.42729	4.91797	4.85458	4.66433	5.33046	4.89115	4.78342	5.64298	5.24197	5.08383	5.56094	5.14464	5.0701	5.53751	5.77553	5.39315	6.05404	5.71827	5.10974	5.82076	6.10256	4.60862	5.07453	5.23679	4.43768	5.31636	5.50038	4.43393	4.6906	4.73495	5.10594
XM_021085826	1	4.65956	4.40219	3.58803	3.01116	4.51167	4.40604	3.06496	4.64654	4.1689	3.5417	4.21169	4.83247	4.55729	3.96217	4.10295	4.7272	5.17375	4.7258	5.37602	4.33343	5.0047	4.92837	4.86539	4.90148	5.30564	4.92837	4.88412	5.70595	5.19311	5.4439	5.59232	4.73988	5.31105	6.25584	5.18614	4.74996	5.06558	5.66431	5.41917	5.415	4.87271	5.09413	5.54465	4.88079	4.71327	5.39649	4.93426	5.391
XM_021085828	1	5.00911	4.17063	4.0534	3.63701	4.14927	3.90755	4.13847	3.49328	4.34321	4.16431	3.95603	4.98319	4.66371	4.24048	4.59161	4.61051	5.17375	4.84224	4.82145	4.85458	4.36594	4.92837	4.81238	5.00454	5.35729	5.85768	4.54822	5.30755	4.83519	5.1362	5.09363	5.26865	5.34854	6.25584	5.09723	4.70893	5.31217	4.99141	4.95287	5.18872	5.65846	4.95638	5.23679	5.42779	5.00523	5.36353	5.3845	5.47097
XM_021085829	1	5.04661	3.33019	3.6873	3.22513	4.72871	4.20179	3.9417	4.5133	3.64215	4.32393	4.64137	4.08258	3.80813	4.57949	4.51848	4.85896	5.02106	4.58675	4.59476	4.0537	4.91922	5.25643	4.7269	4.78342	5.46074	5.96735	4.82479	5.79187	5.4224	4.75301	5.06758	5.30076	4.91797	5.8284	5.81209	4.3245	5.82076	5.36232	4.74484	4.95638	5.56331	4.84254	5.15098	4.62464	4.96895	5.13715	5.28325	4.52753
XM_021085830	1	4.61937	4.53012	3.6873	3.97292	4.0601	4.45015	4.23899	3.76678	4.02196	3.5417	3.95603	4.04449	4.66371	3.80124	3.88184	4.9963	4.65318	5.14201	5.07559	4.20033	5.08828	5.25643	4.89115	4.64705	5.50528	5.50325	4.98559	5.75706	5.6189	5.4439	5.57606	5.79514	4.43436	6.29659	5.27333	4.17873	5.75255	5.09154	5.60717	4.83152	5.05483	5.4439	5.54465	5.45104	4.6581	5.13715	5.02323	4.88015
XM_021085860	1	2.79784	3.47505	4.38232	3.52475	3.27719	4.14927	4.04366	3.76678	3.70598	3.66766	3.57083	2.53197	3.14518	3.45045	3.43403	3.36197	3.17253	2.75478	2.50788	2.60356	2.72535	2.02395	3.04205	3.2484	2.75167	2.97223	2.77425	2.70563	2.84804	2.68475	2.0696	2.11042	2.11087	1.50198	2.20799	2.16978	2.36739	2.38906	2.24289	1.54836	3.28716	2.95794	2.31486	2.68288	2.71505	2.63394	2.54285	2.9192
XM_021085994	1	2.86303	1.8259	1.65584	2.66218	2.24669	1.86702	1.57156	2.27527	3.35576	2.46131	1.45436	1.87261	3.00464	2.25867	1.8259	2.99167	2.34352	3.16312	3.09904	1.92649	2.83187	2.47756	2.58496	1.63527	2.50147	3.09155	2.77425	1.5252	1.84144	2.01901	2.5299	2.63888	2.857	3.34903	2.62281	2.46069	2.36739	3.26593	2.24289	2.43874	2.20655	2.51634	2.84841	1.46475	2.37985	2.9536	2.43029	2.24389
XM_021085995	1	2.25867	2.04464	2.06463	2.43072	2.24669	2.11226	2.51215	2.27527	3.44989	2.46131	2.3335	1.65417	2.25207	1.58231	1.8259	1.94739	1.25269	3.57661	3.09904	2.60356	2.61494	3.48306	2.80582	1.63527	2.50147	3.09155	2.77425	2.70563	3.13819	2.68475	2.77031	1.87942	2.28803	2.60561	2.88772	2.03701	2.94355	2.38906	2.84734	2.08662	2.61341	2.51634	3.231	2.08495	1.84433	2.9536	3.0237	2.54843
XM_021085997	1	2.5687	2.23219	2.06463	2.43072	2.64227	2.61391	2.51215	1.32415	2.38178	2.46131	2.3335	1.87261	2.04677	2.25867	2.25189	2.6044	2.34352	3.44757	3.09904	1.92649	2.83187	2.47756	2.02154	2.93888	2.95422	1.86702	1.83279	1.5252	3.24633	3.12632	1.46509	1.87942	2.857	2.09618	3.00586	2.03701	2.13422	2.38906	2.56019	2.43874	2.20655	1.50998	3.231	2.31468	2.37985	2.51925	2.43029	1.28939
XM_021085998	1	2.86303	1.8259	2.32807	2.29995	2.84386	1.55724	2.65013	1.32415	2.6235	1.44568	1.45436	2.22159	2.80022	1.58231	2.25189	2.87006	2.95819	2.75478	3.09904	2.60356	3.14867	3.09271	2.80582	1.63527	2.95422	2.40863	1.83279	1.5252	3.24633	3.12632	2.97305	2.90482	2.28803	2.36848	3.00586	2.46069	2.94355	2.88085	2.84734	2.08662	2.20655	2.31566	3.53376	2.08495	2.37985	2.74281	2.43029	1.28939
XM_021085999	1	1.80077	2.3845	2.06463	1.72869	2.84386	2.11226	1.57156	1.32415	2.38178	1.44568	1.97175	1.87261	2.90986	2.47425	2.25189	2.15433	2.95819	2.75478	3.09904	2.60356	2.61494	3.48306	2.80582	1.63527	2.95422	3.09155	2.38755	1.5252	2.6547	3.12632	2.5299	2.31094	2.857	2.83072	3.00586	2.28479	2.75989	2.38906	2.56019	2.7067	2.42961	2.0922	3.53376	2.08495	1.84433	2.74281	2.6464	2.24389
XM_021086000	1	2.25867	1.8259	1.65584	2.55222	1.93535	1.55724	2.51215	2.75478	2.51641	2.46131	1.97175	1.65417	2.80022	1.58231	2.25189	2.47693	2.34352	2.4496	2.50788	1.92649	3.14867	3.48306	2.02154	1.63527	1.83849	2.81452	1.83279	2.20342	3.00886	2.01901	2.24117	2.31094	2.857	3.00846	2.88772	2.61794	2.94355	2.38906	2.84734	2.08662	2.61341	2.51634	2.31486	2.68288	2.55898	2.51925	1.82522	2.24389
XM_021086001	1	2.25867	2.62785	2.53703	1.72869	2.64227	2.61391	2.51215	2.75478	2.75897	1.44568	1.97175	2.47781	2.90986	2.25867	2.25189	2.32652	2.34352	3.30145	3.09904	1.01561	2.08333	2.47756	2.80582	2.93888	2.50147	3.09155	1.83279	2.20342	3.00886	2.01901	1.85593	2.90482	1.88435	2.60561	2.47384	2.03701	3.09926	3.26593	1.74266	2.08662	2.42961	2.31566	2.31486	2.51551	2.14081	2.9536	2.6464	2.54843
XM_021086029	1	2.86303	3.06038	3.05342	3.01116	2.84386	2.47662	3.18503	3.49328	2.51641	2.46131	2.60568	3.3479	2.80022	2.47425	2.57815	3.20429	4.65318	3.95991	5.50478	3.90698	4.69799	4.72362	5.04963	4.28616	5.0701	4.34983	5.36232	4.70924	4.7272	5.0701	5.12248	4.56291	3.05322	3.00846	3.12107	2.77002	3.60115	3.58042	3.82543	3.37523	4.43596	3.70834	3.231	5.59793	4.25135	3.6812	4.56712	5.20313
XM_021086030	1	4.17739	2.97557	2.53703	2.78269	2.45525	3.01367	3.305	3.16742	3.58847	3.5417	1.97175	2.70113	3.56907	2.25867	2.85347	2.99167	5.38139	4.03301	5.44233	3.57083	4.9784	4.48966	4.75198	4.90148	5.0701	4.60976	5.29236	4.10546	4.83519	5.33381	4.43126	5.02746	3.40151	3.00846	4.23759	3.46708	3.80441	3.58042	3.95845	3.17974	4.60346	3.28022	3.231	5.75883	4.43393	2.9536	4.56712	4.93968
XM_021086031	1	3.99375	2.51119	2.53703	3.11476	2.64227	2.76073	3.06496	3.76678	2.51641	2.91752	2.3335	2.47781	3.28566	2.47425	3.09943	2.47693	4.93692	4.23689	5.50478	4.20033	4.75842	4.00235	4.97554	4.64705	4.52511	5.20054	5.12595	4.76607	5.00165	5.1362	4.51731	4.78287	4.0996	3.00846	3.59568	3.88388	3.60115	3.58042	3.07108	3.89657	4.7008	3.89903	3.53376	5.52485	3.39039	2.51925	5.17419	4.4405
XM_021086033	1	4.05745	2.23219	2.89987	3.40874	3.15537	2.89959	2.35253	3.16742	2.6235	3.5417	3.04005	2.58975	3.00464	2.84777	2.98224	3.20429	4.75437	3.95991	4.71459	4.0537	4.75842	4.48966	4.49326	4.78342	4.52511	4.60976	5.21374	4.10546	5.1273	4.5675	4.22703	4.64561	3.05322	2.36848	3.97342	3.95069	3.38161	3.8396	3.95845	3.89657	3.61906	3.59719	3.77869	4.98127	3.12002	3.44225	4.78633	5.25294
XM_021086034	1	3.9239	2.3845	2.6322	3.63701	2.93218	3.01367	3.06496	3.34475	2.94764	3.09823	2.95381	3.01299	2.66001	3.05649	2.25189	3.4059	4.54353	4.20366	4.76499	3.90698	4.3415	4.72362	4.55062	4.57754	4.97816	4.89894	4.88412	4.59995	4.91288	4.95981	4.78314	4.33157	3.85291	2.83072	3.55286	3.82373	3.38161	3.58042	3.6764	3.52459	4.08306	3.55026	3.39665	5.23953	4.10659	3.37138	4.51066	5.15455
XM_021086035	1	3.85139	2.23219	2.32807	3.11476	3.4103	2.89959	2.35253	3.49328	2.75897	3.5417	2.84797	3.3479	3.38665	2.47425	2.43334	3.30838	5.17375	4.03301	5.15993	3.90698	4.88383	4.72362	4.66277	4.49021	5.24944	5.02962	4.76542	3.98201	4.92683	4.92267	4.43126	4.33157	3.66669	3.34903	3.76274	3.82373	3.70558	3.58042	4.07236	3.17974	4.43596	3.16026	3.53376	5.38193	3.97075	3.44225	4.62597	5.10594
XM_021086036	1	4.05745	1.8259	2.71803	2.55222	2.64227	2.11226	2.65013	3.76678	3.44989	2.46131	2.84797	3.18444	3.28566	2.25867	2.85347	3.49048	4.75437	4.16919	4.71459	4.54248	4.95006	4.72362	5.07255	4.28616	4.70723	4.44348	4.82479	3.84765	5.00165	5.0701	4.78314	5.0698	4.19378	2.60561	3.33339	3.66162	3.38161	3.58042	4.07236	3.52459	3.61906	3.28022	3.231	4.88079	3.50812	3.56898	5.13358	4.4405
XM_021086047	1	6.73142	6.63338	6.46136	6.99531	6.26167	5.87655	7.13576	6.89484	6.65452	6.86338	5.61283	7.2299	6.3052	6.33693	6.68913	6.88126	6.49487	6.12863	6.52075	5.86368	6.47467	6.92034	6.84818	6.03132	6.01761	6.33892	5.83942	6.76776	6.71135	6.45883	6.81717	6.45942	6.61844	6.77964	6.93555	7.87858	6.42035	6.79412	6.52845	7.54735	7.6825	7.17646	6.68886	7.21704	7.17942	6.80854	7.04121	6.95449
XM_021086277	1	4.49429	4.74229	4.81543	4.6994	5.09462	4.81617	5.19178	5.05948	5.29015	4.60976	4.64137	4.52427	4.86715	4.67739	5.06004	4.52083	5.55241	5.52707	5.62854	4.92244	5.69942	5.46846	5.07255	6.03132	5.30564	6.28525	5.0335	5.30755	5.63621	5.95311	5.42603	5.88283	5.22716	5.10525	4.98148	6.07624	4.95524	5.79187	4.74484	4.95638	5.61456	4.95638	5.31636	5.92114	4.96895	5.50135	5.70781	5.58989
XM_021086278	1	4.7477	5.06004	4.85761	4.84224	5.19533	4.70132	5.38139	4.64654	4.8243	4.7425	4.12124	4.98319	5.29941	5.20031	4.75273	5.02641	5.98842	5.70325	5.30705	5.86368	5.35579	5.33046	5.44083	5.88973	6.13851	5.57647	5.80177	5.93289	5.95397	5.49359	5.47097	5.02746	4.80898	5.75325	4.59995	5.56582	5.06558	4.8822	5.26081	5.45597	5.71917	4.70656	5.66707	6.08336	5.37995	5.61972	5.75783	5.58989
XM_021086279	1	5.13508	4.53012	4.5133	4.46569	4.14927	4.29983	4.69144	4.64654	5.0181	4.60976	5.30156	4.20179	5.1991	5.23311	4.62897	4.47364	6.1604	5.1739	5.77826	5.16583	5.98619	5.69942	5.53345	5.2105	5.5934	5.38474	4.98559	5.16185	5.66943	5.95311	5.7177	5.98186	4.74871	5.8284	4.98148	5.587	4.98916	4.8822	5.93094	5.6216	5.65846	5.50106	5.06083	5.74273	5.37995	5.13715	5.31889	5.25294
XM_021086280	1	5.21213	5.24944	5.32608	4.5675	5.36194	4.74131	5.04538	4.36594	4.96605	5.07498	5.20843	4.7123	5.2249	4.24048	5.23785	5.39578	5.87382	5.88766	5.77826	5.41777	5.21586	5.69942	5.67111	5.77415	6.16748	5.57647	5.71343	5.87382	6.06011	5.85007	5.78417	5.9507	5.22716	5.19459	5.56868	5.27581	5.7976	5.59977	5.78515	5.72149	4.74332	5.68593	5.78947	5.32877	4.92948	5.13715	6.00779	5.75697
XM_021086281	1	5.36491	5.20283	5.46345	4.98895	5.16419	4.45015	5.25472	4.36594	5.22339	4.85952	4.71138	4.68454	4.55729	4.42047	4.75273	4.52083	5.55241	5.85055	5.68108	5.92282	5.99662	6.07842	5.45946	5.88973	5.76333	6.30369	5.68494	5.6746	5.30923	5.92171	5.91019	5.1049	5.42779	5.75325	4.76974	6.09004	5.24378	5.36232	5.74186	5.65242	5.29836	5.35212	5.54465	5.81891	5.35607	5.71743	5.13358	5.30134
XM_021086283	1	4.65956	4.17063	5.02131	5.03039	5.32914	4.40604	5.19178	4.64654	4.68857	4.32393	4.21169	4.62131	4.896	4.24048	4.20344	5.37307	6.09186	6.12863	5.62854	5.37214	5.663	5.10081	5.00454	5.48908	5.50528	5.38474	5.78229	5.01304	5.24226	6.17064	4.91663	5.55066	5.18665	5.10525	5.15606	5.97893	5.63101	4.99141	5.26081	5.50223	5.83641	5.68593	4.86153	5.96988	5.20199	4.85458	5.75783	5.73036
XM_021086284	1	4.49429	5.3845	5.24916	4.731	5.13083	4.20179	4.48314	4.96815	5.45385	4.32393	5.02155	4.93521	5.17251	4.47541	4.24804	5.1832	5.3197	6.0661	5.9422	5.10214	5.62582	5.53535	5.7551	5.70186	6.09068	6.30369	5.90803	6.01199	5.30923	5.77208	5.89495	5.98186	5.46277	5.27655	4.7011	5.91814	5.77642	5.18821	5.08921	5.37346	5.48908	4.88785	4.86153	6.11432	4.96895	4.99562	5.31889	5.94237
XM_021086397	1	1.48094	1.12822	1.88777	1.58776	1.0775	1.55724	1.75747	1.32415	2.15686	1.44568	1.14752	1.87261	1.80389	1.12784	1.68022	2.0567	2.34352	2.4496	2.09361	2.60356	2.72535	2.02395	1.66089	2.93888	2.50147	2.17438	2.60882	2.70563	2.6547	2.4012	2.97305	2.63888	1.34888	1.50198	1.97057	1.89769	1.63566	0.334765	0.972791	1.54836	1.80571	1.50998	3.39665	1.46475	1.70199	2.74281	2.00467	2.24389
XM_021086400	1	1.3073	1.8259	1.41782	1.72869	1.0775	1.74398	2.05881	1.32415	1.57125	1.44568	1.14752	1.40676	1.93483	1.58231	1.33957	1.94739	2.34352	2.60479	2.09361	2.32946	2.36805	1.31632	2.02154	1.63527	2.21557	2.17438	2.13735	2.20342	2.84804	2.4012	2.5299	2.63888	1.88435	1.22311	1.68599	1.74651	0.968227	1.40846	1.39744	1.21284	1.80571	1.50998	3.05399	2.51551	1.70199	2.74281	2.84961	1.83234
XM_021086404	1	3.68979	3.60354	3.58803	3.01116	3.15537	3.70414	2.7957	2.75478	3.52127	3.78265	3.62387	3.18444	4.03226	3.12053	3.70789	3.30838	5.79287	5.49759	5.50478	5.21862	5.69942	5.33046	4.89115	5.10938	5.89672	5.57647	5.71343	5.21064	5.81057	4.99718	5.67304	5.83058	4.27016	3.59856	3.76274	3.88388	3.49422	4.21045	4.07236	4.38588	4.60346	3.81578	4.86153	3.65861	4.6581	4.74965	3.9306	4.81678
XM_021086405	1	1.48094	1.55644	1.13271	1.58776	1.31576	1.55724	1.40612	1.32415	1.95645	0.211415	1.45436	1.27176	1.48327	1.58231	1.8259	1.55548	2.34352	2.75478	2.50788	1.92649	2.50263	2.47756	2.19412	2.93888	2.75167	1.86702	2.60882	2.48673	2.29661	2.4012	2.24117	2.78973	1.02873	1.50198	1.68599	2.03701	0.968227	1.40846	1.39744	1.84865	1.44027	2.0922	3.53376	2.08495	1.9878	2.40204	2.43029	1.83234
XM_021086409	1	1.48094	1.69886	1.65584	1.14902	1.53795	1.86702	1.21249	1.32415	2.06343	1.44568	1.14752	2.07073	1.93483	1.97876	1.33957	1.8444	2.34352	2.10759	2.86674	2.32946	1.9116	3.09271	2.58496	1.63527	2.21557	2.17438	2.38755	2.70563	2.15347	2.68475	2.0696	2.63888	2.11087	1.72982	1.14752	2.16978	1.2223	1.40846	1.74266	1.54836	1.80571	2.31566	2.84841	2.08495	1.9878	2.51925	2.6464	1.83234
XM_021087131	1	4.5752	4.92984	5.49414	4.50261	4.5755	4.77645	4.88785	5.05948	5.19444	4.7425	4.50404	5.587	4.49021	4.9801	5.69854	4.85896	6.9997	6.17078	6.78503	6.74088	7.13231	7.12744	7.09924	6.21807	6.21503	6.57955	6.91769	6.72823	6.84171	7.26701	6.16748	6.38549	6.02043	5.92565	6.70784	5.79106	6.3858	6.73216	6.03319	5.45597	5.83641	4.60195	5.23679	5.74273	4.84811	5.78515	5.70781	5.86585
XM_021087132	1	4.2306	5.4604	4.81543	5.37044	5.36194	4.98127	4.69144	4.87152	4.54082	4.7425	5.49589	4.52427	5.59729	5.20031	4.70808	5.08933	7.27142	6.25773	7.1588	7.07223	6.93145	6.92034	7.0913	6.51463	6.87165	7.54232	6.52746	7.03438	6.27262	6.69319	6.42765	7.07711	5.93884	6.58396	6.46365	5.37068	5.72938	6.69851	5.56501	6.38813	5.76188	4.84254	5.94068	5.38193	5.63431	5.83108	5.8772	5.58989
XM_021087133	1	4.49429	4.90263	5.10938	4.53808	5.26839	4.24625	5.30439	4.7633	4.61937	4.85952	5.1649	5.12415	4.95448	4.8159	5.17593	4.43549	6.60352	7.17942	6.78503	6.11159	6.62578	6.52128	6.65594	7.14042	6.93281	7.30055	6.18604	6.42205	6.43596	7.06325	6.78052	6.20765	6.48548	6.59963	6.0143	6.33467	6.58904	5.98595	6.36365	6.29159	5.43463	4.75618	5.83784	5.14248	5.03591	5.73747	5.9662	5.34433
XM_021087134	1	4.2306	4.53012	5.36491	4.84224	5.01173	4.94873	5.22375	4.5133	4.30008	4.60976	4.5752	5.55008	5.4754	5.36741	5.26934	4.79219	6.42647	6.59896	6.25329	6.72349	6.69436	6.2506	6.63189	6.79123	7.00741	7.0156	6.89138	7.17205	6.42688	7.30448	6.77056	7.13078	6.65475	6.67794	6.52629	6.12036	5.72938	6.69851	6.21108	6.36114	6.11375	5.70575	5.15098	5.92114	5.8538	4.80296	4.93426	5.91854
XM_021087135	1	4.86064	4.3141	5.46345	5.26242	4.83444	4.81617	5.12914	5.22405	5.53564	4.97012	5.57636	4.7123	4.83584	4.72362	5.0247	4.92815	6.97893	6.85141	6.46136	6.99331	7.05096	6.84557	6.73296	7.04051	6.25817	7.38188	7.00183	6.96414	7.08541	6.28014	6.21291	6.58537	5.91136	5.67335	6.72177	6.25329	6.13567	6.67192	5.93094	5.78376	5.35297	5.19459	5.72909	5.79978	5.63431	4.90665	5.3845	5.94237
XM_021087136	1	4.39661	5.06004	5.36491	5.55241	4.44205	5.03939	4.85424	5.4565	4.75786	4.7425	5.57636	5.44711	5.45238	5.09599	5.17593	5.64079	6.87969	6.28106	7.38327	7.11985	6.39944	7.24231	6.59142	7.18888	6.40389	7.43902	6.29047	6.74088	6.26366	7.20111	6.71635	6.58537	6.17735	6.55556	6.25974	6.25329	6.36459	5.91814	5.60717	6.33641	5.76188	5.4439	5.23679	5.50038	5.69406	5.09112	5.6168	5.8915
XM_021087140	1	4.9354	5.42393	5.18423	4.98895	5.09462	4.62897	5.38139	5.22405	5.45385	5.56437	4.64137	4.68454	5.32406	5.05865	5.73929	4.61051	7.25941	7.00275	7.26392	6.64645	7.17402	7.19663	6.43405	7.06457	6.99205	7.04631	7.10742	6.8539	6.95716	7.0258	6.5558	7.15915	5.7438	5.80716	6.21055	6.01001	6.51582	6.45942	6.52845	6.13505	6.04501	5.24875	5.23679	4.91579	5.8538	4.80296	5.85519	5.54902
XM_021087141	1	4.44543	5.4439	4.76351	5.24017	4.30509	5.27446	4.78527	4.5133	5.47585	5.49186	4.5752	4.74277	5.45238	4.62868	5.11597	5.02641	6.84114	6.36114	6.92706	6.34854	7.03022	7.21405	7.23258	6.2608	6.4242	6.78947	6.18604	7.12832	6.80105	6.78401	6.40887	6.2942	5.5638	5.48336	6.16014	6.27817	6.58904	6.56904	6.0661	6.47882	5.0869	5.54311	6.13807	5.23953	5.17133	5.26242	6.02206	4.93968
XM_021087142	1	5.39225	5.27157	5.18423	5.28034	4.51167	4.98127	4.48314	5.22405	4.30008	5.35052	5.49589	4.58656	4.80659	4.8159	4.55131	4.9963	7.01604	7.09367	6.34644	6.54126	6.33535	6.97819	6.30659	6.55243	6.34011	6.9913	6.24632	6.94832	6.76659	6.90926	7.01741	7.0694	6.05036	6.43063	6.53482	5.54091	6.57294	6.45942	5.65242	5.50223	6.11375	4.84254	6.13807	5.74273	5.52396	5.83108	6.08964	6.02162
XM_021087143	1	5.13508	4.63668	4.90455	5.41391	5.05517	4.84949	4.91922	5.38165	4.54082	4.60976	4.76499	5.12415	4.86715	4.85924	5.69854	4.79219	7.23114	6.87931	6.65765	7.13158	6.88309	6.54545	7.06425	6.96369	6.38114	7.24817	6.9792	6.55855	6.8922	6.99619	6.40887	7.0694	6.24323	6.05404	6.75109	6.01001	6.43433	6.64291	6.23387	6.13505	5.89512	4.80083	5.39171	5.07711	5.49787	5.59368	4.97951	5.99762
XM_021087146	1	5.28622	5.06004	5.02131	5.15238	5.01173	4.45015	5.12914	4.96815	4.91649	4.60976	4.50404	4.62131	4.66371	5.13242	4.55131	5.32523	6.80164	6.80919	7.36304	7.03538	6.43433	6.31507	6.47321	7.2663	6.09068	6.8687	6.64061	6.6794	6.64832	6.92835	6.77056	6.45942	5.80403	5.78098	5.8915	6.26561	5.41057	5.79187	5.698	5.32828	5.83641	5.24875	5.83784	4.98127	5.69406	5.13715	5.75783	6.09744
XM_021087147	1	4.65956	4.7085	5.0658	4.46569	5.16419	4.66312	4.57385	4.96815	5.55304	5.27157	4.5752	5.70325	5.1132	5.13242	5.40012	5.11786	7.27142	6.15779	6.22662	6.11159	6.26911	7.12744	7.14231	7.16143	7.04565	6.82631	6.64061	7.19536	7.29825	6.69319	6.90697	6.64732	6.24323	6.67794	6.48734	5.54091	6.43433	5.79187	5.46846	5.54754	5.40419	5.47412	5.06083	5.50038	5.81434	5.1832	5.8772	5.62784
XM_021087149	1	4.28851	5.31593	5.2148	5.07812	5.13083	5.18165	5.47148	4.96815	5.16954	5.49186	5.25608	4.85869	4.73367	5.09599	5.2972	5.49222	6.4703	6.93072	6.71221	6.72349	7.02435	6.28184	6.84818	6.87806	6.98161	6.74746	6.66095	7.27494	7.29362	6.76149	6.86687	6.57318	6.15249	6.23365	5.81209	5.88156	6.44885	6.25584	5.65242	5.98861	5.63736	4.70656	5.72909	6.00731	5.20199	5.90003	5.9662	6.07992
XM_021087150	1	4.49429	4.95794	4.98675	5.4589	4.22808	5.27446	4.48314	5.05948	5.49558	5.17347	4.64137	5.587	5.51577	5.33408	5.35145	5.37307	7.12524	7.12697	7.29534	6.81691	6.86266	7.32802	7.2135	6.79123	7.08871	7.43902	6.79755	7.20461	6.70205	7.25502	6.58971	6.57318	6.22154	5.51557	6.70784	5.51176	5.70469	5.98595	5.99791	6.38813	6.03276	5.02298	5.23679	5.50038	5.81434	5.73747	5.94068	5.10594
XM_021087151	1	5.36491	4.98335	5.24916	5.24017	5.19533	5.1013	4.73735	4.7633	5.04481	4.60976	4.43281	5.40842	5.14399	5.59729	4.51848	4.56412	6.39908	6.69623	7.27986	6.96953	7.25008	6.97819	7.14231	6.12904	6.78352	7.00183	6.09068	6.91536	7.25551	6.97671	7.06425	7.08342	6.63797	6.67794	5.58849	5.75083	5.7976	6.33513	6.52845	6.01903	5.89512	5.19459	5.66707	5.72267	5.95215	5.9237	5.8772	5.97134
XM_021087153	1	5.3099	4.56947	4.71889	5.56971	4.92683	4.4951	5.49787	4.96815	4.94	4.47364	4.43281	5.53076	4.39705	5.46208	4.43862	5.55459	7.20287	6.85884	6.31364	6.68134	6.35261	7.02217	6.58082	6.21807	6.85721	7.51449	6.52746	6.54257	6.41692	6.57081	6.99531	6.48548	5.52889	6.61331	5.98145	5.99258	5.7976	6.2126	6.31219	5.5856	5.68159	5.22339	5.60777	5.72267	5.03591	5.4284	5.91966	5.78515
XM_021087154	1	5.36491	5.4811	4.66855	4.39758	5.22973	4.77645	5.47148	5.05948	5.53564	5.49186	5.11839	5.82556	4.39705	4.67739	5.20879	5.02641	6.76056	6.17078	6.68549	6.20372	6.52545	6.44026	7.20699	7.2146	6.84263	7.49017	7.00183	7.18204	7.04265	7.01113	7.0479	6.84557	5.91136	6.4679	5.58849	6.33467	5.70469	6.73216	6.11607	6.43112	6.08363	5.51997	6.1834	5.32877	5.1018	5.1832	5.17419	5.8915
XM_021087156	1	5.39225	5.13809	4.31478	5.55241	5.16419	5.21014	4.61712	5.4565	5.0707	4.60976	4.8189	5.44711	5.51577	5.13242	4.62897	5.61839	6.84114	7.20827	7.38327	6.70043	6.87341	6.28184	6.78947	6.82126	6.82813	6.53482	6.35173	7.19536	6.99556	7.09924	6.24296	6.8539	6.22154	6.51327	6.37082	5.10974	6.68843	6.73216	6.03319	6.13505	5.37787	5.35212	5.54465	5.78057	5.65504	5.96873	5.64114	5.62784
XM_021087158	1	5.39225	4.81169	4.71889	5.41391	4.30509	4.91884	5.49787	5.14617	4.30008	4.97012	5.45756	5.65338	5.24833	4.89927	5.53159	4.47364	6.91255	7.17942	6.46136	6.11159	6.56382	6.31507	6.74218	6.98945	6.5104	7.41023	6.37046	6.66368	6.84963	6.30566	6.2942	6.83182	6.33416	5.55241	6.51726	5.91814	6.2861	6.33513	6.55243	5.93111	5.53489	4.80083	5.88452	5.14248	5.57201	5.73747	5.59013	5.30134
XM_021087159	1	4.49429	4.92984	4.66855	5.33295	4.88137	5.18165	5.41109	4.87152	4.65118	5.56437	5.53331	4.65063	5.29941	5.46208	5.06004	4.68905	6.51767	7.2473	7.05823	6.54126	6.48673	7.17547	6.4433	6.55243	6.94657	6.89549	6.81568	6.2323	6.75197	6.71429	6.97093	6.37378	6.41394	6.55556	6.12364	5.21196	6.31786	5.52889	6.0661	6.13505	6.06196	5.54311	5.83784	5.14248	5.47837	5.83108	5.3845	5.97134
XM_021087162	1	5.07797	4.53012	4.24979	4.86896	4.5755	4.29983	5.47148	4.64654	5.40174	4.60976	5.20843	5.49043	5.55352	4.72362	5.55938	5.08933	6.60352	6.72909	7.08342	6.66483	6.51116	6.71697	6.99769	6.12904	6.6748	6.54826	7.14231	7.27494	7.12285	7.23258	6.58971	7.0924	6.12568	5.78098	6.70784	6.31967	6.25297	6.42313	5.46846	5.81866	6.20002	5.4439	6.13807	5.8688	5.55136	5.56868	6.07202	5.15455
XM_021087163	1	4.7477	5.13809	5.24916	5.31438	4.22808	5.32723	4.97985	4.5133	4.68857	5.17347	5.1649	4.83247	5.27516	4.62868	5.32434	5.0578	7.07259	6.77766	7.01062	6.08493	6.64488	6.68982	7.09924	6.73453	6.99205	6.6203	6.43433	7.18204	7.14443	7.24317	7.08837	6.49753	6.56339	6.52881	6.05681	5.95835	6.53259	6.10256	6.39194	6.18604	5.40419	5.47412	5.39171	5.45104	5.8915	5.64362	5.25109	5.81099
XM_021087390	1	6.07056	5.4439	5.52835	5.4589	5.26839	5.764	6.21321	5.93271	5.4224	6.17386	5.78	6.28755	6.16389	5.30315	6.15648	5.23412	6.97893	6.43928	6.68549	7.01515	6.98945	7.17547	6.24343	6.87806	7.44616	7.26701	7.59448	6.991	7.29825	6.73762	6.92394	7.36938	6.63797	6.43063	6.55818	6.22435	6.85359	6.16066	6.59755	6.57769	4.31154	4.31825	5.39171	4.94768	4.54741	5.36353	4.68022	5.34433
XM_021087416	1	3.41125	3.86343	3.20429	3.48672	3.27719	2.61391	2.7957	4.00221	3.77123	2.46131	2.60568	3.18444	3.1907	3.59709	3.20248	3.49048	3.86357	3.30145	3.97388	3.57083	4.02984	4.19139	3.76348	4.05614	4.18115	3.92507	3.89098	3.70304	4.1886	3.88994	3.38849	4.04689	3.90432	3.81235	3.42125	3.82373	3.70558	3.26593	3.95845	3.89657	3.52442	4.88785	4.47796	3.65861	4.43393	4.74965	4.1124	3.40951
XM_021087417	1	3.21577	3.60354	2.89987	3.40874	3.27719	3.01367	3.86671	3.76678	3.64215	2.91752	3.50494	3.4198	3.1907	2.99513	3.29235	3.4059	4.07019	3.44757	3.97388	4.0537	3.59463	3.09271	3.89013	4.05614	4.05	4.34983	3.47348	4.21809	4.41956	4.33502	4.11752	4.12395	3.79648	4.38729	3.51069	3.95069	3.60115	3.8396	3.95845	3.52459	3.87758	4.05993	4.62109	4.17985	4.43393	4.00094	4.1124	4.07606
XM_021087418	1	4.2306	3.33019	2.89987	3.56605	3.00901	3.5417	3.86671	4.00221	2.9973	2.91752	3.50494	3.65909	3.28566	2.84777	2.57815	3.773	3.86357	3.78685	3.09904	3.34066	3.27734	3.48306	4.12469	4.05614	4.18115	4.34983	4.18525	4.31452	3.53621	3.68022	3.50263	4.12395	3.54186	4.38729	3.89859	3.24343	3.88373	4.04258	3.82543	3.52459	3.41774	4.19915	4.16692	3.98784	4.49201	3.89292	3.9306	3.02572
XM_021087454	1	5.4152	6.51358	5.81654	6.16389	5.86903	5.61028	6.41851	5.80152	6.76268	6.06196	6.37611	6.56222	5.92308	5.73847	6.70982	6.89321	6.80164	6.62667	7.51449	6.40728	7.2719	7.12744	6.49034	7.5109	7.35786	7.95633	6.89138	7.12832	7.60111	7.93594	7.08837	7.27986	7.7717	6.90165	7.12697	7.40288	7.36543	7.27734	6.55243	6.7514	6.33915	7.23492	6.991	6.54343	6.26191	6.76735	6.8713	6.76543
XM_021087456	1	5.71407	6.60385	6.12841	5.80432	6.36655	5.91603	5.78453	6.21204	6.26224	6.22756	5.81244	6.65929	6.53982	6.61566	6.37378	6.71307	6.76056	7.16793	6.80854	6.92096	7.23859	7.58837	7.57366	6.43344	7.62044	7.39834	6.89138	7.75369	7.80447	7.14968	7.62366	7.50391	7.67843	7.08278	7.43724	6.81772	7.53154	7.43774	7.61757	6.8272	7.03466	6.41899	7.84671	7.33442	7.18555	7.31954	7.27494	7.31954
XM_021087489	1	4.86064	5.16185	5.39922	5.05216	4.83444	4.20179	4.39604	5.22405	5.29015	5.07498	4.50404	4.93521	4.49021	5.02155	5.6547	4.79219	5.91722	5.30781	5.72968	4.97951	5.35579	5.69942	5.53345	5.00454	5.99154	5.07683	5.8239	5.21064	5.30923	4.92267	5.03652	6.09352	3.79648	3.48331	3.51069	3.46708	3.38161	4.21045	3.6764	4.20907	3.28716	2.51634	3.53376	2.31468	3.50812	3.13075	3.32498	2.80945
XM_021087490	1	5.10798	4.87725	4.24979	5.03039	4.88137	4.35082	4.69144	4.20002	4.8243	4.16431	4.92739	5.056	5.39977	5.46208	5.78595	4.96387	5.6501	5.04583	4.99511	5.3235	5.47502	5.01432	5.63205	5.63704	5.64298	4.68277	6.24632	4.95547	5.72031	5.59729	6.04061	6.02748	3.90432	3.98964	4.03021	3.66162	3.70558	3.8396	3.07108	3.89657	3.06152	3.16026	3.231	3.12027	3.12002	3.13075	2.6464	2.54843
XM_021087491	1	4.39661	4.74229	5.24916	4.59995	5.22973	4.54379	4.78527	5.14617	4.68857	5.17347	4.8189	5.23657	4.98979	5.05865	5.11597	5.47483	5.24554	5.14201	4.99511	4.71715	5.11256	5.25643	5.38575	5.63704	6.44076	4.68277	5.47433	5.59729	5.85269	5.39376	5.87015	6.16345	4.27016	4.24568	4.08176	3.35715	3.09926	3.26593	4.27881	4.1092	3.06152	3.40044	3.53376	2.84894	3.39039	2.26102	2.6464	3.02572
XM_021087492	1	4.78975	4.26393	4.94954	4.63021	5.09462	4.91884	4.23899	4.20002	4.72548	4.47364	4.71138	5.46894	4.35469	5.36741	4.70808	5.11786	5.74535	5.1739	5.9011	4.54248	4.88383	5.46846	5.02538	5.88973	5.50528	5.31517	5.62949	4.89565	6.11159	5.0701	5.7529	5.89898	4.0996	3.48331	3.51069	3.13231	3.70558	3.8396	4.18587	3.89657	3.52442	2.51634	3.53376	2.84894	2.99214	3.44225	3.1848	2.80945
XM_021087493	1	4.86064	4.3141	5.39922	5.26242	5.05517	5.32723	5.22375	5.14617	5.31409	4.60976	4.64137	4.58656	5.29941	5.30315	5.42535	4.52083	6.02646	5.19937	4.91797	5.37214	5.18872	5.5957	4.86539	5.77415	6.27893	4.60976	6.13202	4.76607	6.12678	5.95311	5.19829	5.60116	4.00431	4.24568	4.19442	3.88388	3.80441	3.8396	4.18587	3.17974	3.1742	2.6972	3.231	2.68288	2.86011	3.29283	2.84961	3.02572
XM_021087495	1	4.11854	4.3141	5.0658	4.96605	5.01173	4.58934	5.22375	4.20002	5.16954	4.60976	5.61283	4.88687	5.08262	4.30509	5.26934	5.43614	5.69464	5.65242	5.77826	4.44424	5.75722	5.79207	5.25931	5.63704	5.69306	5.24197	5.9315	5.01304	5.65169	5.72877	5.7177	5.89898	3.40151	4.31928	4.36208	3.75499	3.80441	4.21045	4.07236	4.01205	2.42961	2.51634	2.84841	2.9898	3.25502	3.29283	3.1848	2.80945
XM_021087496	1	5.04661	5.42393	4.81543	5.29778	4.67359	4.40604	4.94826	4.96815	4.99063	4.47364	5.02155	4.77395	5.27516	4.8159	5.76148	5.70667	5.87382	5.5522	5.15993	5.37214	5.69942	5.74621	4.83815	5.83678	6.27893	5.57647	6.2068	5.79187	5.81057	5.64481	5.0047	5.41585	4.27016	3.59856	3.42125	3.82373	3.24218	3.58042	3.6764	3.37523	2.92619	3.16026	3.53376	2.31468	3.50812	2.9536	3.32498	3.2354
XM_021087497	1	4.44543	4.12102	4.71889	5.00983	4.5755	4.66312	5.09723	4.5133	4.57914	4.47364	5.33381	4.55298	4.98979	4.36356	5.17593	5.73091	5.79287	5.33561	5.44233	5.03975	5.51249	5.46846	5.04963	5.40983	6.3211	5.50325	6.2068	5.21064	5.48473	5.85007	5.73577	6.14865	3.23375	3.90184	3.76274	3.13231	3.88373	4.21045	4.07236	4.01205	2.78113	2.51634	3.231	2.08495	2.99214	3.44225	2.43029	2.54843
XM_021087499	1	4.44543	4.53012	5.0658	5.03039	4.22808	5.21014	4.8243	4.36594	5.29015	4.7425	5.70488	4.93521	4.98979	4.67739	5.80461	5.64079	5.55241	5.60069	4.91797	4.85458	5.41749	5.74621	4.69448	5.77415	5.46074	5.02962	5.21374	5.75706	5.44669	5.59729	5.78417	6.08127	3.23375	3.59856	4.32149	3.95069	3.70558	3.8396	4.07236	3.89657	3.61906	3.16026	2.84841	3.12027	3.39039	3.56898	2.43029	3.2354
XM_021087500	1	4.34398	4.21809	5.02131	4.46569	4.44205	5.01109	5.16219	4.96815	4.68857	4.60976	5.53331	5.46894	5.34812	4.9801	5.58552	4.52083	5.79287	4.97617	5.62854	4.78408	5.3103	5.69942	4.83815	4.78342	5.89672	4.8132	6.09068	5.30755	6.07128	5.39376	5.47097	6.09352	4.27016	3.98964	4.32149	4.27509	4.10168	3.26593	3.5014	4.01205	3.28716	2.31566	3.231	2.84894	3.39039	2.51925	3.45641	3.40951
XM_021087501	1	4.7477	5.29126	5.2148	5.31438	5.09462	5.03939	5.19178	4.36594	5.33492	5.07498	4.76499	5.85394	5.37401	4.30509	5.73929	5.53445	5.6501	4.80739	5.77826	4.97951	5.05948	5.01432	5.57274	5.77415	6.11454	4.98319	5.9315	4.95547	5.83746	5.39376	5.57606	5.23785	3.40151	3.59856	3.23901	3.24343	3.24218	3.26593	3.2888	4.20907	3.28716	3.40044	3.231	2.31468	2.37985	2.74281	2.17357	2.54843
XM_021087621	1	2.5687	1.8259	1.13271	1.93758	1.53795	1.18745	1.21249	2.27527	1.57125	2.46131	1.45436	1.87261	1.48327	2.25867	1.8259	1.38227	3.62412	2.4496	3.47959	3.57083	3.59463	2.47756	3.10768	2.93888	3.27434	3.3056	3.78063	3.5303	3.00886	3.43241	3.50263	3.6704	3.66669	3.59856	3.23901	2.77002	3.60115	3.58042	3.95845	3.7892	2.61341	2.31566	3.53376	2.31468	2.71505	2.9536	2.43029	2.80945
XM_021087662	1	3.78153	4.17063	3.88373	3.22513	4.0601	3.61548	3.06496	3.49328	3.77123	2.91752	3.50494	2.82115	3.91892	3.49879	3.09943	3.70488	3.35077	3.68664	3.09904	2.60356	2.83187	4.00235	3.95918	2.93888	3.74227	3.79363	3.89098	2.70563	3.45058	3.68022	3.26861	3.7846	3.40151	3.71318	3.23901	3.66162	3.09926	4.04258	3.5014	3.52459	3.41774	4.05993	4.16692	4.34192	4.31521	4.62547	4.02464	3.40951
XM_021087663	1	3.30838	4.3141	3.79129	3.3209	3.27719	3.4607	3.18503	3.16742	3.70598	3.5417	3.22152	3.71217	3.86218	3.38776	3.70789	3.20429	3.35077	4.03301	3.09904	3.34066	2.83187	3.09271	2.97261	2.93888	3.27434	3.48672	3.89098	3.5303	3.24633	2.68475	3.69205	2.63888	2.57942	4.07944	2.47384	3.46708	3.09926	3.26593	3.2888	3.37523	3.1742	4.84254	4.16692	4.23496	3.50812	4.56412	4.19734	3.72357
XM_021087825	1	3.21577	3.06038	2.89987	2.90055	3.15537	3.97237	3.52888	3.76678	3.18033	3.5417	3.22152	3.60553	3.73917	3.49879	3.20248	3.70488	3.86357	3.87146	3.97388	3.57083	3.96858	3.48306	3.76348	3.80124	4.18115	4.34983	3.89098	4.31452	4.28254	3.68022	3.38849	3.27157	4.56389	5.19459	4.36208	4.42998	4.5345	4.8822	5.31911	4.30108	2.78113	4.25872	3.53376	3.91092	3.12002	3.89292	3.75671	3.40951
XM_021087827	1	3.60115	2.86801	2.89987	2.90055	3.53866	2.76073	2.7957	3.16742	2.9973	2.46131	2.3335	2.35192	3.28566	3.25942	2.43334	2.47693	3.62412	4.36728	3.47959	3.90698	3.14867	3.77235	4.23026	3.46394	4.05	4.25605	3.03887	4.21809	3.45058	4.45308	3.38849	3.87639	2.57942	3.34903	2.62281	3.35715	2.56654	2.38906	2.56019	3.52459	3.61906	2.6972	2.84841	3.37347	2.71505	2.26102	3.45641	3.5734
XM_021087828	1	2.43072	2.51119	3.20429	3.48672	2.45525	2.89959	2.51215	2.75478	2.6235	2.91752	2.84797	2.07073	2.54073	2.66632	2.25189	2.6044	4.07019	4.03301	3.97388	4.0537	4.02984	3.77235	3.68036	3.46394	3.74227	4.8132	4.18525	3.33167	3.61718	4.19757	3.26861	3.10636	3.66669	2.60561	3.12107	3.35715	2.36739	2.88085	2.56019	2.7067	3.1742	2.6972	2.31486	3.48477	3.25502	3.13075	2.84961	3.72357
XM_021087829	1	2.86303	3.4069	3.34353	3.22513	2.45525	3.01367	2.93888	3.49328	2.51641	2.91752	3.22152	1.65417	3.00464	3.25942	2.85347	2.32652	4.07019	4.30725	3.97388	3.57083	3.27734	4.00235	4.23026	2.93888	3.90552	3.79363	4.18525	3.70304	4.28254	4.19757	3.99051	4.04689	3.54186	2.60561	2.88772	2.28479	3.49422	2.88085	3.07108	2.7067	3.87758	2.6972	2.84841	2.68288	3.60567	2.51925	3.32498	3.5734
XM_021088305	1	1.13139	1.41456	1.13271	1.58776	1.31576	1.37585	1.40612	0.243758	1.13111	1.44568	1.75135	1.27176	1.63566	1.82151	1.508	1.21335	2.69631	2.10759	2.09361	2.60356	2.50263	2.02395	2.58496	2.55334	0.995023	2.17438	2.13735	2.20342	1.98336	2.01901	2.0696	1.87942	1.6344	1.72982	0.672929	1.5756	1.4406	1.40846	1.39744	1.54836	1.22291	2.0922	1.94414	0.846603	0.939735	1.92131	1.41839	0.982402
XM_021088306	1	0.86393	1.8259	1.13271	1.58776	1.53795	1.18745	1.21249	1.32415	1.57125	1.44568	1.45436	1.65417	1.80389	1.58231	1.508	1.38227	2.95819	2.87944	2.09361	1.92649	2.23314	2.02395	2.19412	2.55334	1.45074	2.63136	2.77425	2.48673	1.84144	2.4012	1.65642	1.87942	1.34888	1.72982	1.14752	1.35977	1.63566	1.40846	1.39744	1.21284	1.22291	1.6784	1.94414	1.29319	1.70199	1.53473	1.41839	1.57089
XM_021088307	1	1.3073	1.69886	1.88777	1.58776	1.53795	0.716395	1.57156	1.32415	1.72705	1.44568	1.14752	1.87261	1.80389	1.12784	1.68022	1.03727	2.69631	1.68512	2.09361	2.32946	2.50263	2.02395	2.02154	2.55334	1.45074	2.17438	2.77425	2.48673	1.98336	2.4012	2.5299	2.31094	1.02873	1.50198	1.34541	1.74651	1.4406	1.40846	1.74266	1.54836	1.61362	1.35042	1.3063	1.29319	1.35348	2.10683	2.00467	0.982402
XM_021088308	1	1.80077	1.55644	1.41782	1.83981	1.76721	1.18745	0.999692	1.32415	1.57125	1.44568	1.14752	1.54033	1.80389	1.36231	1.68022	1.55548	3.17253	2.75478	2.09361	1.92649	2.50263	2.47756	2.80582	2.55334	1.83849	2.63136	2.77425	1.5252	2.41939	2.01901	2.87591	2.11042	1.34888	1.50198	1.34541	1.35977	1.4406	1.40846	1.74266	1.21284	1.00421	1.82633	1.3063	1.80571	1.52713	1.74788	1.41839	1.28939
XM_021088309	1	1.48094	0.900045	1.41782	1.58776	1.31576	1.55724	0.722781	1.32415	1.72705	1.44568	1.75135	1.77718	1.13434	1.58231	1.15141	1.8444	2.34352	2.10759	2.50788	2.32946	2.83187	2.02395	2.34352	2.55334	1.45074	1.86702	2.13735	2.20342	1.84144	2.4012	2.65668	2.31094	1.02873	1.50198	1.34541	1.5756	1.4406	0.334765	1.39744	0.78802	1.44027	1.95044	1.3063	1.11277	1.35348	1.74788	1.41839	1.57089
XM_021088310	1	1.80077	1.12822	1.41782	1.83981	1.31576	1.37585	1.40612	1.32415	1.13111	1.44568	1.45436	1.54033	1.63566	1.36231	1.68022	1.55548	1.90097	2.75478	2.50788	1.50042	2.23314	2.47756	1.4862	2.93888	1.45074	2.17438	2.38755	2.20342	1.69991	1.58836	2.65668	2.11042	1.34888	1.72982	1.34541	1.5756	0.968227	0.334765	1.39744	1.21284	1.44027	1.95044	1.3063	1.46475	1.35348	1.53473	1.18893	1.57089
XM_021088311	1	1.3073	1.8259	1.41782	1.83981	1.53795	1.74398	1.21249	1.32415	1.13111	1.44568	1.45436	1.65417	1.48327	1.36231	1.508	1.6997	2.69631	2.4496	2.09361	1.92649	2.08333	2.47756	2.19412	2.55334	1.45074	2.63136	2.38755	1.5252	1.69991	1.08854	2.5299	1.64286	1.34888	1.22311	0.894562	1.35977	0.621407	1.40846	0.972791	1.21284	1.22291	1.82633	1.3063	1.46475	1.84433	1.07333	1.41839	1.57089
XM_021088312	1	1.63778	1.55644	1.88777	1.4562	1.0775	1.55724	1.21249	1.32415	1.44027	1.44568	1.14752	1.40676	1.80389	1.12784	1.508	1.6997	2.95819	2.99082	2.50788	1.92649	2.91124	2.47756	1.84894	2.55334	0.995023	2.40863	2.60882	1.88155	2.41939	2.01901	1.46509	2.31094	1.34888	1.50198	1.68599	1.5756	1.83205	0.334765	1.74266	1.21284	1.22291	1.95044	1.94414	1.46475	1.52713	1.92131	1.41839	1.83234
XM_021088314	1	1.13139	1.41456	1.88777	1.14902	1.31576	1.18745	1.21249	1.32415	0.921561	1.44568	1.14752	1.14024	1.316	1.12784	1.33957	1.21335	2.34352	2.60479	2.50788	2.60356	2.08333	2.85594	2.47405	1.63527	1.45074	2.17438	2.13735	2.48673	2.29661	2.68475	2.39352	2.11042	1.02873	1.22311	1.14752	1.5756	1.63566	1.40846	1.39744	1.21284	1.22291	1.95044	1.3063	1.63003	1.9878	1.07333	1.41839	1.57089
XM_021088315	1	1.63778	1.8259	0.736638	1.83981	1.53795	1.37585	1.75747	1.32415	1.27179	0.211415	0.750796	1.87261	1.80389	1.12784	1.508	1.6997	2.34352	2.29385	2.50788	1.92649	2.61494	2.47756	1.66089	2.55334	0.995023	2.81452	2.38755	2.48673	1.69991	2.4012	2.5299	1.87942	1.02873	1.50198	1.51596	1.5756	1.83205	1.40846	0.972791	1.21284	1.00421	1.6784	1.3063	1.29319	1.52713	1.74788	1.18893	0.982402
XM_021088316	1	1.3073	2.04464	1.13271	1.14902	1.53795	1.18745	1.90225	1.32415	1.27179	1.44568	1.75135	1.40676	1.63566	1.82151	1.68022	0.767689	1.90097	2.75478	2.09361	2.32946	2.72535	2.47756	1.4862	2.55334	1.45074	2.81452	2.38755	1.88155	1.98336	2.01901	2.65668	1.87942	1.34888	1.50198	1.14752	1.35977	1.63566	0.334765	1.39744	0.78802	1.22291	1.82633	1.3063	1.46475	1.9878	1.74788	1.18893	0.982402
XM_021088317	1	1.48094	1.26362	1.41782	1.72869	1.53795	1.55724	1.21249	1.32415	1.44027	1.44568	1.97175	1.77718	1.80389	1.58231	1.15141	1.6997	2.95819	2.60479	2.50788	2.32946	2.36805	2.02395	2.47405	2.55334	1.83849	2.40863	1.53594	2.20342	1.69991	2.68475	2.5299	2.11042	1.6344	1.72982	1.68599	1.5756	1.2223	1.40846	1.39744	0.78802	1.22291	2.20963	1.3063	1.29319	1.16365	1.53473	1.82522	0.63541
XM_021088318	1	1.13139	1.41456	1.41782	1.4562	1.53795	1.86702	1.40612	1.32415	1.13111	0.211415	1.45436	1.54033	1.63566	1.58231	1.33957	1.21335	2.95819	2.4496	2.50788	1.50042	2.08333	2.47756	2.02154	1.63527	1.45074	2.17438	1.53594	2.20342	1.84144	2.4012	1.85593	1.87942	1.6344	1.22311	1.34541	1.74651	1.63566	1.40846	1.39744	1.54836	1.00421	2.31566	1.94414	1.63003	1.52713	1.92131	1.41839	0.982402
XM_021088319	1	1.13139	1.55644	1.13271	0.961487	1.31576	1.18745	1.21249	1.32415	1.44027	0.211415	1.14752	1.77718	1.13434	1.36231	0.910541	1.03727	2.95819	2.60479	2.50788	2.32946	3.00069	2.02395	2.19412	1.63527	0.995023	2.17438	2.13735	2.48673	1.84144	2.01901	1.85593	2.11042	1.34888	0.895552	1.14752	1.35977	0.968227	1.40846	0.972791	1.21284	1.22291	1.50998	1.3063	1.29319	1.70199	1.92131	1.41839	1.57089
XM_021088320	1	1.80077	1.55644	1.41782	1.58776	1.0775	1.86702	0.722781	1.32415	1.57125	1.44568	1.45436	0.984675	1.80389	1.36231	1.508	1.38227	2.34352	1.89564	2.09361	1.50042	2.50263	2.02395	2.47405	2.55334	1.45074	1.25091	2.13735	2.20342	1.17589	2.68475	2.39352	2.11042	1.02873	1.72982	1.51596	1.5756	1.63566	1.40846	1.39744	1.54836	1.44027	2.31566	1.3063	1.63003	1.52713	2.26102	1.6296	1.28939
XM_021088321	1	1.32781	1.55644	1.46431	1.27947	1.0775	1.00923	1.21249	1.32415	1.57125	1.44568	1.18578	1.5661	1.94414	1.84195	1.65062	1.03727	2.66066	2.75478	2.00542	2.38227	2.4856	2.11458	2.34352	2.48964	1.37953	2.40863	2.58133	2.20342	1.84144	2.34631	2.63867	1.60896	1.07903	1.46492	1.14752	1.35977	1.18833	0.568492	1.46421	1.27286	1.22291	1.50998	1.88589	1.59409	0.990054	1.35626	1.41839	0.900727
XM_021088322	1	1.13139	1.8259	1.46431	1.8273	1.53795	1.18745	1.73541	1.32415	1.4138	1.44568	1.18578	1.51869	1.66434	1.12784	1.70641	1.38227	2.95819	2.4496	2.17615	1.56698	2.61494	2.8176	2.45321	2.48964	1.37953	2.13151	2.18109	2.70563	2.01496	1.52713	2.37257	1.69473	1.34888	1.46492	0.672929	1.35977	0.968227	1.40846	1.46421	1.27286	1.40162	1.50998	1.3063	1.46475	1.84433	1.72294	1.41839	1.28939
XM_021088323	1	1.48094	1.69886	1.41782	0.738607	1.53795	1.18745	1.40612	1.32415	1.57125	1.44568	1.14752	1.40676	1.80389	1.58231	1.33957	1.55548	1.25269	2.10759	2.86674	1.01561	2.72535	3.09271	2.58496	2.93888	1.83849	2.40863	2.60882	2.48673	1.98336	2.01901	2.87591	1.64286	1.02873	1.22311	1.51596	1.35977	1.2223	0.334765	1.74266	1.21284	0.729992	1.6784	1.3063	1.29319	0.939735	2.10683	1.41839	1.57089
XM_021088325	1	1.80077	1.41456	1.65584	1.30405	1.93535	0.976892	0.722781	1.32415	1.57125	1.44568	1.14752	1.97604	1.48327	1.58231	1.508	1.6997	1.90097	2.60479	2.09361	2.32946	2.36805	2.02395	2.02154	2.55334	1.45074	2.81452	2.38755	1.88155	1.98336	2.4012	2.5299	2.11042	1.34888	1.50198	1.51596	1.35977	0.968227	0.334765	1.39744	1.54836	0.729992	1.6784	1.3063	1.63003	1.52713	1.53473	1.6296	1.57089
XM_021088326	1	1.48094	1.8259	1.13271	1.4562	1.76721	1.74398	0.999692	1.32415	1.57125	1.44568	1.75135	1.40676	1.80389	1.82151	1.68022	1.6997	2.69631	2.29385	1.36281	2.32946	2.72535	2.85594	1.4862	2.55334	1.45074	2.40863	2.77425	2.20342	2.54626	2.4012	2.97305	1.64286	1.34888	1.72982	0.894562	1.5756	1.63566	0.334765	0.972791	0.78802	1.22291	1.35042	1.3063	1.63003	1.52713	1.53473	1.41839	0.982402
XM_021088327	1	1.13139	1.12822	1.41782	1.58776	1.31576	1.74398	0.999692	1.32415	1.72705	1.44568	1.75135	1.77718	1.63566	1.36231	1.33957	1.55548	2.34352	2.4496	2.09361	1.92649	2.50263	2.02395	1.84894	2.55334	1.83849	2.17438	2.92006	1.88155	1.69991	2.4012	2.24117	1.64286	1.6344	1.92756	1.34541	1.5756	1.63566	1.40846	1.39744	1.21284	1.22291	1.82633	1.3063	1.29319	1.52713	1.92131	1.6296	0.982402
XM_021088328	1	1.48094	1.55644	1.41782	0.738607	1.53795	1.55724	1.21249	1.32415	1.13111	1.44568	0.750796	1.77718	1.80389	1.12784	1.8259	1.94739	2.69631	2.4496	2.50788	2.60356	2.61494	2.47756	1.66089	2.55334	1.83849	1.56873	2.38755	1.88155	1.84144	2.68475	2.77031	1.64286	1.02873	1.22311	1.14752	1.5756	1.4406	1.40846	0.972791	1.21284	1.00421	1.50998	1.3063	1.46475	1.16365	2.26102	1.41839	1.57089
XM_021088329	1	1.48094	1.12822	1.41782	1.4562	1.31576	1.74398	1.40612	0.243758	1.13111	1.44568	1.14752	1.54033	1.63566	1.58231	1.68022	1.55548	2.69631	2.4496	2.50788	1.92649	2.50263	2.02395	2.02154	2.93888	1.83849	2.17438	2.13735	2.70563	1.98336	2.4012	2.5299	2.11042	1.6344	0.895552	1.34541	1.35977	0.968227	0.334765	1.39744	1.54836	1.22291	1.95044	1.3063	1.63003	0.939735	1.53473	0.923494	1.57089
XM_021088330	1	0.86393	1.93972	1.41782	1.4562	1.53795	1.37585	1.40612	1.32415	1.44027	1.44568	1.14752	1.54033	1.80389	1.82151	1.8259	1.6997	2.69631	2.60479	1.36281	2.32946	2.61494	2.02395	2.02154	1.63527	1.83849	2.40863	2.77425	1.88155	1.98336	2.4012	2.65668	2.11042	1.34888	1.72982	1.34541	1.74651	0.968227	0.334765	0.972791	1.21284	1.44027	1.82633	1.3063	1.46475	1.84433	1.53473	1.6296	1.28939
XM_021088331	1	1.3073	1.69886	1.88777	1.83981	1.31576	0.976892	0.999692	1.32415	1.44027	1.44568	1.14752	1.97604	1.93483	1.97876	1.33957	1.21335	2.69631	1.89564	2.09361	1.01561	2.61494	3.09271	1.66089	2.55334	1.45074	2.81452	2.77425	2.20342	2.15347	2.01901	2.5299	2.4918	1.02873	1.50198	1.34541	1.74651	1.2223	1.40846	0.972791	1.21284	1.44027	1.6784	1.3063	1.46475	0.939735	1.53473	1.6296	1.57089
XM_021088332	1	1.93111	1.55644	1.88777	1.83981	1.93535	1.37585	1.21249	1.32415	1.57125	1.44568	1.14752	1.87261	1.48327	1.58231	1.33957	1.55548	2.34352	2.87944	2.50788	1.50042	2.83187	1.31632	2.19412	2.93888	1.83849	1.86702	1.83279	1.88155	2.15347	2.01901	2.0696	2.11042	1.6344	1.50198	1.14752	1.74651	1.2223	0.334765	1.39744	0.78802	1.44027	2.20963	1.3063	1.63003	0.703421	1.92131	1.41839	0.982402
XM_021088333	1	1.48094	1.41456	1.88777	1.30405	1.31576	1.74398	1.21249	0.243758	0.921561	1.44568	1.14752	1.77718	1.63566	1.58231	1.33957	1.55548	2.34352	2.4496	2.09361	1.50042	2.91124	2.47756	2.02154	1.63527	1.45074	2.40863	1.83279	2.20342	1.52958	2.01901	2.77031	1.38405	1.34888	1.50198	1.34541	1.35977	1.83205	1.40846	1.39744	1.21284	1.44027	1.6784	1.94414	1.29319	1.35348	1.74788	1.18893	0.982402
XM_021088513	1	2.25867	2.3845	2.06463	1.72869	2.24669	2.47662	2.51215	2.27527	1.57125	1.44568	2.3335	2.70113	1.13434	1.97876	2.05187	2.32652	3.35077	3.44757	3.09904	2.60356	3.00069	2.47756	2.80582	2.93888	3.52953	3.48672	3.27269	3.06848	4.1886	3.43241	2.5299	3.42125	2.28803	2.36848	1.51596	2.46069	2.56654	1.40846	2.24289	2.43874	3.06152	2.6972	2.31486	3.25225	2.37985	2.51925	2.84961	3.2354
XM_021088515	1	1.48094	1.8259	1.65584	1.72869	2.24669	2.3141	1.57156	2.27527	1.84173	1.44568	1.45436	2.70113	1.48327	1.58231	1.508	1.38227	3.86357	2.4496	3.09904	3.04045	3.89397	2.47756	2.58496	2.93888	4.30128	3.3056	3.63167	2.20342	3.69089	3.43241	3.50263	3.97075	2.57942	2.09618	2.29622	2.03701	1.83205	1.40846	1.74266	2.7067	2.61341	2.6972	2.31486	3.12027	2.86011	1.92131	2.84961	2.54843
XM_021088570	1	5.46195	5.20283	5.2148	5.70984	5.5123	5.54774	5.49787	5.80152	5.14184	6.00157	5.81244	6.17149	5.2249	4.9801	6.11083	5.77488	5.09363	5.22582	5.82455	5.95551	5.68233	5.5957	6.01549	5.77415	5.01029	5.72597	5.75883	5.01304	5.39999	5.1362	5.32828	5.41585	5.34854	6.05404	5.9298	5.30513	5.4962	6.42313	6.0661	5.7523	5.87756	5.64424	6.09068	4.57641	5.81434	6.20884	5.55623	4.68022
XM_021088751	1	3.99375	2.62785	3.97656	2.78269	2.45525	3.25593	3.305	3.16742	3.44989	3.78265	2.60568	3.65909	3.09301	3.49879	2.85347	3.4059	3.35077	3.16312	3.09904	3.90698	3.00069	3.48306	3.82779	3.46394	2.50147	3.3056	3.89098	3.06848	3.77022	3.12632	3.50263	3.7846	2.857	3.18723	3.59568	3.56917	3.49422	3.26593	3.2888	2.96125	2.92619	3.01603	2.84841	1.46475	2.14081	1.92131	1.82522	2.24389
XM_021088860	1	5.04661	5.45093	4.54506	5.6308	5.36194	5.22716	5.39556	5.344	5.20817	5.59115	5.49589	5.3393	5.18821	5.03939	5.41279	4.92815	6.60352	6.59896	6.50609	6.81691	6.17501	6.73107	6.27183	6.45411	5.77855	6.1175	6.8095	6.18462	5.57201	6.49584	6.38893	5.91775	4.9674	5.95215	5.53825	5.3197	5.38396	5.59977	5.41917	5.47681	5.4167	6.33693	5.96988	5.60788	6.05804	5.65523	5.90787	5.68626
XM_021089175	1	0.907083	1.38884	1.36876	1.58776	1.3483	1.71303	1.42983	0.479234	1.72705	0.482044	1.14752	0.984675	1.34019	1.39715	1.30819	1.55548	1.82134	2.26714	1.98923	2.26764	1.88654	2.47756	2.02154	2.47099	2.15719	2.17438	1.57864	1.16116	1.95313	2.01901	2.02296	1.64286	1.34888	1.92756	1.51596	1.16497	1.68075	0.334765	1.4701	1.28422	2.07718	1.37501	1.3063	0.882452	1.95925	1.53473	1.2233	1.83234
XM_021089258	1	2.25867	2.31486	2.06463	2.04014	1.53795	2.61391	2.35253	2.27527	2.51641	2.19231	2.3335	2.4191	2.72812	2.14255	2.43334	2.47693	2.95819	3.44757	3.63014	3.34066	3.00069	2.47756	3.27645	3.2484	3.63299	3.56898	3.78063	3.44424	3.72698	3.28978	3.50263	3.48743	3.60383	3.42371	2.69695	3.95069	3.1726	3.09733	3.6764	3.45308	3.35619	2.60591	3.39665	3.31002	3.25502	3.50894	3.0237	3.2354
XM_021089565	1	3.16938	3.01234	2.98805	2.96901	2.93218	2.89959	2.7957	2.97884	3.55715	2.71462	2.84797	2.4191	3.3392	2.66632	3.09943	3.14908	4.40491	4.39638	4.40545	4.681	4.5715	4.66345	4.69448	4.49021	3.41694	3.85818	4.3922	4.21809	3.89791	4.2662	4.30169	4.08656	2.857	2.24491	2.62281	3.79152	2.85745	2.38906	3.18033	3.06535	2.61341	2.31566	3.05399	2.51551	2.47911	2.85159	3.0237	2.68043
XM_021090110	1	4.34398	3.54265	3.05342	3.56605	3.15537	3.25593	3.80098	4.5133	2.87978	3.78265	3.62387	3.60553	3.91892	3.70237	3.29235	3.98608	4.75437	4.36728	4.46734	5.21862	4.91922	5.01432	4.7269	4.90148	4.52511	5.24197	4.98559	5.01304	4.80827	5.33381	5.06758	4.40192	5.59648	5.0126	4.59995	3.95069	5.24378	5.09154	4.60862	5.07453	3.06152	3.16026	3.53376	3.37347	3.7062	2.9536	3.66087	3.96768
XM_021090842	1	3.30838	2.3845	2.32807	2.78269	3.27719	3.1376	2.7957	2.75478	3.52127	3.25525	2.60568	2.22159	3.1907	3.25942	2.57815	2.6044	5.02106	3.57661	5.07559	4.54248	4.45935	4.61212	5.00454	4.78342	5.24944	5.07683	4.76542	4.76607	4.9772	4.33502	4.6048	4.73988	4.0996	3.48331	3.97342	3.56917	2.56654	2.88085	3.2888	3.17974	4.7008	3.50127	3.231	5.17419	4.04131	3.79671	5.06732	5.25294
XM_021091035	1	1.93111	2.14161	1.88777	2.43072	2.10999	2.22173	2.26813	2.27527	2.23654	1.44568	1.14752	2.47781	1.93483	1.58231	2.25189	1.94739	3.86357	2.60479	3.09904	2.85843	3.4507	3.3098	2.69482	3.46394	3.74227	2.81452	3.38682	2.91368	3.86742	3.43241	2.77031	3.6704	2.44222	2.09618	1.83671	2.16978	2.47194	2.10119	2.24289	2.08662	3.47404	2.20963	2.31486	3.05213	2.86011	2.9536	3.32498	3.40951
XM_021091036	1	2.04416	2.3845	2.32807	1.83981	2.24669	2.47662	2.17333	2.27527	2.15686	2.19231	1.97175	1.77718	2.25207	1.36231	1.8259	2.0567	3.75784	3.51275	3.31633	1.92649	2.91124	3.09271	2.34352	3.64769	4.05	2.81452	2.92006	3.21836	3.80549	3.43241	3.26861	3.35206	2.57942	2.09618	2.09975	1.74651	2.36739	2.10119	1.74266	2.43874	3.7139	2.79323	2.61341	3.31002	2.79809	2.74281	2.54285	2.54843
XM_021091037	1	1.63778	2.51119	2.06463	2.04014	1.93535	1.99298	2.51215	1.32415	1.84173	2.19231	1.75135	2.4191	2.34123	2.14255	2.05187	2.47693	4.07019	2.75478	2.86674	1.92649	3.39779	3.3098	3.17258	3.2484	3.83062	3.3056	3.16362	3.33167	4.10852	2.01901	2.65668	3.73014	2.857	2.09618	2.09975	1.89769	2.36739	2.10119	1.74266	2.58774	3.28716	2.31566	2.84841	3.12027	2.86011	2.85159	2.84961	2.9192
XM_021091555	1	2.43072	2.62785	2.32807	2.43072	2.24669	2.3141	1.21249	2.27527	1.84173	2.46131	1.45436	2.07073	2.54073	1.58231	2.25189	2.6044	4.54353	3.78685	3.76304	3.57083	4.31725	4.19139	3.42629	3.46394	4.70723	3.48672	3.27269	4.10546	3.96415	3.68022	4.17711	3.97075	1.88435	2.60561	2.09975	0.849818	2.56654	1.40846	1.74266	2.08662	4.54931	4.88785	4.33264	4.98127	4.10659	4.08756	4.32934	4.81678
XM_021091938	1	1.93111	1.69886	1.88777	2.60931	1.53795	1.86702	2.05881	1.95671	2.38178	1.44568	1.75135	2.53197	2.34123	1.36231	2.43334	2.54549	4.40491	4.48314	3.47959	4.20033	3.71246	3.89437	4.36023	4.28616	2.75167	4.0531	4.45185	4.31452	3.61718	4.45308	4.22703	3.93222	2.44222	3.65823	4.05787	2.84223	3.49422	4.21045	3.40471	1.84865	2.42961	2.31566	2.31486	1.80571	1.9878	2.74281	2.17357	1.83234
XM_021091939	1	2.14806	2.04464	1.13271	2.60539	1.53795	1.71645	2.25621	2.51394	1.94498	2.22314	1.71503	2.15967	2.14806	1.97876	2.25189	2.23794	3.97307	4.27704	3.61732	4.63437	4.60913	3.90937	4.28436	4.64705	3.10768	3.98753	4.69799	4.21809	3.80347	4.19757	4.67302	4.09088	2.13907	3.66452	3.86101	2.37448	3.32258	3.8396	3.19142	2.30143	1.82558	3.01603	2.0103	2.08495	2.28721	2.64911	1.41839	1.83234
XM_021091972	1	5.50734	4.17063	5.39922	5.10676	5.44312	4.40604	4.73735	5.14617	5.33492	4.7425	4.8189	4.74277	4.30345	4.62868	4.6651	5.37307	5.55241	5.07827	5.07559	5.56716	5.78968	4.61212	5.192	5.10938	6.11454	5.46453	5.08383	6.11941	5.72031	5.688	6.17998	5.84853	4.74871	4.9208	4.76974	4.12051	4.03686	5.27581	4.45113	4.1092	4.11444	4.98905	5.72909	4.62464	4.8057	4.99562	5.73333	4.75247
XM_021092071	1	5.53022	3.98071	5.55623	5.07812	4.83444	4.77645	5.01371	4.96815	5.45385	5.62387	5.07283	5.00686	5.68219	4.8159	5.08854	4.56412	6.42647	6.71349	6.63092	6.99331	6.71495	6.57382	6.23299	6.59169	6.85721	7.08244	6.80481	6.71734	6.80105	6.67192	6.95422	7.30567	4.9674	5.38152	4.59995	4.79219	5.43682	5.44789	5.20493	4.30108	4.91635	6.58454	5.72909	6.30009	6.20071	6.50277	6.05585	5.30134
XM_021092073	1	5.73655	4.44855	4.71889	5.98789	5.7237	4.94873	4.8243	4.96815	5.79555	4.85952	4.36264	5.26327	6.0188	5.46208	5.14399	4.7272	6.80164	6.56528	6.12452	6.83702	6.24532	6.18775	6.60016	6.51463	6.8004	6.8687	6.53783	6.33137	6.76002	6.71429	6.65024	6.67073	4.27016	5.10525	5.58849	4.74996	4.71889	5.52889	4.74484	4.83152	5.2105	6.58454	5.99791	6.23114	5.57201	6.36745	5.55623	6.18871
XM_021092322	1	2.5687	2.23219	2.53703	1.93758	1.93535	2.3141	1.90225	2.75478	1.57125	1.44568	1.45436	2.22159	2.25207	1.58231	1.508	1.6997	3.86357	2.99082	3.47959	2.60356	3.89397	3.09271	2.34352	3.80124	4.41956	2.81452	2.38755	2.20342	3.24633	3.43241	3.38849	3.27157	2.57942	2.36848	1.83671	1.35977	2.75989	1.40846	2.24289	2.43874	2.92619	2.0922	2.31486	2.84894	2.86011	2.51925	3.32498	2.54843
XM_021092329	1	3.78153	3.60354	3.05342	3.40874	4.30509	4.14927	3.52888	3.16742	3.44989	2.91752	3.75098	3.96271	3.65635	3.38776	3.70789	4.13189	3.86357	3.68664	3.47959	3.57083	3.50329	3.77235	3.22716	4.05614	4.18115	3.3056	3.63167	4.31452	3.89791	3.68022	4.27861	4.04689	3.54186	4.16724	4.03021	4.48358	4.35802	3.58042	3.82543	4.20907	3.7139	3.81578	3.97493	3.75045	3.39039	3.79671	3.45641	3.5734
XM_021092579	1	3.10913	1.55644	2.06463	2.1367	2.84386	1.55724	2.17333	2.75478	3.44989	1.44568	1.97175	2.22159	2.25207	1.58231	2.43334	3.20429	2.34352	3.44757	3.09904	3.34066	3.50329	3.09271	2.58496	3.46394	2.95422	1.86702	1.83279	2.70563	2.84804	3.12632	1.85593	2.63888	2.57942	2.60561	2.62281	2.03701	2.36739	1.40846	2.24289	2.7067	2.61341	1.82633	2.31486	3.12027	2.55898	2.74281	3.0237	2.80945
XM_021092859	1	4.8244	4.92984	4.76351	5.15238	4.97131	4.70132	4.44118	4.20002	4.02196	4.32393	4.64137	3.96271	3.80813	4.36356	3.94529	3.6291	4.84858	5.41826	5.50478	5.10214	5.02962	5.53535	5.47867	4.78342	5.0701	5.61617	5.43854	4.89565	5.60402	5.72877	5.51577	5.1049	4.68755	5.44921	5.43707	4.96214	4.41402	5.52889	4.95287	5.01386	4.95287	5.13034	5.15098	4.44011	5.23338	5.09112	5.02323	4.52753
XM_021092860	1	4.11854	4.98335	4.5133	4.5675	4.30509	4.09088	5.19178	5.22405	4.02196	4.60976	4.43281	3.65909	3.97901	4.24048	4.84652	3.773	5.55241	4.97617	5.07559	5.03975	4.91922	5.53535	5.38575	4.64705	5.0701	5.35035	4.94031	5.56094	5.7373	5.77208	5.53751	5.3309	4.91797	5.41539	4.6651	4.37597	5.0231	4.35709	4.18587	4.20907	4.74332	5.19459	5.23679	4.48575	4.60512	4.95167	4.2605	5.30134
XM_021093360	1	3.41125	3.98071	4.24979	4.32579	3.77773	4.4951	4.48314	4.00221	4.37918	3.25525	3.95603	2.92561	4.03226	3.59709	3.38665	3.70488	5.79287	4.76638	5.37602	5.27261	4.79527	4.83036	5.23657	4.90148	6.01761	5.80403	4.42472	5.40665	5.39999	5.27581	5.09363	5.67178	4.0996	3.90184	3.33339	4.3245	3.70558	3.26593	3.82543	3.37523	4.0459	3.59719	4.47796	3.75045	3.60567	4.41805	4.19734	3.96768
XM_021093507	1	2.6235	3.06038	2.53703	3.17434	2.73591	2.6844	2.99963	2.97884	2.67873	2.71462	2.20557	2.75206	2.72812	2.36119	2.43334	2.81264	3.52475	3.22959	3.86464	3.4674	3.59463	3.63733	3.56692	3.63065	3.84017	3.85818	3.78063	3.91385	4.13509	3.8083	3.56165	3.83638	2.57942	2.83072	2.36953	2.85004	2.94355	3.09733	2.70715	2.96125	3.47404	3.40044	3.41316	2.91839	3.31527	3.38275	3.51091	3.13053
XM_021093508	1	2.51265	2.82397	2.44829	3.06022	2.55874	2.76073	2.99963	2.75478	2.81686	2.91752	2.47725	2.35192	2.41267	2.56011	2.16254	2.53845	3.49962	3.78685	3.76304	3.57083	3.66954	3.87711	3.46505	3.66708	3.98463	3.99313	3.71498	3.92094	3.92507	3.81834	3.64336	3.92154	2.70382	2.83072	2.47384	3.18987	2.66268	2.68604	2.84734	2.60356	3.57083	3.54349	3.67517	3.65861	3.46176	3.22959	3.50581	3.50319
XM_021093509	1	2.51265	3.28314	2.42404	3.01116	2.94836	2.84871	2.93888	3.00407	2.68405	2.71462	2.60568	2.4191	2.35056	2.37162	2.57815	2.55222	3.49962	3.63299	3.86464	3.47822	3.63167	3.65282	3.63809	3.46394	3.99122	4.0531	3.72227	3.4337	3.7363	3.31125	3.92871	3.6704	2.72716	3.10454	2.55222	2.38841	2.48103	2.61862	2.69088	2.81956	3.58222	3.44989	3.37587	3.12027	3.44757	3.79671	3.50581	3.15634
XM_021093522	1	2.25867	2.86801	3.34353	2.43072	3.53866	3.35693	3.305	3.49328	2.23654	2.46131	2.60568	3.3479	2.41267	2.47425	2.98224	3.4059	4.24568	3.87146	4.32393	3.90698	3.66954	3.48306	4.01627	3.80124	3.74227	3.92507	3.63167	3.98201	3.96415	3.68022	4.11752	4.12395	3.54186	3.00846	2.77514	2.90036	3.24218	2.88085	2.84734	2.7067	3.28716	2.6972	3.231	3.48477	3.60567	2.9536	2.84961	3.72357
XM_021093726	1	3.60115	4.12102	3.34353	3.22513	3.27719	4.03173	3.86671	3.16742	3.92789	3.98101	3.22152	3.60553	3.28566	2.99513	3.6355	3.49048	5.02106	5.04583	4.82145	4.71715	5.35579	5.25643	4.89115	4.49021	4.30128	5.02962	5.43854	5.30755	5.30923	5.20757	4.74397	5.26865	4.74871	3.98964	3.89859	4.58637	4.5345	3.26593	3.82543	4.69393	4.18487	4.13289	3.53376	3.91092	4.31521	3.6812	4.1124	3.96768
XM_021094167	1	1.13139	2.97557	2.32807	1.72869	2.24669	2.11226	2.17333	1.32415	2.38178	2.91752	2.60568	2.07073	2.25207	2.66632	2.25189	1.6997	4.07019	4.03301	4.32393	3.57083	4.02984	4.48966	4.28436	3.46394	3.74227	4.0531	3.78063	3.70304	4.02781	4.19757	3.69205	3.6704	1.34888	2.36848	1.83671	1.74651	2.13422	2.38906	1.74266	2.43874	2.20655	2.86982	3.77869	2.51551	2.86011	3.13075	3.0237	3.02572
XM_021094168	1	1.13139	3.06038	3.05342	1.4562	2.45525	2.3141	2.51215	1.32415	2.38178	2.91752	2.3335	1.87261	2.41267	2.47425	2.25189	2.32652	3.35077	3.44757	3.76304	3.90698	3.7587	4.34861	3.89013	3.80124	3.27434	3.3056	3.89098	3.33167	4.13509	4.45308	4.51731	3.42125	1.88435	2.36848	1.83671	2.28479	2.13422	1.40846	1.74266	2.43874	2.78113	2.31566	3.53376	2.9898	2.55898	3.89292	3.9306	3.02572
XM_021094169	1	2.04416	2.51119	2.71803	1.4562	2.24669	2.3141	2.65013	2.27527	2.51641	1.44568	2.3335	1.65417	2.66001	2.66632	1.8259	2.15433	4.07019	4.30725	4.59476	4.0537	4.31725	4.00235	4.28436	4.05614	3.74227	2.81452	4.2711	3.84765	4.08183	4.19757	3.69205	3.55535	1.88435	2.36848	1.83671	2.28479	1.4406	2.38906	2.56019	2.43874	1.93595	2.86982	4.33264	3.48477	1.52713	3.89292	4.02464	2.24389
XM_021094170	1	1.80077	2.86801	2.06463	1.93758	1.93535	2.47662	2.65013	2.27527	2.6235	2.91752	2.60568	1.14024	2.80022	2.47425	2.25189	2.15433	3.62412	3.95991	4.46734	3.34066	4.21365	3.77235	4.45994	3.46394	4.05	3.3056	4.54822	3.70304	3.45058	4.19757	3.69205	4.04689	2.28803	1.22311	1.14752	2.03701	2.13422	1.40846	2.24289	1.54836	2.61341	2.51634	4.62109	3.37347	2.86011	3.56898	3.1848	2.24389
XM_021094215	1	3.51023	3.33019	4.24979	3.912	3.87259	4.20179	3.80098	3.49328	3.64215	3.5417	3.62387	4.00221	3.09301	3.49879	3.20248	4.13189	4.54353	5.22582	5.44233	4.97951	4.82618	5.33046	5.02538	5.2105	4.70723	4.53426	5.1718	5.21064	4.59167	4.92267	5.22479	4.19707	4.35018	4.16724	4.03021	4.12051	4.29684	3.8396	3.2888	4.38588	4.31154	4.13289	4.33264	4.39116	3.60567	3.89292	3.32498	3.96768
XM_021094216	1	3.60115	4.07832	3.79129	3.63701	3.27719	4.03173	3.18503	3.76678	4.1689	3.98101	3.22152	3.65909	3.97901	3.38776	4.00108	3.09733	5.24554	5.41826	4.71459	5.51956	5.2892	4.83036	5.53345	5.48908	4.9414	4.60976	4.61561	5.16185	4.37754	4.6651	5.12248	4.82106	4.0996	3.34903	4.03021	3.95069	3.38161	3.8396	4.07236	3.52459	4.31154	3.28022	4.33264	3.83212	3.60567	3.6812	4.4524	4.52753
XM_021094217	1	2.99535	3.60354	3.6873	2.90055	3.27719	3.90755	3.80098	3.49328	3.70598	3.98101	3.62387	3.55026	3.65635	4.24048	3.20248	3.20429	4.54353	4.80739	4.71459	5.27261	4.62646	5.18271	5.38575	4.64705	4.41956	4.8132	5.12595	4.83088	4.33213	4.6651	4.70955	5.1049	4.19378	3.48331	3.42125	3.66162	3.60115	3.58042	3.07108	4.01205	4.74332	3.98345	3.77869	3.58429	4.10659	3.79671	3.56577	4.35596
XM_021094296	1	2.86303	3.33019	3.20429	4.39758	3.4103	3.35693	3.4236	2.75478	3.58847	3.5417	3.22152	3.4198	3.1907	3.59709	3.82801	3.20429	5.24554	5.04583	5.98351	5.89065	5.21586	5.69942	5.192	5.88973	5.54729	4.92837	5.1718	5.84489	5.50478	5.92171	6.08435	5.17464	4.80898	4.31928	4.84524	4.06268	4.35802	4.04258	4.60862	3.89657	3.87758	3.98345	3.77869	3.65861	3.80594	4.00094	3.9306	3.02572
XM_021094743	1	3.51023	3.3718	2.89987	3.27111	2.5486	3.1376	2.43648	3.34475	3.08976	3.78265	2.60568	3.10422	3.38665	3.25942	2.78883	3.09733	3.86357	3.78685	3.09904	3.21417	3.34353	3.48306	3.38519	3.2484	3.90552	3.09155	3.38682	3.61548	3.61718	3.43241	3.05213	3.19012	3.31672	2.60561	3.12107	2.84223	2.56654	3.09733	3.07108	2.83718	3.23012	3.08638	3.05399	3.54016	2.92768	3.13075	3.32498	3.64652
XM_021094759	1	3.16938	3.3718	2.71803	3.27111	2.93218	2.83842	3.2484	3.16742	2.57087	3.5417	2.95381	3.0622	3.14518	3.1868	3.04205	2.87006	2.95819	2.75478	3.63014	3.57083	3.71246	3.3098	3.72637	3.64769	3.90552	3.56898	3.89098	3.21836	2.93713	3.8083	3.59879	3.87639	3.05322	2.60561	3.51069	2.54276	2.66268	3.26593	3.59536	3.06535	3.12833	3.22959	3.66133	3.25225	3.39039	3.21551	3.10807	3.2354
XM_021094814	1	3.21577	3.6764	3.79129	3.11476	3.4103	3.70414	3.06496	3.16742	4.12081	3.25525	3.37014	3.55026	3.56907	3.80124	3.20248	3.773	5.60602	5.95828	5.07559	5.03975	5.58794	5.88269	5.04963	5.10938	5.79555	5.20054	5.68494	5.63545	5.91854	5.59729	5.22479	5.69083	3.40151	3.71318	3.00586	4.53946	3.60115	4.04258	4.27881	3.7892	3.80254	3.28022	3.231	3.83212	3.60567	3.79671	3.0237	3.40951
XM_021094815	1	3.9239	4.17063	3.05342	3.40874	3.97342	3.4607	4.07688	4.00221	3.64215	3.25525	3.37014	3.71217	3.56907	3.96217	3.20248	3.30838	5.44055	5.70325	4.82145	5.03975	5.77384	5.40145	5.27827	5.00454	5.13242	6.01122	5.43854	5.84489	5.98007	5.5479	5.7177	5.23785	3.23375	3.34903	3.82904	4.37597	4.03686	2.88085	3.82543	3.17974	4.18487	3.81578	2.84841	3.91092	4.10659	3.56898	3.9306	3.5734
XM_021094816	1	3.85139	3.06038	2.71803	4.07514	3.97342	3.1376	3.4236	3.16742	3.44989	3.25525	3.95603	4.12518	3.56907	3.12053	3.94529	3.93019	5.79287	5.44847	5.37602	5.37214	5.93094	5.53535	5.29527	5.2105	5.82964	5.68944	5.50607	5.30755	5.86926	5.85007	5.61336	5.83058	3.40151	3.98964	4.08176	3.56917	4.03686	3.8396	4.18587	4.01205	3.41774	3.98345	2.84841	3.65861	4.18313	3.89292	3.9306	4.07606
XM_021094818	1	4.17739	3.86343	3.20429	4.29056	4.14927	3.35693	3.305	3.49328	4.1689	3.5417	3.22152	3.18444	3.80813	3.49879	3.7726	3.30838	5.87382	5.14201	5.07559	4.97951	5.2892	5.40145	4.78169	5.00454	5.13242	5.42356	5.43854	5.44604	5.4224	5.81386	5.49204	5.81361	3.79648	3.34903	3.12107	3.56917	3.24218	3.58042	3.95845	4.38588	3.9669	3.81578	2.84841	3.75045	3.25502	3.79671	4.02464	3.40951
XM_021094822	1	4.11854	3.4069	3.58803	4.07514	3.87259	3.25593	2.93888	4.20002	3.70598	3.25525	3.37014	4.08258	3.91892	3.70237	3.88184	3.98608	5.3197	5.1739	4.99511	5.10214	5.822	4.92837	5.192	5.83678	5.13242	6.04784	5.12595	5.59729	6.0025	5.88296	4.94768	5.17464	4.0996	3.48331	3.97342	4.42998	3.49422	2.88085	3.5014	4.1092	3.61906	4.25872	3.77869	3.58429	4.18313	2.9536	4.02464	3.5734
XM_021094823	1	3.68979	4.12102	3.4738	4.29056	4.14927	4.09088	3.80098	3.16742	4.21935	3.25525	3.75098	4.04449	4.14652	3.96217	3.82801	4.17985	5.55241	5.81278	5.30705	5.60777	5.93094	5.01432	5.67111	5.48908	5.82964	5.61617	4.98559	5.25678	5.54046	5.64481	5.57606	5.71704	3.40151	3.90184	3.97342	4.22599	3.966	3.26593	3.5014	3.52459	3.41774	3.59719	2.84841	3.75045	4.25135	3.29283	3.45641	4.17711
XM_021094825	1	3.9239	4.03362	3.4738	3.3209	3.77773	3.97237	4.0089	4.20002	4.07478	3.5417	4.04381	3.3479	3.65635	3.49879	3.56577	3.56661	6.05804	5.72174	4.91797	5.10214	5.72938	5.25643	5.07255	5.63704	6.13851	5.24197	4.61561	4.95547	5.99087	5.39376	5.40038	5.41585	3.05322	3.34903	3.42125	3.46708	3.24218	3.58042	4.18587	3.37523	3.61906	4.05993	2.84841	3.91092	3.25502	4.00094	4.02464	3.72357
XM_021095307	1	3.51023	3.24308	3.34353	4.0209	3.97342	3.97237	3.9417	3.49328	3.18033	3.5417	3.37014	3.10422	3.00464	3.70237	3.82801	3.09733	5.79287	5.1739	5.2346	5.37214	5.51249	5.33046	5.79948	5.31317	5.73333	5.50325	5.75883	5.87382	5.54046	5.1362	5.279	5.96598	4.80898	4.9208	4.55315	4.3245	5.0231	5.18821	4.74484	4.38588	3.7139	4.05993	3.97493	4.44011	4.10659	4.17329	4.19734	3.72357
XM_021095393	1	2.5687	1.8259	1.13271	1.4562	1.93535	1.55724	1.57156	2.27527	1.27179	2.46131	1.45436	2.35192	2.25207	1.97876	2.25189	1.6997	2.95819	2.10759	3.09904	2.60356	2.08333	1.31632	2.02154	1.63527	2.50147	3.63962	2.77425	3.06848	3.45058	3.43241	3.26861	2.31094	1.34888	1.72982	2.09975	1.74651	1.4406	1.40846	2.24289	2.08662	1.93595	2.31566	1.3063	2.51551	2.14081	1.53473	0.923494	2.24389
XM_021095425	1	2.70594	3.47505	2.89987	2.78269	2.84386	2.89959	3.18503	2.75478	3.44989	2.91752	3.04005	3.60553	3.09301	2.66632	3.29235	2.47693	4.07019	3.87146	3.09904	3.34066	3.14867	3.77235	3.82779	3.46394	3.74227	4.53426	3.03887	3.5303	4.33213	3.43241	3.13775	3.7846	3.90432	3.00846	3.12107	3.24343	3.88373	3.26593	3.95845	2.7067	4.0459	3.59719	3.53376	4.28757	4.10659	3.6812	3.83689	3.84378
XM_021095458	1	3.78153	3.47505	3.58803	3.78645	3.65049	3.77907	3.4236	3.16742	4.12081	2.46131	3.37014	3.01299	2.90986	3.12053	2.98224	3.87509	4.40491	4.10285	3.97388	4.54248	4.62646	3.77235	4.06714	4.64705	3.90552	4.68277	4.48548	4.56051	4.28254	4.6651	4.51731	4.46296	3.40151	4.24568	3.00586	3.82373	4.10168	4.04258	2.84734	4.1092	3.87758	4.49075	4.62109	3.83212	4.75786	3.6812	4.73495	4.07606
XM_021095459	1	3.21577	3.06038	3.34353	3.97292	3.15537	3.5417	3.305	3.76678	2.9973	2.91752	3.62387	3.3479	2.90986	3.25942	3.56577	4.03764	4.65318	4.16919	4.1561	4.44424	4.5903	3.48306	3.95918	4.64705	4.79702	3.79363	3.63167	4.48358	4.28254	4.45308	4.27861	4.33157	3.90432	4.31928	3.00586	3.01557	3.60115	3.58042	3.95845	3.89657	4.18487	4.31825	4.33264	3.75045	3.88566	4.80296	4.1124	4.26563
XM_021095460	1	2.99535	3.06038	3.34353	3.78645	3.77773	3.25593	3.80098	4.00221	2.9973	2.46131	3.62387	3.10422	2.66001	2.66632	3.7726	3.49048	4.24568	3.78685	4.1561	3.75593	4.5903	4.00235	3.51365	3.80124	4.05	4.53426	4.54822	3.84765	4.28254	4.5675	4.63916	3.7846	4.27016	3.81235	4.03021	4.06268	3.09926	4.04258	3.2888	3.89657	4.54931	4.88785	4.74996	4.88079	4.60512	4.85458	3.75671	4.75247
XM_021095498	1	1.48094	2.04464	2.06463	2.43072	1.53795	2.11226	2.35253	2.27527	2.23654	2.91752	2.60568	1.40676	2.66001	2.25867	2.05187	1.38227	2.95819	3.68664	3.09904	3.04045	3.00069	3.48306	2.02154	1.63527	1.83849	3.09155	2.77425	2.20342	3.24633	3.12632	3.13775	3.27157	1.34888	2.60561	2.29622	2.28479	2.36739	2.38906	1.74266	2.08662	3.06152	2.51634	2.31486	2.9898	2.55898	2.26102	1.82522	2.80945
XM_021095681	1	3.64188	3.63809	3.34353	3.67737	3.22376	3.50314	2.7957	3.49328	3.40441	3.5417	2.60568	3.71217	3.00464	3.05649	3.1557	3.4059	3.86357	3.44757	3.31633	3.4674	3.39779	3.48306	3.38519	2.93888	3.13367	3.48672	3.47348	3.06848	3.80549	3.88994	3.26861	2.4918	3.14867	2.72186	2.69695	3.30207	3.31227	3.09733	3.6764	2.7067	3.76221	3.45611	3.05399	3.79534	3.18824	2.74281	3.25311	3.2354
XM_021095688	1	5.53022	5.34062	4.62483	5.00983	5.29987	5.21014	4.73735	5.05948	4.45723	4.97012	4.64137	5.21276	4.52496	4.47541	4.96562	4.68905	7.18114	6.77766	7.12524	7.39401	6.37874	6.44026	6.43405	7.31991	6.85721	7.06895	6.32068	6.29159	6.91632	6.76149	6.48647	6.78788	6.15249	5.72552	5.96351	4.70893	6.06224	5.73277	6.14778	5.6216	6.67876	6.0363	6.77056	7.14618	6.1513	5.99043	6.50757	7.04565
XM_021095689	1	4.44543	4.95794	5.18423	5.07812	4.78201	4.4951	4.97985	5.22405	4.96605	4.97012	4.97301	5.00686	5.2249	4.532	4.75273	5.303	6.69518	6.48944	7.05823	6.47017	7.07749	7.19663	7.26221	7.04051	6.23645	6.52128	6.991	7.06849	6.7278	6.28014	7.03963	6.89952	5.5638	5.75325	6.08989	5.33561	5.60602	5.52889	5.31911	6.01903	5.91948	6.0363	7.22448	7.12875	5.49787	6.69851	7.40508	6.21055
XM_021095690	1	4.49429	4.60539	4.94954	5.53295	5.47986	5.03939	5.25472	5.30272	5.09258	4.47364	5.57636	4.39921	4.55729	4.85924	4.55131	5.02641	6.57706	6.74544	6.83182	7.55154	7.06058	6.63492	6.69547	6.59169	7.14231	6.80328	6.2772	6.40806	6.56596	6.78401	6.30355	7.25632	5.27157	5.64481	6.0143	4.62814	6.25297	6.42313	5.65242	5.18872	5.61456	5.76739	7.05544	6.64263	6.58489	6.97671	6.94258	6.61806
XM_021095691	1	5.04661	5.56596	4.98675	5.28034	5.39905	5.30286	5.04538	5.52965	5.22339	4.97012	4.43281	5.44711	4.20299	4.8159	4.39403	5.39578	6.21988	7.19599	6.90119	6.50673	6.50313	6.68982	6.95058	6.96369	7.02096	6.88083	6.9608	6.72823	6.4682	7.0258	6.46089	6.688	6.02043	5.67335	6.14669	5.70377	6.11607	5.73277	5.9662	5.68579	5.81752	6.50148	6.88837	6.6054	6.27615	6.88046	7.16018	6.65241
XM_021095692	1	4.7477	5.40145	4.81543	4.63021	5.53901	4.8852	5.19178	5.22405	5.47585	3.98101	4.87422	5.40842	5.02022	4.76555	4.90343	4.82945	6.80164	7.21887	6.37524	6.70043	7.17402	6.81772	6.39076	7.09014	7.0332	7.0156	6.74178	6.76776	7.01882	7.04306	6.30355	7.06135	5.34854	6.0002	6.14669	4.99882	6.23645	5.98595	5.60717	5.81866	5.81752	6.06985	7.24539	6.97128	6.44922	6.62859	6.34644	6.61806
XM_021095693	1	5.33656	5.22642	4.5133	4.6994	5.63185	4.70132	4.94826	5.4565	5.4224	4.32393	4.29234	4.42834	5.05071	5.30315	4.70808	5.1832	7.07259	7.4138	6.52075	6.38839	7.17402	6.95422	6.80657	7.29362	6.97128	6.76382	6.35173	6.991	6.66757	6.92835	7.1548	7.17402	5.39315	5.23643	6.27543	5.70377	6.44885	5.44789	5.20493	5.84528	5.95102	6.01818	6.94156	6.40558	5.74284	6.78286	7.13524	6.29824
XM_021095694	1	4.5752	4.92984	4.90455	5.35035	5.09462	4.40604	5.19178	5.52965	5.0707	5.17347	5.20843	5.37238	5.08262	4.89927	5.0247	4.68905	6.86126	7.50285	6.76187	7.17431	7.11692	6.95422	6.57467	7.06457	6.21503	7.03144	6.37046	6.43812	6.64832	6.94212	6.50576	7.1014	5.31105	6.4822	5.12595	5.89917	5.63101	6.29451	5.31911	5.01386	6.4598	6.28076	7.1224	7.33442	5.8915	6.09249	7.27494	6.47017
XM_021095695	1	5.43813	4.95794	4.76351	5.07812	5.22973	4.58934	4.65318	5.4565	4.8243	4.16431	5.07283	5.03189	4.14652	5.02155	4.93476	4.96387	6.21988	7.25441	7.05823	7.37991	6.33535	6.66368	7.18072	7.14042	6.25817	7.33979	6.2068	6.82854	6.44527	6.48465	6.35576	7.25632	5.83108	6.12789	5.51112	5.79106	5.31217	5.98595	5.56501	5.45597	5.61456	5.93942	7.31137	6.4965	6.44922	6.79336	7.2815	7.1023
XM_021095696	1	5.53022	4.84477	4.85761	4.84224	4.67359	5.27446	5.22375	5.52965	4.57914	4.97012	4.76499	4.55298	4.73367	4.532	4.70808	4.56412	6.76056	6.78918	6.34644	6.50673	7.292	6.28184	6.21807	6.59169	6.74935	6.8687	6.2772	7.03438	6.27262	7.13576	6.96414	6.51548	5.34854	5.41539	5.27333	5.88156	5.54921	5.91814	5.26081	5.45597	6.30384	6.22435	6.57318	6.4433	6.66757	7.19924	6.54656	6.70944
XM_021095697	1	5.07797	5.6648	5.2892	5.31438	4.44205	5.15672	4.53128	5.52965	5.53564	4.85952	5.37637	5.623	5.27516	4.17316	4.39403	5.23412	6.91255	7.55779	6.71221	6.94034	6.66992	7.10092	6.60791	7.29362	7.20005	7.1449	6.991	6.27311	6.5727	7.16345	6.27521	6.54519	5.99195	6.29659	5.45756	5.79106	6.44885	6.2126	5.9662	5.87235	5.65846	6.36274	7.39976	7.05788	6.2289	6.62859	6.55979	6.14034
XM_021095698	1	4.7477	5.64677	5.2892	4.66192	4.72871	4.84949	5.22375	5.4565	4.41993	4.16431	4.36264	4.42834	5.34812	5.27296	5.32434	4.68905	6.69518	6.80919	6.90119	6.55952	6.50313	6.71697	6.80657	6.82126	7.08871	7.32849	6.46154	6.88711	6.22547	6.22575	6.51092	6.58537	5.22716	5.27655	6.07453	5.81175	5.21153	5.59977	5.698	6.04912	6.56904	6.41899	7.45186	6.59142	5.63431	7.08626	6.38893	6.23174
XM_021095699	1	5.3099	4.95794	4.71889	5.41391	4.62839	4.98127	5.30439	4.64654	5.31409	5.17347	5.20843	4.93521	5.05071	4.89927	4.62897	4.89173	6.97893	7.3076	6.71221	7.32126	6.55416	7.07624	7.20179	6.59169	7.11822	7.23781	6.22871	6.36977	7.21923	6.63135	7.19216	6.33778	6.24323	5.41539	5.48473	5.21196	5.34731	6.38487	5.65242	5.5856	5.63736	5.75132	7.17237	7.15388	6.09569	6.64178	7.4477	6.25729
XM_021095700	1	5.4152	5.11453	4.94954	5.53295	4.5755	5.18165	4.65318	4.64654	5.3586	4.47364	5.20843	5.17046	4.98979	5.33408	5.11597	4.61051	6.62624	6.85884	6.34644	6.70043	7.21838	6.34797	6.49937	7.2146	7.11822	6.8687	6.11115	6.21226	6.27262	7.0258	6.30355	6.30842	6.26852	5.64481	6.35813	5.75083	6.2698	5.18821	6.09112	5.81866	6.11375	5.98252	6.74425	6.7371	6.2289	6.78286	7.31774	6.74396
XM_021095702	1	5.43813	4.81169	5.32608	4.98895	4.51167	5.0717	4.48314	5.30272	4.79142	4.85952	5.37637	4.80374	4.83584	5.30315	4.59161	4.75661	6.87969	7.57531	6.98945	6.54126	7.30178	6.46942	6.99769	6.8503	6.76515	6.94948	6.2068	6.66368	7.20952	6.78401	6.63135	7.0924	5.91136	5.95215	6.27543	5.81175	6.03801	6.10256	5.65242	6.07775	6.18494	6.08846	6.57318	7.15388	6.07882	7.16431	7.35053	6.29824
XM_021095703	1	5.43813	5.36469	5.10938	5.15238	5.53901	4.62897	5.04538	4.87152	5.24805	5.17347	4.97301	4.88687	4.52496	5.13242	4.90343	4.52083	6.67408	7.2279	6.40137	7.50857	6.55416	6.81772	7.08383	7.38241	6.44076	7.03144	6.90697	6.39076	6.59251	6.54682	7.17646	7.19772	5.88333	6.4679	5.45756	5.587	5.27815	5.91814	5.26081	5.87235	6.48598	6.10611	7.35507	7.13769	6.62741	7.00229	7.24082	6.94294
XM_021095704	1	4.61937	5.36469	4.19442	4.53808	5.22973	4.35082	5.07225	5.4565	4.57914	5.17347	4.76499	4.85869	5.29941	4.47541	4.34621	5.43614	7.08754	6.65291	6.43305	7.21487	7.08278	6.71697	6.95058	7.2663	7.16829	6.59341	6.2068	7.15308	7.15038	7.23258	6.21291	7.0924	5.5638	6.29659	5.33046	4.74996	5.46784	5.44789	6.09112	5.28421	6.57987	6.00157	6.57318	7.35151	6.52928	6.62859	7.32982	6.21055
XM_021095705	1	5.16401	5.27157	4.31478	5.03039	4.78201	5.21014	5.19178	4.5133	5.22339	4.85952	5.02155	4.49326	4.63168	4.17316	5.11597	5.11786	6.37299	7.25441	6.40137	7.50857	6.83372	6.97819	6.52128	7.06457	6.23645	6.78947	6.46154	6.93484	6.77815	6.65347	6.32724	7.01062	6.12568	6.4679	6.35813	4.74996	5.63101	6.42313	6.03319	5.28421	5.587	5.9537	7.1224	6.97128	6.5165	6.28389	6.4565	6.47017
XM_021095706	1	4.44543	5.16185	4.62483	4.86896	5.36194	5.47857	4.97985	5.52965	5.24805	4.16431	5.30156	4.83247	4.20299	5.30315	4.62897	5.34731	6.95833	7.23391	6.65765	6.47017	6.89179	7.38093	7.22498	6.63258	6.59028	6.25039	6.26334	7.27494	7.20952	7.01113	6.32724	7.0694	5.46277	5.23643	5.38474	5.76975	5.27815	5.91814	5.31911	5.01386	5.97375	5.62421	6.991	6.22023	5.63431	6.26792	7.19009	5.8915
XM_021095707	1	4.44543	5.31593	4.5133	4.6994	4.92683	5.43176	5.22375	5.22405	4.37918	3.98101	5.33381	5.31068	4.20299	5.09599	4.99588	4.39758	6.84114	7.11168	6.95058	6.77897	6.60877	6.87284	6.82948	7.31991	6.47291	6.30369	7.00183	7.29362	7.19091	6.48465	6.6434	6.76268	5.93884	6.0002	6.32474	4.83881	5.54921	5.36232	5.89039	5.95918	5.78705	5.72827	6.68886	6.7371	5.49787	6.16318	7.17079	6.69022
XM_021095708	1	5.3099	4.60539	4.57385	5.17688	5.63185	5.03939	5.01371	5.38165	4.99063	4.60976	5.37637	5.65338	5.24833	5.05865	5.14399	5.303	7.0288	6.53982	6.90119	6.66483	7.30567	6.81772	6.52128	6.67024	6.63517	7.24817	6.15373	6.69403	7.07906	7.08626	7.06425	6.76926	5.93884	5.67335	6.32474	5.587	6.03801	6.33513	5.41917	5.37346	6.4598	5.86855	7.1002	7.31991	5.83367	6.30009	6.89549	6.40779
XM_021095709	1	5.43813	5.56596	4.24979	5.28034	5.16419	5.37759	5.01371	5.4565	5.29015	4.97012	5.53331	5.623	4.44339	4.42047	5.37729	5.26041	6.42647	7.31685	6.52075	7.52008	7.37833	6.95422	6.6794	7.36304	7.13158	7.20111	6.43433	7.06849	6.71666	6.14236	6.97093	7.25632	5.66101	5.58899	5.87284	4.99882	5.9315	5.91814	5.46846	5.81866	6.65475	6.06985	6.6527	7.39022	6.11722	6.85059	7.38502	5.99762
XM_021095710	1	5.4152	5.31593	5.02131	4.89367	4.62839	4.98127	4.61712	4.7633	4.75786	4.7425	5.49589	5.63877	4.30345	4.85924	4.96562	4.68905	6.57706	7.60959	6.90119	6.52545	7.34678	7.24231	6.98878	6.94119	6.35845	6.57955	6.70271	7.24817	6.96179	7.14968	6.19089	6.89023	5.5638	5.78098	6.31091	5.37068	5.4962	5.91814	5.15153	5.32828	6.08363	6.52746	7.34117	6.94034	6.5432	6.26792	7.31774	6.69022
XM_021095711	1	4.78975	4.92984	4.24979	5.37044	5.569	5.1273	4.88785	5.52965	5.38152	5.17347	5.1649	5.5123	4.49021	5.09599	5.14399	4.52083	6.76056	6.85141	6.60314	6.99331	6.31257	7.26082	6.41425	6.82126	6.57226	7.2135	6.64061	6.2323	7.00229	6.89047	6.54606	6.47099	6.17735	5.38152	6.16014	5.56582	6.30418	6.25584	5.698	5.5856	5.71917	6.06985	6.81568	7.35151	6.1347	6.38839	6.4565	6.70944
XM_021095712	1	5.13508	4.98335	5.0658	5.51176	5.22973	4.62897	4.97985	4.96815	4.61937	4.47364	5.25608	5.39149	4.98979	4.36356	4.43862	4.85896	6.12621	7.51449	6.37524	7.01515	6.37103	6.87284	6.78377	6.73453	7.21292	6.50313	6.91769	6.74088	6.76002	6.73762	6.85289	7.14699	5.99195	5.72552	6.05681	5.75083	5.51997	6.16066	5.85498	5.6216	5.87756	6.55952	6.88837	7.35151	6.464	6.97671	6.82784	6.65241
XM_021095713	1	5.00911	5.50307	4.81543	5.19937	5.47986	5.37759	4.78527	4.7633	5.22339	4.7425	4.43281	4.83247	5.27516	4.72362	5.42535	4.9963	7.18114	7.40771	6.48944	7.55154	6.37103	6.49753	6.97058	7.39908	7.0332	7.1224	6.9792	6.21226	6.93856	6.48465	7.03275	7.19772	5.46277	6.12789	5.55091	4.96214	6.13567	5.36232	5.89039	5.81866	6.18494	5.76739	7.1224	6.87284	5.52396	7.01344	7.43629	6.48894
XM_021095714	1	5.55041	4.98335	4.44757	5.35035	4.72871	5.27446	4.2962	5.38165	5.118	4.47364	4.92739	5.4288	5.37401	4.24048	5.63185	5.37307	7.01604	7.2279	6.95058	6.72349	6.53783	6.2506	6.92536	6.43344	6.81415	7.22306	6.37046	7.05612	6.20984	6.65347	7.20461	7.23114	5.96411	5.87316	5.58849	4.88198	6.3858	5.98595	5.46846	5.415	6.06196	6.55952	7.31137	6.97128	5.93143	6.09249	7.4477	6.38786
XM_021095715	1	4.9354	4.60539	5.18423	5.39346	5.5123	4.54379	5.3525	4.7633	4.41993	4.47364	5.02155	4.93521	4.14652	4.93935	5.20879	4.9963	6.71697	7.09367	6.73584	6.72349	7.35366	6.57382	6.55681	7.2663	6.85721	6.37413	7.02546	6.36977	6.84963	6.33253	6.49787	7.23114	5.5638	5.44921	5.18614	5.37068	6.25297	5.73277	5.41917	5.72149	6.20002	6.61709	7.39976	7.2091	6.02278	7.02357	6.83445	6.47017
XM_021095716	1	5.48296	5.4439	4.66855	5.53295	5.19533	5.0717	4.88785	5.52965	5.22339	4.7425	5.33381	4.93521	4.95448	4.93935	4.39403	4.56412	7.0288	7.56525	6.71221	7.03538	6.35261	6.71697	6.74218	6.43344	7.02096	6.50313	6.79755	6.57499	6.7278	6.37915	6.87636	7.23114	6.17735	6.31313	5.79127	4.66733	6.34759	6.16066	5.37214	6.16259	5.81752	6.46154	7.17237	6.20189	6.18378	6.09249	6.3595	6.18871
XM_021095717	1	5.04661	5.34062	5.10938	4.46569	5.36194	4.84949	4.65318	4.96815	5.14184	4.85952	4.43281	5.44711	4.83584	4.93935	5.35145	5.23412	6.4703	6.97771	7.14262	7.28989	6.36252	6.76624	6.8875	7.36304	6.97128	7.15234	6.991	7.18204	7.20952	7.11589	6.93244	7.00444	6.05036	6.14695	6.0143	4.66733	6.30418	5.91814	5.60717	5.95918	6.11375	6.22435	6.86379	6.31786	6.09569	6.04354	6.32683	6.61806
XM_021095718	1	4.7477	4.92984	5.2892	5.53295	5.47986	5.01109	4.61712	4.5133	4.8243	5.07498	4.87422	5.19178	4.55729	5.33408	5.20879	4.9963	7.12524	7.33127	7.03466	7.28989	6.41455	6.97819	7.06425	6.76029	6.8004	6.74746	6.13202	7.00081	6.87606	6.48465	7.12524	6.25521	5.7438	6.16723	5.41168	5.81175	6.21746	5.91814	5.31911	5.6216	6.25905	5.78869	6.74425	6.80768	5.57201	7.02357	6.6434	6.57108
XM_021095719	1	5.39225	5.61259	4.44757	5.51176	5.44312	4.24625	4.65318	5.22405	4.49824	4.47364	5.49589	5.03189	5.2249	4.67739	5.63185	4.61051	6.91255	6.80202	6.63092	6.60016	6.87341	6.31507	7.27861	6.79123	6.25817	7.00183	6.3366	6.42205	7.1002	6.84142	7.14295	6.86948	6.12568	5.87316	6.32474	5.65523	6.23645	6.16066	5.9662	5.95918	6.06196	6.59616	7.31137	7.24906	6.56877	7.16431	6.32683	6.57108
XM_021095720	1	4.9354	5.29126	4.62483	5.21898	4.51167	5.03939	4.65318	5.05948	5.0707	4.7425	5.37637	5.49043	4.73367	4.532	5.63185	5.02641	7.07259	6.50148	6.85427	7.18766	7.28814	6.60444	6.52128	6.96369	6.61947	6.8687	6.3366	7.09861	6.5727	6.60926	6.56528	7.19772	6.24323	6.4822	5.99662	5.79106	5.41057	5.91814	5.78515	4.95638	5.71917	6.00157	6.72082	7.18766	6.30309	6.04354	7.3978	6.36459
XM_021095721	1	5.46195	4.66956	4.38232	4.6994	4.5755	4.8852	4.34596	4.64654	4.65118	4.85952	4.76499	5.44711	4.92647	4.76555	4.6651	5.11786	7.0288	6.53982	6.46136	7.47206	6.38699	7.26082	6.71666	6.96369	6.47291	6.25039	6.13202	6.66368	6.93072	6.82631	6.75683	7.02435	5.42779	6.02842	6.27543	5.65523	5.68159	6.29451	5.41917	5.28421	6.49937	6.54417	7.01191	6.72115	5.57201	6.13736	7.27494	6.65241
XM_021097094	1	1.3073	1.55644	1.41782	1.93758	1.76721	1.86702	1.57156	1.95671	2.06343	2.19231	1.75135	1.97604	2.16103	1.82151	1.8259	1.94739	1.90097	2.75478	3.47959	2.60356	3.00069	3.3098	1.84894	1.63527	3.13367	3.48672	3.03887	2.70563	3.24633	3.12632	2.39352	3.10636	1.88435	1.92756	2.29622	1.89769	1.99194	2.10119	2.04014	1.84865	2.32358	2.0922	1.3063	2.51551	2.26905	2.10683	2.17357	2.80945
XM_021097254	1	3.78153	3.6764	2.71803	3.71275	3.77773	3.35693	3.18503	3.16742	3.44989	2.91752	3.22152	2.92561	3.86218	3.38776	3.38665	2.99167	4.07019	3.78685	4.1561	3.57083	4.15865	4.00235	4.01627	3.80124	4.30128	3.63962	3.47348	3.98201	4.54891	3.43241	3.50263	4.12395	3.23375	3.48331	4.19442	3.95069	4.03686	3.58042	4.27881	3.66431	2.78113	2.86982	3.77869	3.25225	2.99214	3.44225	3.0237	3.96768
XM_021098297	1	3.21577	3.06038	2.89987	2.90055	2.45525	2.11226	2.35253	3.16742	2.9973	2.46131	1.97175	2.35192	2.25207	1.97876	2.57815	2.99167	3.62412	2.99082	3.76304	2.60356	3.96858	3.09271	3.33228	2.93888	3.52953	3.79363	3.27269	3.70304	3.13819	3.43241	3.26861	2.63888	3.54186	3.59856	3.12107	2.77002	3.49422	3.26593	2.84734	2.96125	2.20655	3.16026	2.31486	3.25225	3.25502	2.74281	3.32498	3.02572
XM_021098298	1	2.86303	2.75678	3.05342	2.43072	3.00901	3.01367	2.65013	3.49328	2.6235	2.46131	1.97175	2.35192	2.54073	2.47425	2.71285	2.47693	4.07019	2.75478	3.76304	3.04045	2.83187	3.77235	3.51365	4.05614	2.95422	3.09155	2.77425	3.06848	2.6547	2.68475	2.97305	2.63888	3.40151	3.90184	2.88772	3.01557	2.94355	3.26593	3.2888	3.37523	2.61341	2.51634	2.84841	2.51551	3.12002	3.44225	3.45641	3.2354
XM_021098299	1	3.10913	2.04464	2.32807	3.3209	3.27719	2.89959	2.51215	3.49328	2.75897	1.44568	2.3335	2.70113	2.04677	2.25867	2.05187	2.99167	4.07019	3.87146	3.76304	3.75593	2.83187	3.77235	3.76348	3.80124	2.95422	2.40863	3.03887	3.5303	3.35104	3.68022	3.50263	3.10636	3.40151	3.34903	2.88772	2.28479	3.38161	3.26593	3.07108	2.43874	2.61341	3.59719	3.231	2.68288	3.25502	2.9536	3.1848	3.40951
XM_021098316	1	1.48094	1.41456	1.41782	1.14902	1.31576	1.37585	0.999692	1.32415	1.44027	1.44568	2.95381	1.87261	2.16103	2.47425	2.51634	2.40473	1.25269	1.47151	0.198081	1.92649	1.15663	1.31632	1.4862	1.63527	1.45074	0.887039	0.78876	2.20342	1.69991	1.58836	1.46509	1.87942	2.28803	2.09618	2.55222	1.5756	1.4406	2.38906	2.56019	2.28828	1.93595	1.1622	1.3063	0.846603	1.70199	1.07333	1.41839	1.28939
XM_021098402	1	2.25867	1.55644	2.06463	2.43072	1.93535	2.47662	1.21249	2.27527	1.84173	1.44568	1.45436	1.87261	1.80389	2.25867	1.508	2.15433	4.40491	3.68664	3.76304	3.75593	4.02984	3.77235	3.5982	3.46394	5.64298	4.34983	3.63167	4.48358	5.44669	4.33502	4.74397	5.67178	2.57942	2.36848	2.88772	2.28479	2.13422	1.40846	2.24289	1.54836	2.78113	3.70834	2.31486	2.31468	3.60567	2.26102	2.6464	3.02572
XM_021098404	1	2.25867	1.55644	2.32807	1.93758	2.24669	1.86702	2.17333	2.27527	1.57125	1.44568	1.45436	2.47781	2.04677	1.12784	1.8259	2.32652	4.07019	4.03301	4.59476	4.20033	3.27734	4.19139	3.95918	3.80124	5.13242	4.44348	4.2711	4.48358	5.4224	4.33502	4.27861	5.55066	2.57942	2.60561	2.88772	2.77002	2.56654	2.88085	1.74266	2.08662	3.28716	3.01603	2.84841	3.37347	3.25502	2.74281	3.1848	2.80945
XM_021098468	1	0.658416	0.900045	1.13271	0.738607	0.434468	0.716395	1.21249	1.32415	0.45463	1.44568	0.750796	1.14024	1.48327	0.477961	1.15141	1.38227	1.25269	-0.00566649	1.36281	1.01561	0.382406	1.31632	1.28794	1.63527	0.995023	1.25091	1.21249	0.744829	0.744829	1.08854	1.04345	0.807478	0.657738	1.22311	0.672929	0.849818	0.265947	1.40846	0.972791	0.78802	1.61362	1.50998	1.3063	1.11277	1.16365	0.385622	0.923494	0.63541
XM_021098590	1	4.65956	3.54265	4.12395	4.07514	4.22808	3.77907	4.18662	4.00221	3.87533	3.5417	3.37014	4.2662	3.86218	3.70237	3.6355	3.82568	5.17375	5.36536	4.99511	5.41777	5.62582	5.53535	5.27827	5.00454	5.64298	4.75338	4.66834	5.25678	5.26343	4.5675	5.30386	5.3309	5.18665	6.29659	6.20244	5.54091	5.88766	5.18821	5.93094	4.83152	4.37626	3.16026	4.16692	4.11444	3.97075	3.6812	3.1848	3.84378
XM_021098614	1	4.39661	3.6764	3.4738	4.92174	4.14927	3.4607	4.44118	4.00221	4.65118	3.5417	3.85243	4.2662	4.44339	3.87943	3.56577	4.7272	4.40491	4.7258	4.32393	4.78408	4.54972	4.72362	4.33448	4.64705	3.90552	4.0531	4.2711	4.48358	4.28254	4.6651	4.63916	4.51685	4.35018	3.98964	3.97342	3.95069	4.17329	4.8822	4.07236	3.66431	4.87271	5.24875	3.53376	4.91579	4.31521	4.33923	4.2605	4.52753
XM_021098615	1	4.61937	4.3141	4.0534	4.84224	4.62839	4.14927	4.07688	4.00221	4.30008	4.16431	4.29234	4.68454	4.08306	3.80124	3.82801	4.35768	3.86357	4.9435	4.71459	4.33343	4.82618	4.00235	4.60593	4.64705	4.05	4.44348	4.42472	4.21809	4.59167	4.04725	4.56051	4.85869	4.0996	4.57641	4.13634	3.95069	4.17329	3.8396	4.67529	4.54144	4.37626	4.88785	4.16692	4.72444	4.10659	4.56412	3.66087	4.68022
XM_021098685	1	4.7477	5.13809	4.76351	4.63021	4.88137	4.74131	4.69144	4.36594	4.25909	4.97012	4.29234	4.42834	4.55729	4.17316	4.10295	4.13189	5.79287	5.94362	6.55073	6.13701	6.0646	5.79207	5.57274	5.56331	6.70271	6.2673	6.2772	6.01199	6.11159	6.01717	6.6434	6.1234	4.68755	3.81235	4.76974	4.88198	4.84603	3.8396	4.88348	4.89402	5.32608	4.54611	5.06083	4.72444	5.28714	5.39649	5.47036	5.30134
XM_021098692	1	2.04416	2.51119	2.06463	2.43072	1.93535	2.47662	2.35253	2.75478	2.75897	2.46131	1.97175	1.87261	2.41267	2.47425	2.43334	2.73652	5.17375	5.7849	5.44233	5.37214	5.39887	4.61212	5.49522	5.63704	4.18115	5.02962	4.66834	4.89565	4.23601	4.92267	4.11752	4.12395	2.57942	2.09618	2.29622	2.61794	2.13422	2.38906	2.84734	2.43874	3.06152	3.50127	3.53376	2.9898	2.71505	2.74281	3.45641	3.5734
XM_021098785	1	3.78153	2.75678	2.53703	3.71275	3.00901	2.47662	2.65013	3.16742	3.08976	2.46131	3.04005	3.3479	2.54073	2.84777	2.85347	3.4059	5.24554	5.11146	5.56943	5.51956	5.21586	5.5957	5.4224	5.2105	4.30128	5.11772	5.0335	4.83088	5.07917	5.0701	4.43126	4.90361	3.54186	3.59856	3.33339	2.61794	3.60115	2.38906	3.5014	3.37523	3.52442	3.59719	3.231	2.9898	3.97075	3.44225	2.43029	3.2354
XM_021098786	1	2.86303	3.06038	2.32807	2.90055	3.15537	3.25593	2.65013	3.16742	3.35576	3.25525	2.60568	2.82115	3.28566	2.66632	2.25189	2.6044	5.38139	5.07827	5.15993	5.60777	5.08828	5.46846	5.59434	5.31317	5.0701	5.02962	5.0335	4.83088	4.77667	5.20757	5.2527	4.12395	3.79648	2.83072	3.33339	3.46708	3.80441	2.38906	3.07108	3.17974	3.61906	2.6972	3.77869	3.25225	3.88566	3.44225	3.1848	3.02572
XM_021098787	1	3.51023	2.75678	3.05342	2.55222	3.53866	3.35693	2.35253	3.16742	2.51641	2.46131	2.60568	2.70113	3.28566	2.99513	2.98224	3.20429	5.60602	5.62679	4.71459	4.92244	4.72885	5.01432	5.73655	5.56331	4.79702	5.61617	4.98559	4.70924	4.50867	5.59729	5.19829	4.46296	3.05322	3.34903	3.33339	2.90036	2.75989	2.88085	3.07108	2.96125	3.52442	3.16026	3.231	2.84894	3.80594	3.44225	3.32498	2.80945
XM_021098797	1	4.8822	5.17272	4.19442	4.04725	4.85537	4.98127	4.07688	4.58086	4.32036	3.87655	4.71138	4.33157	4.11227	4.532	4.51848	4.61051	5.6501	5.58599	6.37524	5.41777	5.67304	5.85957	5.81278	5.83678	5.1681	4.68277	6.17026	4.92962	5.54046	5.93839	5.15125	5.50348	4.62947	4.31928	4.21695	4.51234	4.63343	4.35709	4.49453	5.39567	4.08306	5.24875	4.96493	4.4172	4.43393	5.04567	5.15704	3.96768
XM_021098798	1	4.7225	5.03214	4.24979	4.16344	5.01173	4.32174	4.50533	4.58086	4.57914	3.98101	4.3983	4.47737	4.14652	4.03556	4.75273	3.773	5.79287	5.28211	6.29708	5.86368	5.61456	5.85957	6.10376	5.52779	5.0701	5.279	6.21909	4.92962	5.3785	5.77208	5.18707	5.51938	5.03554	4.84108	4.55315	4.56367	4.78025	4.28616	4.81543	4.79788	3.61906	4.67872	4.54891	4.7648	4.49201	5.07115	4.59953	4.68022
XM_021098799	1	3.9239	4.95794	3.93523	3.71275	4.44205	4.62897	3.7619	4.36594	4.80759	3.98101	4.97301	4.2322	3.73917	4.39049	4.61261	4.26442	5.49589	5.95828	6.36081	5.58825	5.53261	5.81434	5.95576	5.67198	5.54729	5.40225	5.98376	5.25678	5.46846	5.688	5.38909	5.26865	4.98934	4.63188	4.32149	4.81678	4.88472	4.28616	5.08921	5.21314	3.76221	5.22339	5.50887	4.34192	4.34492	5.1832	5.15704	4.68022
XM_021098800	1	4.92	4.62298	3.8396	4.26655	4.44205	4.74131	4.21118	4.5133	4.63408	3.78265	4.54048	4.72444	3.56907	4.60567	4.32077	3.96183	5.96776	5.72174	5.82455	5.24615	5.89224	5.37068	6.18064	5.44921	5.66739	5.38474	5.70078	5.01304	5.36668	5.86585	5.61336	5.391	4.83559	4.89787	4.32149	4.88198	5.24378	4.42676	4.53274	5.10727	3.66941	5.4439	4.96493	4.62464	4.91397	4.80296	5.13358	4.17711
XM_021098847	1	4.86064	6.26561	5.9135	6.25039	5.98308	5.27446	5.55208	5.80152	6.26224	6.17386	5.78	5.97509	5.99896	5.49083	6.12678	5.26041	5.79287	6.12863	6.19502	6.22547	5.18872	6.04196	6.31598	5.56331	6.19277	5.38474	5.62949	6.15277	6.04973	5.27581	5.79847	5.64991	6.31091	5.44921	5.9298	6.4946	6.42035	5.91814	6.25773	5.98861	5.89512	5.64424	5.15098	6.17501	5.20199	5.90003	5.28325	5.5067
XM_021099128	1	1.80077	1.26362	1.13271	1.93758	1.0775	1.18745	1.57156	1.32415	1.57125	1.44568	1.45436	1.40676	1.48327	1.58231	1.508	1.94739	2.95819	3.16312	2.50788	3.04045	2.36805	3.09271	2.97261	1.63527	2.50147	1.86702	2.38755	1.5252	2.15347	2.68475	2.5299	2.90482	1.34888	2.60561	2.88772	1.35977	2.36739	2.88085	2.24289	1.54836	1.93595	1.82633	1.3063	2.08495	1.16365	1.07333	1.82522	1.83234
XM_021099593	1	2.70594	3.3718	3.13399	3.27111	2.93218	2.89959	3.4236	3.16742	3.67275	3.09823	3.62387	3.01299	3.80813	3.64747	3.43403	4.06298	2.95819	3.57661	3.09904	3.4674	2.83187	3.3098	3.42629	3.2484	2.75167	2.63136	2.60882	2.91368	2.15347	3.12632	2.39352	3.10636	5.99195	5.32587	5.13809	5.4508	5.9315	5.59977	4.81543	6.03681	4.93489	4.80083	4.54891	3.87196	4.21683	4.49326	3.61372	4.22132
XM_021099630	1	3.21577	3.24308	3.4738	3.22513	2.84386	3.25593	3.9417	3.76678	2.87978	2.91752	3.85243	2.92561	2.80022	3.25942	3.47688	2.73652	5.38139	5.14201	5.07559	5.41777	5.24172	5.79207	4.97554	4.90148	5.46074	4.75338	5.73768	5.52707	5.24226	4.6651	5.73577	5.41585	5.22716	4.87075	4.81177	5.14682	5.43682	4.75485	5.02298	4.83152	3.28716	3.70834	3.97493	3.98784	3.39039	4.33923	4.51066	3.72357
XM_021099702	1	3.41125	2.62785	3.58803	3.3209	3.4103	3.1376	3.62125	3.16742	3.26571	2.46131	2.60568	2.22159	3.09301	2.66632	3.09943	2.32652	3.86357	2.99082	3.76304	3.04045	3.89397	3.09271	3.5982	3.46394	3.52953	3.92507	3.47348	4.10546	4.41956	3.68022	3.8546	3.6704	3.40151	3.00846	3.00586	2.28479	3.24218	2.88085	2.84734	3.17974	4.0459	3.89903	2.84841	3.48477	3.25502	3.29283	3.1848	3.72357
XM_021099707	1	4.61937	5.22642	4.81543	4.39758	5.53901	4.40604	5.32934	4.96815	4.57914	5.35052	5.11839	4.45935	5.27516	4.17316	4.24804	5.0578	4.65318	5.41826	4.59476	5.82524	5.39887	4.61212	5.55208	5.31317	5.19395	5.11772	4.54822	5.16185	5.65169	5.39376	4.47474	5.3309	5.52889	5.44921	4.36208	5.33561	4.84603	4.8822	5.37214	4.62068	4.74332	4.84254	4.96493	5.30029	5.20199	5.29941	4.88259	4.81678
XM_021099911	1	5.23338	5.95342	5.61087	4.78571	5.78267	5.70078	6.2427	4.87152	5.97552	6.36365	6.15754	6.18462	6.19163	6.76029	6.96234	6.57955	6.42647	5.44847	5.07559	6.11159	6.14926	5.33046	6.14517	5.83678	4.52511	5.83022	5.68494	5.87382	5.14464	5.98632	5.84086	5.3309	6.85249	6.64207	6.57769	6.60385	5.7976	6.29451	5.93094	5.95918	5.99791	6.58454	6.6527	6.24242	6.49168	6.59963	6.4565	6.65241
XM_021100194	1	2.43072	1.8259	1.13271	2.1367	2.45525	2.11226	2.35253	2.27527	1.84173	1.44568	1.45436	2.07073	1.48327	1.97876	2.05187	2.32652	3.62412	2.99082	2.50788	2.60356	3.89397	2.47756	3.22716	3.46394	4.30128	2.81452	2.77425	3.06848	3.83568	3.68022	2.77031	3.6704	3.05322	2.09618	1.83671	1.74651	2.36739	2.38906	1.74266	2.08662	2.78113	2.31566	3.231	3.58429	2.55898	1.92131	2.17357	3.02572
XM_021100208	1	5.62949	5.20283	4.97149	5.5907	5.32914	5.30286	5.19178	4.96815	5.54556	5.31555	4.50404	5.10986	5.17251	5.18821	4.6651	4.81238	7.15003	6.75224	6.57727	7.23582	7.19848	6.23387	7.0147	7.02546	7.05701	7.04011	6.65066	6.06997	7.00049	6.69319	6.59616	6.57318	5.69942	6.07056	5.91871	5.587	6.17426	6.90119	6.22493	6.09112	5.84877	6.12393	6.09068	6.30009	6.2372	5.93358	5.57358	5.83698
XM_021100637	1	4.2306	4.07832	4.57385	4.96605	4.30509	4.74131	4.61712	3.76678	3.92789	3.5417	4.64137	4.08258	3.91892	4.62868	4.62897	4.22089	5.24554	4.30725	5.15993	4.78408	5.16382	4.83036	4.66277	5.00454	5.54729	4.53426	4.2711	4.95547	4.54891	5.27581	4.51731	4.73988	3.79648	4.07944	4.13634	2.61794	3.80441	3.58042	2.84734	3.66431	3.28716	2.51634	3.231	2.08495	2.99214	2.9536	3.0237	3.2354
XM_021100638	1	4.44543	4.90263	3.79129	3.912	4.30509	4.74131	4.18662	4.00221	3.77123	4.47364	4.87422	3.77123	3.80813	4.10125	4.20344	4.61051	5.17375	4.10285	5.07559	5.03975	4.82618	5.10081	4.83815	5.00454	4.87501	4.60976	4.94031	4.83088	5.5573	5.27581	4.81932	5.43913	3.90432	3.18723	3.89859	3.24343	2.75989	4.04258	3.6764	3.52459	3.61906	3.50127	2.84841	2.68288	3.12002	2.26102	2.17357	2.24389
XM_021100639	1	4.70206	4.74229	4.0534	4.731	4.22808	3.90755	4.13847	3.76678	4.45723	4.60976	3.95603	3.48095	3.86218	4.24048	4.15304	3.6291	4.93692	4.23689	5.30705	4.71715	4.85332	4.83036	4.56829	5.40983	4.61804	5.07683	4.72018	5.35927	4.86592	5.1362	5.2527	4.78287	3.66669	3.34903	3.51069	2.90036	3.70558	3.58042	3.95845	3.66431	3.06152	2.6972	3.231	2.84894	2.37985	3.29283	3.0237	2.24389
XM_021100640	1	3.60115	4.48717	3.97656	4.89367	4.72871	4.58934	4.69144	4.7633	4.49824	4.47364	4.5752	4.30008	4.44339	3.59709	4.43862	4.39758	5.44055	4.87782	5.37602	4.97951	4.85332	4.72362	5.11351	4.49021	5.46074	5.02962	4.76542	4.40134	5.19311	4.83815	4.84821	5.23785	3.90432	3.71318	4.08176	3.35715	2.94355	3.26593	3.82543	2.43874	2.61341	3.40044	1.3063	2.08495	2.71505	3.44225	2.6464	2.80945
XM_021100641	1	4.61937	4.40219	4.5133	4.2467	4.44205	3.84343	3.62125	4.87152	4.75786	3.98101	4.71138	4.20179	4.03226	4.10125	3.70789	3.773	5.38139	4.84224	4.71459	4.33343	4.5903	5.18271	4.83815	5.00454	4.9414	4.92837	4.54822	4.40134	4.66585	4.83815	4.74397	5.23785	3.79648	3.59856	3.76274	3.24343	3.80441	4.21045	3.82543	3.17974	3.7139	2.51634	2.31486	2.9898	2.55898	3.29283	3.0237	3.02572
XM_021101072	1	2.86303	3.47505	3.34353	3.01116	3.77773	3.25593	3.71422	2.75478	3.44989	3.25525	3.50494	3.91611	4.03226	3.38776	4.15304	3.09733	4.84858	4.9435	4.71459	3.75593	3.96858	4.92837	3.89013	3.80124	4.05	3.92507	4.00727	4.10546	3.89791	4.19757	4.05495	4.78287	5.14884	3.71318	3.97342	5.27581	4.71889	3.58042	4.95287	4.95638	2.78113	2.6972	4.16692	4.44011	2.55898	4.08756	4.2605	2.80945
XM_021101073	1	3.21577	3.6764	4.0534	3.3209	3.15537	3.4607	3.86671	3.76678	3.35576	3.5417	4.36264	3.48095	3.86218	3.70237	3.6355	3.87509	4.54353	4.67814	3.97388	3.90698	4.5903	4.83036	4.78169	4.49021	4.70723	4.0531	4.09317	4.56051	4.33213	4.6651	4.11752	4.33157	5.10752	4.51666	4.73546	5.33561	4.46963	4.21045	4.53274	4.75967	3.28716	3.40044	4.16692	4.17985	3.50812	4.00094	4.73495	3.96768
XM_021101447	1	2.25867	2.86801	2.06463	1.72869	2.84386	2.11226	1.57156	2.75478	3.18033	1.44568	2.84797	2.47781	2.54073	2.84777	3.20248	2.32652	2.34352	2.75478	2.50788	3.04045	3.14867	2.47756	2.34352	2.93888	1.83849	1.86702	2.38755	2.20342	2.41939	3.12632	2.97305	3.10636	1.88435	2.60561	1.51596	2.61794	2.75989	2.38906	1.74266	2.08662	2.42961	2.51634	2.84841	1.80571	2.37985	3.13075	1.41839	2.80945
XM_021101448	1	2.25867	1.8259	3.05342	1.93758	2.64227	2.3141	1.90225	2.27527	2.6235	2.91752	3.37014	2.07073	2.04677	2.66632	2.43334	3.09733	2.34352	2.99082	2.50788	2.60356	3.27734	2.47756	1.66089	1.63527	2.50147	1.86702	1.83279	3.06848	2.41939	2.68475	3.26861	2.90482	2.857	1.72982	1.83671	1.74651	2.36739	2.88085	2.56019	2.08662	2.42961	3.01603	2.84841	2.31468	2.86011	2.51925	2.6464	2.54843
XM_021101587	1	2.25867	1.55644	1.65584	1.4562	1.93535	1.86702	1.57156	2.75478	1.57125	2.46131	1.97175	2.22159	1.80389	2.25867	2.57815	2.32652	4.40491	2.75478	3.47959	2.60356	3.7587	2.47756	3.51365	4.05614	5.30564	3.92507	3.03887	3.06848	4.86592	3.43241	3.78278	5.14375	2.857	2.09618	1.83671	2.77002	2.75989	2.38906	2.24289	2.08662	1.61362	1.82633	2.31486	2.08495	1.52713	1.92131	1.82522	1.83234
XM_021102202	1	5.3099	5.72267	4.31478	5.07812	5.09462	5.32723	5.22375	4.96815	3.82414	5.7523	4.97301	5.37238	5.73638	6.3023	5.32434	4.26442	7.04306	7.27604	6.8747	6.68134	6.87341	7.60351	7.48774	7.34294	7.07578	5.78267	7.39908	7.7116	7.05096	6.5247	7.39343	7.57324	7.20649	7.3173	8.22785	7.72946	7.97559	8.70491	8.85204	8.26665	8.21822	7.64759	6.77056	8.05374	8.25563	7.08626	8.23825	8.41354
XM_021102334	1	6.00414	5.82964	5.58304	4.50261	4.78201	6.13052	5.12914	4.96815	5.63476	6.00157	5.33381	6.25632	5.79004	5.36741	6.08025	5.70667	6.42647	5.87146	7.1588	6.11159	6.01717	6.92034	6.99769	6.03132	6.8004	7.20111	5.88269	6.39076	6.91079	6.50515	6.79592	6.94909	7.18289	6.74481	8.37502	8.24617	7.06457	7.23537	8.10621	8.11373	6.56904	5.70575	5.31636	5.85259	6.7101	6.09249	6.14669	5.91854
XM_021102335	1	5.58965	4.90263	6.10458	4.84224	5.32914	5.99791	5.80403	4.36594	5.22339	5.35052	6.18563	6.19639	5.66079	5.9807	6.20463	6.05932	6.95833	6.38607	7.05823	6.62578	6.24532	6.46942	6.58082	6.91187	6.71635	6.96369	6.13202	6.45498	6.74317	6.48465	6.10674	6.49753	6.83404	6.45134	8.19538	7.74994	6.89254	7.12331	8.31781	8.17046	6.81828	6.20944	5.06083	5.78057	6.65475	5.71743	5.89709	6.29824
XM_021102420	1	3.51023	3.6764	3.79129	3.78645	3.00901	3.70414	3.305	2.75478	4.07478	3.5417	3.75098	3.18444	3.97901	3.87943	3.20248	3.82568	4.84858	5.33561	5.72968	5.37214	5.21586	5.01432	5.27827	4.64705	4.41956	5.20054	5.62949	5.25678	4.83519	4.92267	4.91663	5.41585	3.66669	3.34903	4.08176	2.77002	2.75989	2.88085	3.2888	3.17974	4.78717	3.01603	3.97493	3.65861	3.88566	3.79671	3.56577	4.81678
XR_001300432	1	3.60115	3.10768	2.89987	2.55222	3.00901	3.4607	2.35253	3.49328	3.04226	3.98101	3.29973	2.82115	3.04581	3.59709	2.91235	2.47693	2.69631	1.89564	2.50788	3.21417	2.91124	2.47756	3.22716	2.93888	2.75167	3.40299	2.38755	3.06848	2.84804	3.12632	2.87591	2.4918	4.50016	4.24568	3.93693	3.85219	4.41402	4.13102	4.18587	4.42983	4.18487	3.50127	3.39665	4.17985	3.97075	3.13075	3.87843	4.17711
XR_001300433	1	3.21577	3.06038	2.98805	3.27111	3.00901	2.89959	2.93888	3.34475	2.87978	3.66766	3.04005	2.8737	3.77418	3.1868	2.43334	2.47693	2.34352	3.08055	2.86674	2.85843	2.36805	2.85594	2.47405	3.2484	2.75167	1.86702	2.92006	2.91368	3.24633	3.28978	2.97305	3.19012	4.35018	3.81235	3.55286	4.30159	4.20988	4.21045	4.18587	4.06283	4.14706	3.64717	3.39665	3.31002	4.04131	3.04084	3.51091	3.64652
XR_001300895	1	2.86303	2.04464	2.53703	2.1367	2.45525	1.55724	2.51215	2.75478	1.84173	1.44568	2.60568	2.07073	2.25207	2.25867	2.43334	2.6044	3.62412	3.78685	3.47959	3.57083	3.50329	3.48306	3.10768	2.93888	2.95422	3.09155	2.77425	3.33167	2.41939	2.68475	2.77031	3.27157	1.88435	3.00846	3.00586	2.28479	2.56654	2.38906	2.56019	2.7067	2.61341	3.01603	2.84841	2.51551	2.71505	3.13075	2.84961	3.02572
XR_001304704	1	2.43072	2.75678	2.89987	3.22513	2.64227	3.01367	2.51215	2.75478	2.87978	2.91752	3.04005	3.55026	3.00464	2.66632	2.71285	2.6044	4.07019	3.78685	4.1561	3.57083	3.89397	3.48306	3.68036	4.28616	3.74227	3.79363	3.03887	4.10546	3.77022	3.68022	3.92871	3.97075	2.57942	2.83072	3.00586	3.66162	2.75989	2.88085	2.84734	2.43874	3.9669	3.59719	4.16692	2.9898	3.97075	3.29283	4.02464	3.96768
XR_001306592	1	4.44543	4.12102	3.34353	3.22513	3.27719	3.5417	2.93888	2.75478	3.18033	3.25525	3.75098	3.18444	2.66001	2.99513	3.7726	2.6044	4.07019	3.44757	3.76304	3.90698	4.21365	3.09271	3.68036	4.05614	3.90552	4.34983	4.00727	3.5303	3.61718	3.68022	3.78278	3.7846	3.05322	3.90184	4.32149	4.12051	4.5345	4.35709	4.18587	3.89657	4.0459	3.59719	3.231	4.05614	3.39039	3.29283	3.1848	4.17711
XR_001306690	1	1.48094	2.23219	2.32807	2.66218	1.93535	1.86702	2.17333	1.32415	1.57125	2.46131	1.97175	1.87261	2.25207	1.58231	2.25189	2.47693	3.86357	2.75478	3.09904	1.92649	3.7587	3.48306	3.10768	2.93888	3.27434	3.48672	3.27269	2.20342	3.89791	3.12632	2.5299	4.04689	1.88435	1.72982	2.09975	1.74651	2.56654	2.38906	1.74266	2.7067	3.06152	3.01603	2.31486	3.25225	2.86011	2.26102	2.17357	3.02572
XR_001306735	1	3.10913	4.07832	3.4738	3.40874	3.87259	3.1376	2.65013	3.16742	3.18033	2.91752	3.95603	3.77123	3.65635	3.80124	3.82801	3.49048	3.35077	3.68664	3.09904	2.60356	3.7587	3.09271	3.68036	3.80124	3.27434	3.3056	3.89098	3.5303	3.00886	3.68022	3.69205	3.42125	3.05322	3.48331	3.12107	3.24343	3.80441	3.58042	2.84734	3.52459	3.87758	3.98345	3.77869	2.9898	3.88566	3.89292	3.83689	3.96768
XR_001307559	1	3.21577	3.33019	2.32807	2.43072	2.64227	2.47662	3.06496	3.49328	2.51641	3.78265	3.50494	2.07073	3.38665	3.70237	2.98224	3.09733	2.95819	2.10759	2.50788	3.34066	2.08333	2.47756	2.02154	1.63527	1.83849	3.3056	2.38755	3.06848	2.84804	3.12632	2.5299	2.63888	4.68755	3.90184	4.40567	4.17873	3.70558	3.8396	3.5014	4.38588	4.24835	2.86982	3.231	4.11444	3.60567	2.9536	3.83689	3.72357
XR_001308429	1	1.80077	2.04464	2.32807	3.3209	2.24669	1.55724	1.90225	2.75478	1.84173	2.91752	2.3335	2.70113	2.04677	1.97876	1.508	1.94739	1.25269	1.21249	3.47959	2.60356	1.74107	3.09271	3.33228	2.93888	0.995023	1.86702	2.77425	2.70563	1.17589	2.68475	1.85593	2.63888	2.28803	2.09618	2.09975	1.74651	2.36739	2.38906	1.74266	2.43874	1.93595	2.86982	2.31486	1.80571	1.52713	1.53473	1.82522	1.83234
XR_002335501	1	1.13139	1.26362	1.65584	2.29995	1.0775	1.55724	1.21249	1.32415	0.921561	1.44568	1.45436	1.40676	1.80389	1.12784	1.15141	1.03727	2.34352	0.677304	2.50788	1.01561	2.08333	2.47756	2.02154	1.63527	0.995023	2.40863	1.21249	1.5252	2.15347	2.01901	1.04345	1.38405	2.57942	1.72982	2.77514	3.35715	3.24218	2.38906	3.6764	2.96125	1.22291	1.1622	1.3063	1.46475	1.52713	1.53473	0.923494	1.28939
XR_002335502	1	1.48094	0.900045	1.65584	1.4562	1.93535	0.716395	1.57156	1.32415	1.27179	1.44568	1.45436	1.87261	1.48327	1.58231	1.508	1.6997	2.34352	0.677304	3.09904	1.01561	2.36805	2.47756	2.02154	1.63527	0.995023	1.86702	1.83279	0.744829	1.52958	2.68475	1.46509	0.807478	2.857	2.09618	2.47384	3.88388	3.09926	2.38906	2.56019	3.66431	0.729992	1.1622	1.3063	1.11277	0.703421	1.53473	1.41839	1.28939
XR_002335505	1	1.80077	0.414738	1.13271	1.4562	1.0775	1.18745	1.57156	1.32415	1.27179	1.44568	1.45436	1.14024	1.13434	1.12784	1.15141	1.6997	1.25269	1.21249	2.50788	1.01561	1.74107	1.31632	2.80582	1.63527	1.83849	1.86702	1.21249	0.744829	1.84144	2.01901	1.04345	1.38405	3.66669	2.36848	2.09975	3.75499	3.09926	2.38906	3.6764	3.52459	1.93595	1.1622	1.3063	1.46475	1.84433	1.53473	1.82522	1.83234
XR_002336086	1	4.59586	4.20033	3.93523	3.6746	4.11215	4.12081	3.26181	4.27756	4.04606	4.39788	4.46988	4.72658	4.24772	4.65228	4.43862	4.33679	5.85199	5.70325	5.99896	5.95551	5.99195	5.77072	5.99896	5.86368	4.75355	5.87169	5.79127	5.18844	5.53126	5.66626	5.54867	4.88348	4.3983	4.02802	4.53507	5.06115	4.10168	4.2927	4.74484	4.5755	4.0459	4.25872	3.77869	4.89628	4.1397	3.95869	4.3662	4.64175
XR_002336250	1	1.13139	1.14416	1.13271	0.999347	1.0775	1.3547	0.999692	0.479234	0.72458	-0.497185	0.750796	0.745407	0.144845	0.766134	0.250164	0.562266	0.358197	0.879369	0.485181	1.01561	0.69198	0.0815256	1.09219	-0.118879	0.0635035	0.96099	0.854169	1.16116	0.916316	-0.10402	1.21984	0.477961	1.34888	1.22311	1.98832	1.16497	1.5957	1.40846	1.74266	1.28422	1.0438	1.35042	0.223887	1.25695	1.31985	1.35867	1.41839	1.04574
XR_002336251	1	0.907083	0.702697	1.36876	0.999347	1.0775	1.18745	0.999692	0.479234	0.45463	-0.497185	1.10289	0.934802	0.243072	0.477961	0.683622	0.739266	0.358197	1.21249	1.36281	1.01561	1.15663	0.348569	1.12791	0.396182	0.995023	0.96099	0.78876	1.16116	0.744829	-0.10402	1.04345	1.12776	1.59101	1.54775	1.65417	1.35977	1.68075	0.597204	1.4701	1.21284	1.0438	1.1622	1.3063	1.11277	1.35348	1.28699	1.18893	1.28939
XR_002336252	1	0.83652	1.14024	0.778811	1.27947	1.34541	0.716395	1.03325	0.436073	0.682015	1.44568	1.10963	0.745407	0.665562	0.812303	0.950124	0.743675	1.25269	1.44066	-0.150538	-0.0401931	1.13219	0.296394	1.12667	0.61318	0.995023	0.824611	0.841807	1.20731	0.924501	0.0728183	0.720172	0.807478	1.88435	1.54542	1.98566	1.15941	1.68018	1.40846	1.46421	1.54836	1.22291	0.897855	0.415547	0.874785	0.888199	1.29235	0.923494	0.63541
XR_002336253	1	1.32781	1.26362	0.778811	0.923494	1.0775	1.35852	1.21249	1.32415	0.921561	1.44568	1.10963	1.00817	0.665562	0.812303	0.683622	1.03727	0.293971	0.677304	1.36281	1.44027	0.913847	-0.347996	1.12667	0.0351812	0.995023	0.582847	0.841807	1.20731	0.475987	1.08854	0.763527	0.453383	1.59409	1.46492	1.95598	1.15941	1.60178	0.568492	1.34439	1.54836	1.40162	1.1622	1.3063	1.26249	1.37585	1.29235	1.22134	1.28939
XR_002336255	1	1.3073	1.12822	1.13271	1.30405	1.53795	1.18745	0.260441	1.32415	0.45463	1.44568	1.14752	0.202605	0.665562	0.766134	1.15141	0.562266	1.25269	0.677304	0.198081	1.50042	0.913847	0.0815256	0.83501	0.396182	0.995023	0.887039	0.497807	0.744829	1.17589	1.08854	0.511115	1.12776	1.88435	1.22311	1.97057	0.849818	1.4406	1.40846	1.74266	1.54836	1.22291	1.50998	1.3063	1.11277	0.939735	1.07333	0.923494	0.982402
XR_002336425	1	5.39225	6.43785	6.76187	5.60069	5.78267	5.65169	6.31444	6.04784	5.33492	6.00157	5.53331	5.95959	6.24459	5.83267	6.62152	6.39076	5.6501	5.5522	5.9011	5.60777	5.58794	5.33046	5.77208	6.08002	6.3211	6.10878	5.86277	6.33137	6.52492	6.17064	5.84086	5.89898	5.88333	6.27749	5.09723	5.37068	5.84236	5.18821	5.20493	4.69393	5.97375	5.24875	6.1834	6.86159	6.55279	5.87855	6.94258	6.48894
XR_002336427	1	6.23067	5.59628	6.61681	5.4589	6.16982	6.06634	5.97977	5.73621	6.21204	5.68887	6.39545	5.86743	6.29013	6.23213	5.55938	5.303	6.21988	6.24242	5.62854	6.11159	6.23213	6.21688	6.31598	6.08002	6.13851	5.72597	6.17026	5.79187	6.18845	6.43521	5.42603	5.55066	5.83108	5.55241	5.81209	4.88198	5.54921	5.79187	5.65242	5.50223	6.17064	5.70575	6.23022	6.59142	6.34253	5.53863	6.92916	6.76543
XR_002336754	1	2.04416	1.8259	2.06463	2.29995	1.53795	2.11226	2.17333	2.27527	1.27179	2.46131	1.97175	1.87261	2.41267	2.47425	2.05187	1.6997	3.35077	3.16312	2.50788	3.75593	3.00069	3.09271	3.33228	3.80124	2.50147	2.81452	3.03887	3.33167	3.24633	3.12632	3.13775	3.27157	3.40151	3.34903	4.13634	3.01557	2.56654	3.26593	3.95845	2.96125	1.61362	3.70834	2.31486	2.08495	2.14081	2.51925	2.17357	1.83234
XR_002336818	1	5.21213	5.29126	5.62541	5.53295	5.44312	5.62026	5.48473	5.52965	5.86226	5.02581	5.25608	4.66834	5.08262	4.84085	5.00983	5.35696	5.38139	5.16151	5.44233	5.27261	5.37759	4.92837	5.27827	5.44921	6.19277	5.05399	5.36232	5.91948	6.16318	5.10059	5.37703	5.98918	5.58089	5.38152	5.71827	5.75933	5.82076	5.04035	5.6787	5.89756	6.45383	5.71627	6.92644	7.00049	6.32184	6.38839	6.91079	7.08541
XR_002336921	1	1.48094	1.55644	1.37217	0.923494	1.53795	1.35852	0.95062	0.436073	1.27179	0.445619	1.45436	1.14024	0.908215	1.58231	1.31067	1.18981	3.19376	3.57661	3.76304	3.57083	3.08421	3.33207	3.72271	3.95723	3.62077	2.66066	3.71129	2.94047	3.00886	3.30661	3.50263	2.8092	1.59409	0.94889	1.65578	1.15941	1.18833	0.568492	1.34439	1.27286	2.09694	0.96994	1.3063	1.59409	1.16365	1.35626	1.82522	1.28939
XR_002337031	1	1.48094	2.04464	1.65584	1.93758	2.45525	2.61391	2.35253	2.27527	2.51641	1.44568	1.97175	2.82115	2.41267	2.47425	1.8259	2.47693	2.34352	2.75478	2.50788	1.92649	2.36805	2.47756	2.58496	1.63527	2.50147	2.40863	3.03887	2.20342	3.00886	2.68475	2.77031	2.31094	2.57942	2.09618	1.14752	2.46069	2.36739	1.40846	1.74266	2.7067	2.61341	1.82633	2.31486	2.68288	2.14081	1.92131	1.82522	1.83234
XR_002337032	1	2.5687	2.23219	2.53703	2.29995	2.45525	2.61391	1.90225	2.27527	2.38178	1.44568	1.97175	1.87261	2.04677	1.58231	2.85347	2.15433	1.25269	3.16312	3.09904	1.92649	2.61494	2.47756	2.97261	2.93888	1.83849	3.09155	3.03887	1.5252	2.15347	2.01901	2.24117	2.90482	2.57942	2.09618	2.09975	2.46069	2.56654	2.38906	0.972791	2.08662	1.61362	1.50998	2.31486	2.51551	1.84433	2.74281	3.1848	2.54843
XR_002337036	1	1.48094	2.62785	2.53703	1.93758	2.64227	2.47662	2.51215	1.32415	2.23654	1.44568	2.60568	2.07073	1.80389	1.97876	2.71285	1.6997	2.34352	2.10759	2.50788	2.60356	2.08333	3.09271	2.97261	2.93888	2.95422	2.81452	3.03887	3.06848	3.00886	1.08854	2.97305	2.31094	2.28803	1.72982	1.51596	2.46069	2.36739	2.38906	2.24289	2.43874	1.61362	1.82633	2.84841	2.31468	2.37985	2.51925	3.1848	3.02572
XR_002337037	1	2.5687	2.75678	2.06463	1.4562	1.93535	1.86702	1.57156	2.27527	2.23654	1.44568	2.60568	2.47781	1.80389	2.25867	2.57815	2.32652	2.95819	3.16312	2.50788	2.60356	3.14867	3.09271	2.80582	2.93888	1.83849	1.86702	2.38755	2.20342	3.00886	2.01901	2.5299	3.10636	2.857	1.72982	1.83671	2.46069	2.13422	1.40846	0.972791	2.43874	1.61362	2.31566	2.84841	2.9898	2.14081	2.74281	3.0237	2.54843
XR_002337139	1	3.26307	4.24123	4.62483	4.48314	3.65049	4.14927	4.65318	3.76678	4.41993	4.67241	4.21169	3.74328	4.75247	4.03556	4.29909	3.87509	2.69631	3.16312	3.31633	3.34066	3.2153	3.3098	2.97261	3.46394	4.05	3.63962	3.03887	3.33167	3.77022	3.55647	3.21036	3.35206	4.47249	3.54265	4.34064	4.64705	3.88373	4.04258	4.18587	3.84025	4.43596	3.70834	4.06745	4.69835	3.80594	4.3779	4.1124	4.17711
XR_002337226	1	5.10798	4.03362	5.24916	4.81441	4.67359	4.45015	4.34596	4.7633	4.85175	5.07498	4.71138	4.88687	4.30345	3.80124	4.70808	4.79219	4.84858	5.28211	5.72968	5.51956	5.60671	4.92837	5.38575	5.10938	4.70723	4.53426	5.80177	5.63545	5.50478	4.99718	5.22479	5.62619	3.66669	3.98964	3.89859	4.48358	4.23496	4.04258	5.02298	4.89402	4.95287	3.70834	3.77869	3.12027	4.60512	4.41805	3.75671	4.35596
XR_002337228	1	4.61937	4.77645	5.52835	4.50261	4.0601	4.29983	5.25472	4.20002	5.47585	3.98101	4.5752	3.71217	5.1132	4.62868	4.59161	4.39758	5.83462	5.33561	4.99511	6.16228	5.85279	4.72362	5.53345	5.63704	5.13242	4.60976	5.88269	5.30755	5.07917	4.99718	5.70219	4.90361	4.0996	3.98964	3.42125	4.66733	3.49422	4.04258	4.07236	5.18872	3.80254	3.40044	3.53376	3.83212	4.25135	3.29283	3.1848	4.52753
XR_002337237	1	5.28622	5.00608	5.67682	3.912	4.14927	4.74131	4.73735	4.96815	5.3586	5.07498	3.62387	4.2322	5.34812	4.532	4.59161	4.9963	5.24554	4.80739	5.56943	5.37214	5.02962	5.33046	5.89391	5.83678	4.70723	4.98319	5.0335	5.25678	4.75301	5.27581	5.03652	4.73988	3.90432	3.98964	4.03021	4.74996	4.35802	4.21045	4.60862	4.01205	4.91635	4.25872	3.97493	3.98784	4.6581	3.13075	3.45641	3.84378
XR_002337238	1	4.44543	4.77645	5.02131	3.84899	4.97131	4.58934	5.27974	4.5133	4.41993	4.47364	4.36264	4.91314	5.05071	4.03556	4.75273	4.17985	4.84858	4.97617	5.68108	5.41777	5.78968	5.74621	5.94288	5.63704	5.35729	5.38474	5.50607	5.44604	4.80827	4.6651	5.49204	5.60116	4.56389	3.81235	4.03021	4.74996	4.29684	4.04258	4.07236	4.1092	4.24835	4.43768	3.77869	3.91092	4.6581	4.26002	3.83689	3.96768
XR_002337242	1	4.05745	4.60539	5.67682	3.84899	4.5755	5.32723	5.12914	4.5133	5.22339	4.16431	4.36264	4.04449	4.44339	4.532	4.0537	4.35768	5.69464	5.14201	5.72968	5.75914	4.91922	5.25643	5.44083	5.77415	5.13242	5.07683	5.86277	4.95547	5.07917	5.27581	5.76662	5.60116	4.50016	4.45185	4.44282	4.74996	3.60115	4.21045	4.67529	4.46629	4.49312	3.98345	3.97493	3.83212	3.97075	3.29283	3.75671	3.5734
XR_002337247	1	4.2306	5.22642	5.61087	4.46569	5.09462	4.29983	4.91922	4.5133	4.68857	4.97012	4.71138	4.08258	5.27516	4.17316	4.34621	5.14721	5.09363	5.60069	5.72968	6.11159	5.05948	5.40145	5.3409	5.48908	4.52511	4.86832	5.50607	5.63545	5.3785	5.5479	5.51577	5.30076	4.27016	3.90184	4.36208	4.58637	3.70558	3.58042	4.95287	4.54144	4.98481	4.19915	4.33264	4.05614	4.43393	3.79671	3.32498	3.5734
XR_002337258	1	5.26081	5.11453	4.76351	3.97292	5.05517	4.20179	4.73735	4.96815	4.49824	3.98101	3.62387	4.83247	4.95448	4.67739	4.29909	5.14721	5.17375	5.1739	5.62854	5.75914	5.24172	5.10081	5.00454	5.98007	5.46074	4.8132	5.88269	5.35927	5.52293	4.83815	5.2527	5.1049	4.43436	3.48331	4.19442	5.03845	3.88373	4.49401	5.08921	5.07453	4.18487	4.05993	3.77869	3.25225	4.71327	4.33923	3.9306	4.07606
XR_002337387	1	3.9239	3.33019	3.34353	3.40874	3.53866	3.25593	2.93888	3.49328	2.9973	3.78265	3.37014	3.01299	3.28566	3.38776	2.57815	3.09733	2.95819	2.99082	2.50788	3.04045	3.14867	3.09271	3.22716	3.46394	2.95422	3.09155	2.77425	3.33167	3.00886	3.12632	3.26861	3.10636	4.0996	4.07944	3.76274	3.56917	3.38161	4.21045	4.18587	4.20907	3.9669	3.28022	3.77869	3.58429	3.25502	3.6812	2.84961	3.84378
XR_002337437	1	3.30838	3.54265	2.71803	3.56605	3.4103	3.25593	2.93888	3.49328	2.75897	3.78265	3.22152	3.26717	3.28566	2.99513	3.56577	3.56661	4.54353	3.87146	3.47959	3.57083	4.21365	3.77235	3.89013	3.80124	3.74227	3.79363	4.42472	3.84765	4.08183	3.43241	4.05495	3.7846	3.40151	3.34903	3.00586	4.17873	3.88373	3.8396	3.5014	3.52459	3.80254	3.16026	4.62109	4.23496	4.43393	4.08756	3.56577	4.35596
XR_002337481	1	5.16401	4.40219	4.76351	4.32579	4.22808	4.58934	5.04538	5.30272	4.65118	4.85952	5.02155	4.80374	5.02022	4.47541	4.48035	4.35768	6.49487	6.40051	6.25329	5.41777	6.37103	5.40145	5.57274	6.03132	5.99154	6.85329	6.37046	6.17213	5.91854	5.64481	5.87015	6.62526	5.86028	6.05404	4.9196	5.17805	5.82076	6.0466	5.37214	5.415	3.80254	4.92705	4.33264	3.83212	4.54741	4.62547	4.39547	3.96768
XR_002337677	1	7.03915	7.28712	7.84746	7.93225	7.48187	7.28867	7.32077	7.50235	7.55667	6.90119	7.93443	7.75234	8.1378	7.98146	7.28112	7.44943	7.89715	7.03732	7.24539	6.34854	7.09086	7.40416	7.20179	7.09014	7.21292	7.06895	7.35458	6.8713	7.78716	6.58971	6.82567	7.15915	7.55154	7.41333	6.55818	6.45192	7.10891	7.04151	6.6188	6.61736	6.96694	6.8974	7.6157	6.57748	7.19325	7.53215	7.68494	6.34324
XR_002337679	1	7.65984	6.91708	7.60165	6.87404	7.54682	7.15075	7.52546	6.9513	7.76507	7.10528	7.5683	7.83869	8.16422	7.82049	8.00805	7.99644	7.74513	7.05501	7.59489	6.29735	6.58904	7.31626	6.35877	7.5905	8.03433	7.00183	7.02546	7.18204	7.81831	6.87313	6.90697	8.02368	7.53854	7.79179	7.26665	6.95449	6.93519	7.29732	6.76776	7.64642	6.6437	6.5735	8.33285	6.69596	6.98713	7.82679	6.85847	6.59028
XR_002337844	1	4.63947	3.74704	4.41867	4.63021	4.7011	3.9417	4.61712	4.71276	4.20162	5.49186	4.92739	4.65063	5.36066	4.92148	4.75273	4.08578	4.84858	5.18821	5.33797	5.37214	4.88383	4.83036	5.23657	4.71999	5.35729	4.78314	5.41981	5.50847	5.17784	5.30588	5.16521	5.55066	5.96411	6.15713	6.33107	6.13505	5.70469	6.66056	6.25773	5.88392	4.18487	4.16369	4.47796	4.02781	4.25135	4.26002	4.36409	4.39788
XR_002337895	1	2.04416	3.24308	2.89987	3.22513	3.4103	3.5417	3.06496	3.16742	3.08976	2.46131	2.84797	2.58975	2.41267	3.49879	3.47688	3.09733	2.34352	1.68512	1.36281	1.01561	2.36805	1.31632	2.02154	1.63527	1.83849	1.86702	1.83279	2.20342	2.15347	2.01901	2.5299	1.87942	3.05322	3.34903	2.77514	3.46708	3.09926	2.88085	3.07108	2.43874	2.78113	1.82633	2.84841	2.31468	2.14081	1.53473	2.17357	3.02572
XR_002337918	1	3.21577	4.26393	3.34353	3.912	3.4103	3.35693	3.305	4.20002	3.08976	3.78265	3.04005	3.77123	3.4774	2.66632	3.56577	3.09733	5.02106	5.41826	5.68108	4.85458	5.21586	5.01432	5.45946	5.10938	4.87501	5.65301	5.1718	5.21064	5.6189	5.4439	4.67302	5.20517	3.79648	4.45185	3.82904	3.66162	3.49422	3.26593	4.27881	4.20907	3.61906	4.60195	3.97493	4.05614	3.80594	4.90665	4.97951	3.84378
XR_002337919	1	3.10913	4.26393	2.71803	3.71275	3.00901	3.25593	3.18503	4.20002	3.08976	2.91752	2.84797	3.10422	3.65635	2.84777	3.38665	2.99167	5.02106	5.5522	5.30705	4.85458	5.39887	4.72362	5.16657	4.64705	5.01029	4.86832	4.82479	5.30755	5.58764	5.20757	4.84821	4.73988	4.35018	4.51666	3.97342	3.66162	4.29684	4.49401	3.6764	4.20907	3.61906	3.89903	3.97493	3.98784	4.37516	4.33923	4.62597	4.68022
XR_002338269	1	2.25867	2.23219	1.65584	2.78269	1.53795	2.3141	2.7957	2.75478	2.23654	2.91752	2.3335	3.01299	1.80389	1.97876	2.43334	1.6997	2.34352	2.75478	3.09904	1.92649	2.36805	3.09271	1.66089	1.63527	1.83849	1.86702	3.03887	2.70563	2.41939	1.08854	2.77031	2.31094	3.05322	2.36848	2.62281	2.46069	2.56654	2.88085	2.56019	2.7067	1.93595	2.31566	2.31486	1.80571	2.37985	1.92131	1.82522	1.83234
XR_002338555	1	2.70594	3.29324	3.26157	3.48672	3.00901	3.01367	3.47429	3.32164	3.13456	3.12161	3.30923	2.98187	3.1907	3.25942	3.1639	2.82459	3.75784	4.13664	3.86464	3.66859	3.7587	4.09733	3.56141	3.94267	3.90552	3.56898	3.94659	4.10546	3.80849	3.79625	3.64336	3.6704	3.14867	3.27476	3.18432	3.01557	3.30207	3.07005	3.07108	3.30145	3.34981	3.64717	3.86885	3.54541	3.66087	3.6812	3.66087	3.89184
XR_002338771	1	2.04416	2.51119	1.13271	2.1367	1.53795	2.11226	0.722781	1.32415	1.57125	2.46131	0.750796	1.65417	1.80389	2.25867	2.05187	0.562266	2.34352	1.21249	2.50788	1.92649	2.36805	1.31632	1.28794	1.63527	1.83849	1.25091	1.21249	1.5252	2.41939	2.68475	2.5299	2.63888	1.88435	1.22311	1.51596	1.35977	0.968227	1.40846	1.74266	0.78802	2.42961	1.82633	1.3063	1.46475	1.84433	1.07333	1.41839	1.83234
XR_002339056	1	2.86303	3.4069	3.34353	3.22513	2.24669	3.5417	3.62125	3.16742	3.35576	3.25525	3.04005	2.92561	3.09301	3.12053	2.98224	2.73652	3.35077	3.87146	3.76304	4.0537	4.41774	3.77235	3.33228	3.80124	3.27434	3.48672	3.27269	4.21809	4.13509	4.19757	3.78278	4.26069	3.23375	2.83072	3.68199	3.35715	3.70558	2.88085	2.56019	3.66431	3.61906	3.50127	3.53376	3.75045	4.10659	4.08756	3.9306	3.84378
XR_002339174	1	3.9239	3.47505	3.34353	2.78269	3.87259	3.1376	3.06496	3.16742	3.44989	3.5417	2.60568	2.82115	3.00464	3.70237	3.20248	2.6044	2.34352	3.30145	3.09904	3.04045	3.00069	3.09271	2.02154	2.93888	2.95422	3.3056	2.77425	3.33167	3.13819	2.68475	2.97305	2.31094	4.00431	3.59856	3.68199	4.06268	3.38161	4.21045	4.53274	4.38588	3.52442	3.98345	3.77869	3.48477	2.99214	3.56898	3.32498	3.84378
XR_002339366	1	3.60115	3.54265	2.71803	3.48672	3.00901	3.01367	2.51215	3.76678	2.38178	3.25525	2.84797	1.87261	2.80022	3.38776	2.57815	3.20429	2.34352	2.4496	3.09904	2.60356	3.00069	2.47756	2.80582	2.93888	2.95422	3.48672	2.38755	2.70563	2.84804	2.01901	2.97305	2.63888	3.90432	3.98964	3.97342	3.82373	3.60115	4.49401	3.6764	3.66431	4.37626	3.40044	3.231	3.12027	3.60567	3.6812	3.0237	4.17711
XR_002339533	1	2.86303	3.80805	2.53703	2.90055	3.53866	2.61391	2.7957	2.75478	3.35576	3.25525	2.84797	3.10422	3.1907	2.99513	2.71285	2.87006	1.25269	1.21249	2.50788	1.01561	2.08333	1.31632	1.66089	1.63527	2.50147	1.86702	1.83279	2.20342	2.41939	2.01901	1.04345	0.807478	3.23375	3.48331	2.77514	3.13231	2.94355	2.38906	2.24289	3.17974	1.93595	1.82633	3.231	2.84894	1.84433	2.74281	1.82522	2.54843
XR_002339673	1	2.25867	0.900045	1.13271	1.14902	1.53795	1.18745	2.17333	1.32415	1.27179	1.44568	1.45436	1.87261	1.13434	1.12784	1.508	1.6997	2.34352	1.68512	2.50788	2.60356	1.74107	2.47756	2.58496	1.63527	1.83849	1.25091	1.83279	2.20342	1.17589	1.08854	1.85593	2.31094	1.34888	1.22311	0.672929	1.35977	1.83205	1.40846	1.74266	0.78802	2.42961	2.31566	1.3063	1.46475	2.14081	1.07333	1.82522	1.83234
XR_002340091	1	4.86064	3.91872	4.12395	4.75646	4.51167	4.94873	4.65318	4.5133	4.12081	3.98101	4.43281	4.74277	3.73917	3.96217	4.20344	3.82568	4.40491	5.01206	3.97388	4.44424	4.88383	4.92837	4.83815	4.28616	4.30128	5.02962	4.09317	4.95547	4.89444	4.75301	4.81932	4.69314	4.62947	5.0126	4.6651	5.03845	4.92445	4.04258	4.81543	4.1092	4.98481	4.54611	4.16692	4.05614	4.6581	4.08756	4.83461	3.96768
XR_002340093	1	4.17739	4.84477	4.44757	4.50261	4.22808	3.97237	4.0089	4.87152	4.91649	3.98101	3.62387	4.00221	4.52496	4.57949	4.70808	4.52083	4.65318	5.07827	4.32393	3.90698	5.05948	4.61212	4.63257	4.05614	4.70723	5.07683	4.76542	4.56051	5.02921	4.99718	4.84821	4.78287	5.10752	4.31928	4.44282	5.10974	4.17329	4.63021	4.45113	4.1092	4.74332	5.19459	4.33264	4.72444	4.92948	4.85458	4.51066	4.07606
XR_002340095	1	4.61937	4.74229	4.19442	4.32579	4.83444	4.54379	4.0089	4.7633	4.72548	3.98101	3.62387	4.39921	3.73917	3.96217	3.94529	4.31094	4.84858	4.16919	4.82145	4.63437	4.88383	5.10081	4.53301	4.49021	4.41956	4.44348	4.61561	3.98201	4.7272	4.19757	4.51731	4.33157	4.56389	4.07944	4.32149	4.22599	4.98916	4.8822	4.07236	5.18872	4.78717	5.09413	4.74996	4.94768	4.54741	4.62547	4.2605	5.10594
XR_002340207	1	1.80077	1.55644	2.89987	1.72869	1.53795	2.40545	2.51215	1.32415	2.23654	1.44568	1.45436	2.35192	1.63566	1.82151	2.15177	1.94739	1.90097	2.4496	1.36281	2.32946	2.61494	2.47756	2.47405	2.55334	3.13367	2.81452	1.53594	2.20342	2.93713	2.01901	2.39352	2.78973	2.57942	1.92756	1.51596	1.89769	2.56654	2.10119	0.972791	2.43874	2.78113	2.60591	2.31486	3.54016	2.71505	2.85159	3.61372	2.80945
XR_002340343	1	3.21577	3.60354	2.89987	3.01116	3.27719	3.5417	3.4236	2.75478	3.52127	3.25525	2.84797	4.08258	2.90986	2.84777	3.29235	3.773	4.24568	4.53529	3.76304	3.90698	4.02984	4.00235	3.5982	3.80124	3.90552	3.92507	4.61561	3.33167	4.37754	3.88994	3.50263	3.7846	3.54186	4.24568	3.23901	3.75499	3.09926	3.26593	3.5014	3.7892	3.41774	4.37951	3.53376	3.48477	4.54741	4.33923	4.02464	4.17711
XR_002340344	1	3.85139	3.74704	3.20429	3.3209	3.53866	3.01367	3.4236	2.75478	2.6235	2.91752	3.75098	3.91611	2.54073	3.59709	3.47688	3.82568	3.62412	4.23689	4.1561	3.90698	4.50512	4.00235	3.89013	3.80124	3.74227	4.34983	4.35528	4.40134	4.46277	4.45308	4.51731	4.04689	3.05322	4.24568	3.97342	3.24343	4.03686	3.26593	3.95845	2.96125	4.18487	4.49075	3.53376	4.05614	3.39039	3.29283	3.83689	4.17711
XR_002340481	1	6.60277	7.16298	6.21528	6.5589	6.90424	7.24082	7.12204	6.25954	6.51911	6.97867	6.94396	6.40531	6.72547	5.68403	6.5404	6.4111	5.83462	6.11236	5.82455	5.98645	5.62582	6.49753	6.2772	6.2608	6.45767	6.15803	6.51582	6.39076	6.51726	6.40269	6.45192	5.60116	6.19932	4.31928	6.03823	5.95835	5.4962	5.98595	5.78515	6.07775	6.47191	6.0363	6.38663	6.00731	5.87316	6.18775	6.60113	6.11891
XR_002340496	1	2.25867	1.8259	2.53703	2.29995	1.53795	2.61391	2.65013	1.32415	2.23654	2.91752	2.3335	1.87261	2.41267	2.47425	1.508	2.47693	3.35077	2.99082	3.09904	1.92649	2.83187	3.48306	2.97261	2.93888	2.50147	3.09155	3.47348	3.06848	3.13819	3.43241	3.26861	2.63888	2.28803	2.09618	3.00586	2.46069	1.83205	1.40846	2.56019	2.08662	3.1742	2.0922	1.3063	2.68288	2.37985	1.92131	2.17357	3.02572
XR_002340571	1	3.30838	3.91872	3.4738	3.40874	3.15537	3.20147	3.58028	3.16742	3.77123	3.09823	3.57083	3.23045	3.09301	3.5485	3.2474	3.70488	3.98018	4.07184	3.09904	4.0537	3.82666	3.77235	3.46878	3.80124	3.98463	4.64041	3.78063	3.84765	4.30781	4.2662	3.59879	3.93222	4.35018	5.31068	4.44282	5.56582	4.38636	4.49401	4.45113	4.30108	3.47404	3.70834	3.97493	3.58429	3.60567	3.9527	3.32498	3.31969
XR_002340572	1	3.04773	2.92437	3.53309	3.11476	3.4103	3.58167	2.7957	3.16742	3.70598	3.09823	3.04005	3.23045	3.4774	3.25942	3.29235	3.20429	3.86357	3.95991	3.76304	3.66859	3.34353	3.48306	3.5982	3.2484	3.90552	4.64041	3.78063	3.70304	4.41956	3.97684	3.8546	3.82992	4.74871	5.1719	4.23759	5.10974	4.65478	4.69218	5.23179	4.69393	3.1742	4.16369	4.33264	3.43212	3.60567	4.17329	3.66087	3.2354
XR_002340965	1	1.48094	1.55644	1.65584	2.66218	2.24669	1.18745	1.57156	2.27527	1.57125	1.44568	0.750796	2.58975	2.04677	2.25867	1.508	1.94739	3.35077	3.44757	3.09904	3.04045	3.00069	3.09271	2.34352	1.63527	3.27434	3.09155	2.38755	3.33167	3.13819	2.01901	3.13775	2.90482	1.88435	1.72982	1.83671	2.03701	1.83205	2.38906	1.74266	1.54836	2.20655	2.31566	1.3063	2.9898	2.37985	1.53473	2.17357	2.80945
XR_002341477	1	2.43072	2.04464	1.13271	2.78269	1.53795	2.11226	1.90225	2.27527	2.23654	1.44568	1.97175	1.65417	2.04677	1.12784	1.8259	2.32652	2.95819	1.21249	1.36281	3.04045	2.61494	2.47756	2.97261	1.63527	1.83849	1.86702	2.38755	2.20342	1.84144	2.01901	2.97305	2.31094	2.28803	3.18723	3.89859	1.35977	2.13422	3.26593	2.24289	1.54836	1.93595	3.01603	2.31486	2.84894	2.71505	3.13075	2.43029	1.83234
XR_002341491	1	3.56184	2.86801	3.05342	3.06022	3.65049	2.6844	2.71523	3.34475	3.22744	3.98101	3.43844	2.70113	3.73917	2.84777	2.98224	3.2562	2.34352	2.99082	2.86674	2.85843	2.23314	2.85594	2.69482	2.93888	2.95422	2.40863	2.92006	2.91368	3.00886	3.28978	2.0696	2.90482	4.47249	4.12209	4.30396	4.37597	4.10168	4.04258	3.75992	3.73265	4.11444	2.79323	3.39665	3.69944	3.97075	3.50894	3.61372	3.40951
XR_002341532	1	2.5687	2.23219	1.65584	2.78269	2.45525	1.55724	2.35253	2.27527	2.06343	1.44568	2.60568	1.87261	2.04677	2.25867	2.57815	2.32652	2.34352	2.75478	3.47959	3.34066	3.00069	3.09271	2.97261	2.93888	1.83849	3.63962	3.27269	3.70304	3.53621	3.12632	3.13775	2.63888	3.40151	3.81235	4.03021	3.82373	3.88373	4.04258	3.2888	3.52459	2.92619	3.28022	2.84841	1.80571	3.25502	3.13075	2.43029	2.24389
XR_002341605	1	1.80077	1.55644	1.88777	2.43072	1.53795	1.74398	1.57156	1.95671	1.27179	1.44568	1.45436	1.77718	1.316	1.97876	0.910541	1.21335	2.34352	2.60479	2.09361	2.32946	2.08333	2.02395	2.19412	1.63527	2.21557	2.40863	1.83279	1.5252	2.54626	2.01901	2.39352	1.38405	1.6344	1.92756	0.894562	1.5756	1.63566	1.40846	1.74266	1.84865	1.93595	1.6784	1.94414	1.94065	1.52713	1.92131	1.41839	1.57089
XR_002342157	1	4.9354	4.21809	4.24979	3.40874	4.14927	4.35082	4.23899	3.76678	4.61937	3.25525	4.87422	4.83247	4.44339	4.42047	4.20344	4.56412	4.75437	4.48314	5.37602	3.90698	5.08828	5.10081	5.00454	5.10938	5.69306	5.50325	4.98559	5.21064	5.44669	5.39376	4.67302	4.94768	5.10752	5.48336	5.24401	4.3245	4.75786	5.18821	4.45113	4.83152	5.02071	5.4439	5.66707	5.17419	5.20199	4.90665	4.93426	5.25294
XR_002342159	1	5.00911	3.33019	4.0534	3.56605	4.44205	4.03173	3.80098	4.00221	4.41993	4.32393	4.36264	5.17046	4.08306	3.80124	4.29909	4.17985	5.3197	5.07827	5.2346	4.20033	5.13738	4.72362	5.04963	4.64705	5.69306	5.35035	4.88412	5.01304	5.81057	5.20757	4.84821	5.14375	5.49787	6.27749	5.38474	4.48358	5.06558	6.16066	4.45113	4.83152	4.65013	4.70656	5.54465	5.47647	4.49201	4.74965	5.41109	5.05036
XR_002342445	1	4.78975	4.48717	3.79129	3.40874	4.30509	3.97237	4.2962	4.20002	4.25909	3.78265	3.22152	3.55026	3.56907	3.25942	4.39403	4.35768	4.40491	3.30145	4.32393	4.20033	3.50329	4.34861	4.06714	4.05614	5.01029	5.99068	4.09317	4.10546	5.10525	4.99718	4.51731	4.69314	4.62947	5.34433	4.23759	4.42998	5.06558	4.21045	4.27881	5.13373	5.14778	4.25872	4.86153	4.67271	4.54741	4.90665	5.3845	3.96768
XR_002342447	1	5.00911	3.80805	3.97656	3.22513	4.72871	4.14927	4.18662	4.5133	3.18033	3.78265	3.50494	3.65909	3.28566	3.49879	4.00108	3.98608	4.24568	4.03301	4.1561	4.54248	3.27734	3.48306	4.12469	4.05614	4.41956	6.01122	4.48548	4.10546	4.66585	5.49359	4.81932	4.56291	4.91797	4.45185	4.81177	5.33561	4.71889	4.35709	4.18587	5.07453	5.02071	5.4439	5.54465	4.57641	4.49201	5.29941	4.4524	5.10594
XR_002342448	1	4.7477	4.03362	4.12395	4.11799	4.62839	4.40604	3.18503	3.76678	3.92789	2.91752	3.95603	3.86878	4.03226	3.12053	4.29909	3.56661	3.86357	3.87146	4.1561	3.57083	4.21365	4.34861	3.82779	4.05614	4.87501	6.01122	3.89098	4.76607	4.95245	4.5675	4.37626	4.51685	5.34854	4.69032	4.48176	5.14682	5.54921	4.21045	4.07236	4.30108	5.0869	4.60195	5.15098	4.67271	4.49201	5.69136	5.49973	4.52753
XR_002342716	1	2.04416	1.55644	1.13271	1.72869	1.53795	1.18745	1.21249	1.32415	1.27179	1.44568	1.45436	1.65417	0.665562	1.12784	1.15141	1.03727	1.25269	1.21249	1.36281	1.01561	1.3547	1.31632	1.66089	1.63527	0.995023	1.25091	0.497807	1.5252	0.744829	1.08854	1.85593	1.87942	0.657738	1.22311	2.29622	1.35977	1.4406	1.40846	0.972791	1.54836	1.61362	2.0922	1.3063	2.08495	2.14081	1.07333	0.923494	2.24389
XR_002342896	1	3.78153	3.06038	3.05342	3.71275	3.00901	3.5417	2.7957	3.49328	3.44989	2.91752	3.22152	2.92561	3.38665	3.38776	3.29235	3.20429	5.24554	4.84224	4.46734	4.54248	5.35579	4.92837	4.33448	5.00454	5.13242	5.38474	4.54822	5.1106	4.41956	5.1362	5.03652	4.98818	3.05322	3.00846	3.12107	3.66162	2.36739	2.88085	3.5014	3.17974	2.20655	3.59719	3.97493	3.65861	2.55898	2.9536	4.02464	3.2354
XR_002342899	1	2.86303	3.60354	2.89987	2.43072	3.53866	2.61391	3.52888	3.49328	3.35576	2.91752	3.22152	3.10422	3.09301	3.25942	2.85347	3.30838	5.24554	4.67814	4.59476	4.54248	4.85332	5.25643	4.83815	5.31317	4.30128	4.86832	4.61561	5.01304	4.66585	5.20757	4.37626	5.17464	3.23375	2.60561	3.42125	3.75499	2.75989	3.58042	3.2888	3.66431	3.41774	3.59719	3.231	3.83212	2.99214	3.44225	3.1848	3.72357
XR_002343052	1	5.4487	5.30412	5.36491	5.66506	5.28714	5.36561	5.53825	4.82248	5.33492	5.65169	5.98842	5.74102	5.09988	5.49083	5.22042	5.27383	6.62624	6.33597	6.78503	6.86421	6.4303	6.4826	6.86509	6.79123	5.89672	6.08336	6.8594	6.14365	6.0661	6.70409	6.37961	5.95842	5.03265	5.78098	5.53063	5.82556	5.22526	5.57201	5.78515	5.28421	6.02578	6.05982	6.02162	5.38193	5.81434	6.02683	5.33381	5.22938
XR_002343420	1	1.93111	1.93972	1.88777	2.66218	1.76721	1.99298	2.17333	2.53703	2.30964	2.46131	1.97175	2.82115	2.16103	2.25867	2.34858	2.32652	2.69631	2.60479	3.09904	2.60356	2.36805	2.85594	2.69482	2.93888	2.21557	1.25091	2.13735	2.48673	2.29661	2.01901	2.39352	2.31094	2.44222	2.49104	2.47384	2.16978	2.47194	2.38906	2.04014	2.58774	1.93595	2.41829	2.61341	1.80571	2.26905	2.85159	1.82522	1.57089
XR_002343896	1	2.86303	2.86801	2.71803	3.22513	2.24669	2.61391	3.305	3.16742	2.75897	2.46131	2.60568	2.82115	2.04677	2.84777	2.05187	2.15433	5.3197	4.16919	5.2346	4.20033	4.72885	4.00235	4.28436	3.80124	5.13242	4.98319	5.21374	5.44604	5.21762	4.99718	5.42603	5.69083	3.05322	2.83072	2.77514	2.61794	2.75989	2.88085	3.2888	3.37523	3.1742	2.6972	2.31486	2.84894	2.99214	2.74281	2.17357	2.80945
XR_002343897	1	2.25867	2.3845	2.53703	3.63701	2.24669	3.01367	2.65013	3.49328	2.51641	2.91752	2.84797	3.26717	2.90986	2.66632	3.09943	1.94739	4.65318	3.87146	4.32393	3.57083	4.31725	4.48966	4.83815	3.80124	5.96087	5.24197	4.61561	5.59729	5.68445	4.99718	4.94768	5.20517	2.57942	2.60561	2.77514	3.01557	3.09926	2.88085	2.24289	3.37523	3.52442	3.01603	2.84841	2.31468	2.55898	3.29283	2.43029	2.54843
XR_002343900	1	2.25867	2.75678	2.32807	2.66218	2.45525	2.3141	3.4236	2.27527	2.75897	2.46131	2.84797	2.92561	2.25207	2.84777	2.25189	1.94739	5.3197	4.58675	4.46734	3.90698	4.79527	4.00235	4.63257	4.28616	5.96087	5.35035	4.88412	5.75706	5.83746	5.33381	5.51577	5.36232	2.857	2.36848	3.00586	3.24343	3.24218	1.40846	2.24289	3.37523	2.42961	3.16026	2.84841	3.37347	3.12002	2.51925	3.32498	3.40951
XR_002344458	1	4.17739	3.80805	3.58803	4.39758	4.22808	4.4951	4.61712	3.49328	3.77123	3.5417	3.62387	4.16603	4.30345	3.96217	4.24804	4.52083	4.65318	4.36728	4.32393	4.33343	4.45935	4.72362	4.38268	4.78342	4.79702	5.07683	4.61561	3.84765	3.96415	4.33502	4.05495	4.64561	4.56389	4.87075	3.23901	4.009	4.41402	4.21045	4.07236	3.37523	4.0459	4.70656	4.96493	4.72444	3.80594	4.56412	5.02323	3.84378
XR_002344499	1	4.65956	4.21809	3.88373	4.29056	3.87259	4.74131	4.94826	4.20002	5.19444	3.5417	3.85243	4.62131	4.98979	4.72362	4.00108	4.39758	6.1891	5.19937	5.62854	4.44424	5.9043	4.83036	4.60593	5.63704	6.5511	5.35035	5.25502	6.57499	6.28755	5.72877	6.07202	6.58537	6.41394	4.31928	5.12595	5.47239	5.63101	4.99141	5.60717	6.29159	6.8922	6.73798	6.38663	7.2091	5.97325	5.85568	6.97435	7.06895
XR_002344539	1	2.99535	1.8259	2.06463	3.22513	2.45525	1.55724	2.35253	3.16742	3.18033	1.44568	2.3335	1.87261	3.00464	1.97876	2.05187	2.6044	2.95819	3.57661	2.50788	2.60356	2.61494	3.09271	2.58496	2.93888	2.95422	2.40863	3.27269	3.06848	1.84144	2.68475	2.24117	3.27157	2.857	2.09618	2.47384	1.74651	1.83205	1.40846	2.56019	2.08662	1.93595	2.51634	2.84841	2.31468	1.52713	2.26102	2.6464	2.54843
XR_002344613	1	2.70594	3.86343	2.71803	2.55222	3.15537	3.01367	3.305	3.16742	3.52127	2.91752	3.75098	2.47781	2.90986	3.59709	2.85347	3.30838	1.25269	1.68512	1.36281	1.01561	2.08333	2.47756	0.83501	1.63527	2.50147	1.86702	1.21249	2.70563	2.6547	2.01901	1.85593	1.87942	2.57942	2.60561	2.09975	3.24343	2.56654	2.88085	3.07108	2.96125	2.78113	2.51634	2.31486	2.84894	2.14081	1.92131	3.0237	2.24389
XR_002344626	1	3.30838	2.75678	2.53703	3.78645	2.84386	2.61391	3.305	3.49328	3.58847	2.46131	2.84797	4.08258	3.09301	2.84777	2.98224	3.4059	5.91722	5.87146	5.56943	5.98645	5.58794	5.93271	5.96053	5.56331	6.13851	5.61617	5.25502	5.48696	5.48473	6.01717	5.22479	6.09352	4.74871	3.81235	4.36208	3.88388	4.23496	4.35709	4.74484	4.89402	3.9669	3.70834	3.53376	3.48477	3.39039	3.29283	3.9306	4.07606
XR_002344736	1	2.99535	4.07832	3.20429	3.63701	4.0601	3.1376	3.62125	3.16742	3.44989	2.91752	3.22152	4.2322	3.97901	3.70237	3.29235	3.82568	5.79287	5.04583	5.30705	4.78408	5.51249	5.53535	5.73655	5.48908	5.5934	6.10878	5.36232	5.40665	5.78553	5.88296	5.42603	5.83058	3.90432	3.98964	3.97342	4.009	3.38161	4.04258	3.2888	3.66431	3.61906	4.31825	3.77869	4.39116	4.18313	2.9536	4.02464	3.96768
XR_002344737	1	2.99535	3.80805	3.6873	3.84899	4.14927	3.1376	4.13847	4.20002	3.26571	3.78265	3.75098	3.77123	4.14652	3.38776	3.82801	4.13189	5.91722	5.44847	5.50478	5.3235	5.60671	5.40145	5.38575	5.70186	5.30564	5.85768	5.47433	5.30755	5.81057	5.1362	4.91663	5.83058	3.66669	2.83072	3.42125	4.22599	3.49422	3.58042	4.36594	3.37523	3.80254	3.98345	3.231	3.83212	3.39039	3.13075	4.02464	4.26563
XR_002344738	1	3.9239	3.60354	3.20429	3.84899	4.14927	3.61548	3.80098	4.20002	3.77123	3.5417	4.04381	3.55026	3.91892	4.03556	2.98224	3.70488	5.55241	5.72174	5.68108	4.78408	5.99662	5.88269	5.47867	5.56331	6.13851	5.61617	5.0335	5.9022	6.13665	4.92267	5.32828	5.93468	3.79648	3.00846	3.68199	4.17873	3.38161	3.26593	4.07236	3.37523	3.61906	4.31825	3.53376	3.75045	3.39039	3.79671	3.45641	4.17711
XR_002344740	1	4.05745	3.24308	2.89987	3.97292	3.97342	3.70414	4.13847	4.00221	4.12081	3.98101	3.95603	3.18444	3.56907	3.38776	3.94529	3.4059	5.44055	5.30781	5.15993	5.64524	5.3103	5.40145	5.77208	5.70186	5.5934	5.15477	5.62949	4.95547	5.26343	5.59729	5.51577	5.73747	3.54186	3.81235	3.33339	4.009	4.03686	3.8396	3.07108	3.52459	3.80254	3.59719	2.84841	4.05614	3.80594	3.79671	4.1124	3.5734
XR_002344742	1	3.41125	3.06038	2.71803	3.48672	3.4103	3.61548	4.0089	3.16742	3.77123	3.5417	3.75098	4.08258	3.80813	3.70237	3.56577	3.20429	5.83462	4.97617	4.91797	5.27261	5.77384	5.01432	4.81238	5.31317	5.13242	5.65301	5.73768	5.75706	5.57201	5.81386	5.63224	5.51938	3.79648	3.71318	3.59568	4.22599	3.88373	3.8396	3.95845	4.01205	3.06152	3.28022	3.231	4.05614	3.60567	3.29283	2.84961	3.02572
XR_002344744	1	2.86303	3.80805	3.34353	3.912	3.97342	2.89959	4.13847	4.00221	3.64215	3.5417	3.22152	3.26717	3.1907	2.99513	4.0537	4.17985	5.44055	5.11146	5.56943	4.85458	5.26673	5.53535	5.49522	5.2105	5.64298	6.07108	5.62949	5.30755	5.58764	5.95311	5.63224	5.71704	3.40151	3.81235	2.88772	4.42998	4.03686	4.04258	3.95845	4.01205	3.7139	4.19915	2.84841	3.98784	3.60567	3.29283	4.02464	3.84378
XR_002344747	1	3.30838	4.12102	3.05342	3.63701	3.53866	3.77907	2.7957	3.49328	3.52127	3.25525	4.04381	3.77123	4.14652	3.87943	3.88184	3.56661	5.87382	5.49759	5.50478	5.16583	5.87895	5.18271	4.92519	5.88973	5.93143	5.80403	5.68494	5.59729	5.88333	5.77208	5.76662	5.20517	3.05322	3.81235	3.51069	3.56917	3.70558	3.26593	3.82543	3.7892	3.80254	3.40044	2.84841	3.75045	4.04131	3.89292	3.32498	3.96768
XR_002344748	1	3.9239	4.07832	3.79129	3.3209	4.14927	3.70414	3.62125	3.49328	3.26571	3.78265	4.04381	3.91611	3.91892	3.70237	3.6355	3.56661	6.02646	4.9435	5.44233	5.21862	5.68233	5.33046	5.23657	5.2105	5.69306	5.90909	4.76542	5.48696	5.91854	5.49359	5.49204	5.77553	3.23375	3.00846	4.08176	4.53946	3.88373	3.58042	4.27881	4.20907	3.87758	3.98345	3.53376	3.98784	3.88566	3.89292	4.02464	4.07606
XR_002344749	1	4.17739	3.33019	3.4738	3.912	3.97342	3.84343	3.52888	3.76678	3.92789	3.25525	3.04005	3.91611	3.65635	3.87943	4.0537	4.13189	5.3197	5.74086	4.91797	4.92244	5.58794	5.01432	5.59434	5.70186	5.96087	5.80403	5.53901	5.01304	5.83746	5.59729	5.03652	5.30076	3.40151	3.18723	4.08176	4.48358	3.49422	2.88085	4.18587	3.89657	4.11444	3.70834	3.53376	3.37347	2.99214	4.00094	3.66087	4.07606
XR_002344750	1	3.68979	3.15504	3.34353	3.56605	3.4103	3.01367	3.4236	3.49328	3.82414	2.91752	3.85243	3.91611	3.91892	3.70237	3.82801	3.49048	5.49589	5.74086	5.2346	5.72492	5.85279	5.88269	4.86539	5.77415	5.93143	6.15803	5.60164	5.40665	5.86926	5.81386	5.49204	5.88283	3.66669	3.34903	3.42125	4.009	3.49422	2.88085	3.95845	3.7892	4.11444	3.70834	3.77869	4.11444	4.04131	3.13075	3.1848	4.07606
XR_002344751	1	3.51023	3.98071	3.34353	4.0209	4.14927	4.09088	4.0089	3.16742	3.70598	3.5417	3.22152	3.18444	3.97901	2.99513	3.7726	3.87509	5.09363	5.79948	4.82145	4.71715	5.0047	5.5957	5.4224	5.31317	5.93143	6.04784	5.12595	5.84489	5.91854	5.33381	5.2527	5.69083	3.79648	3.48331	3.12107	3.66162	3.09926	2.88085	3.82543	4.01205	3.52442	3.40044	3.77869	3.65861	3.12002	4.00094	3.9306	3.40951
XR_002344753	1	3.10913	4.12102	3.58803	4.11799	3.77773	3.90755	3.52888	4.20002	3.35576	2.91752	3.37014	3.77123	3.09301	3.87943	3.09943	3.773	5.95134	5.72174	5.86585	4.92244	5.51249	5.83659	5.36258	5.48908	5.79555	5.35035	5.43854	5.87382	6.07128	5.88296	5.32828	5.67178	3.90432	2.83072	4.08176	4.3245	3.24218	3.26593	3.6764	3.7892	3.80254	3.50127	3.231	4.05614	3.88566	4.00094	3.83689	3.40951
XR_002344754	1	3.10913	3.98071	3.05342	4.36181	3.65049	3.61548	3.305	3.76678	4.21935	3.78265	3.62387	3.18444	3.09301	2.84777	4.10295	3.4059	5.3197	5.65242	5.30705	5.56716	6.00896	5.5957	4.92519	5.77415	5.5934	5.90909	4.61561	5.25678	6.09004	4.83815	5.73577	5.89898	3.40151	3.90184	3.51069	4.37597	3.88373	2.88085	4.27881	4.1092	3.87758	3.70834	3.53376	3.75045	3.50812	2.9536	3.45641	3.96768
XR_002344755	1	3.10913	2.97557	3.34353	3.56605	3.97342	3.01367	3.71422	4.20002	3.92789	3.78265	3.22152	3.60553	3.38665	3.12053	4.00108	3.30838	5.91722	5.60069	5.86585	4.85458	5.95835	5.6497	5.36258	5.2105	5.50528	6.15803	5.43854	5.6746	6.03846	5.33381	5.35323	5.1049	3.23375	3.90184	3.59568	4.58637	3.80441	4.04258	4.36594	3.89657	3.7139	4.05993	3.231	3.37347	3.80594	2.9536	3.45641	3.84378
XR_002344760	1	3.60115	3.74704	3.88373	3.78645	3.77773	3.35693	3.52888	3.49328	3.70598	3.5417	3.85243	3.48095	3.97901	3.87943	4.10295	3.70488	6.09186	5.9015	4.91797	5.10214	5.91854	5.33046	5.21328	5.31317	5.73333	5.42356	5.43854	5.44604	5.86926	5.88296	5.7529	5.36232	3.54186	3.81235	3.59568	4.53946	4.10168	3.26593	3.82543	4.20907	3.1742	3.28022	3.231	3.98784	4.04131	3.56898	4.1124	4.35596
XR_002344945	1	5.53022	5.85438	5.55623	6.10638	6.16982	6.68041	6.27335	5.93271	6.23781	4.97012	5.90471	6.13179	5.70133	5.54774	6.33862	5.64079	6.09186	6.11236	5.98351	5.10214	6.42461	5.74621	6.06867	5.70186	6.82813	6.74746	5.32587	6.19343	6.87931	6.54682	5.79847	6.77815	6.85249	5.92565	5.56868	6.16828	5.84236	6.76002	6.50356	6.69488	4.91635	5.84877	5.72909	5.63892	4.96895	5.29941	5.80766	5.70012
XR_002345156	1	2.86303	2.23219	2.06463	2.43072	2.24669	2.3141	1.90225	2.75478	3.26571	2.46131	2.3335	3.01299	2.25207	2.47425	2.05187	2.6044	2.34352	3.44757	3.47959	2.60356	2.61494	2.47756	3.22716	3.46394	3.27434	1.86702	3.47348	3.5303	2.15347	2.01901	2.24117	2.90482	1.88435	2.09618	2.29622	2.28479	2.13422	2.88085	2.24289	2.43874	2.78113	1.82633	2.31486	2.08495	2.71505	2.74281	2.84961	1.83234
XR_002345592	1	2.04416	2.23219	1.65584	1.93758	2.24669	1.86702	1.57156	2.27527	0.921561	1.44568	1.45436	1.65417	1.80389	1.97876	2.43334	1.94739	3.86357	3.57661	4.46734	3.34066	3.82666	3.77235	3.68036	3.80124	5.40983	3.79363	3.89098	5.16185	4.95245	3.88994	4.81932	5.48928	2.857	2.09618	3.00586	3.01557	2.36739	1.40846	2.24289	2.08662	3.80254	3.28022	2.31486	3.58429	2.99214	2.51925	2.6464	3.5734
XR_002345593	1	2.25867	2.3845	1.65584	1.4562	2.45525	1.55724	2.51215	2.27527	0.921561	1.44568	1.97175	2.35192	2.04677	1.97876	2.43334	2.32652	4.07019	3.16312	3.76304	3.34066	3.7587	4.19139	4.18573	4.28616	5.96087	3.92507	4.61561	4.70924	4.54891	3.68022	4.97746	5.57647	2.57942	2.83072	1.83671	2.77002	1.83205	2.38906	2.24289	2.43874	2.61341	3.01603	2.84841	2.31468	3.50812	2.9536	3.1848	2.80945
XR_002345672	1	3.51023	3.10768	3.93523	4.07514	3.97342	3.65894	3.86671	3.49328	4.04712	3.66766	3.80526	3.79957	3.04581	3.38776	3.6355	3.87509	4.48603	4.48314	4.06102	4.0537	4.50512	4.66345	4.64561	4.05614	4.83815	4.57406	4.42472	4.16745	4.46277	4.39954	4.11752	4.04689	4.04916	3.95046	4.13634	3.98004	3.88373	4.13102	3.6764	3.73265	3.5746	4.94265	4.62109	4.44011	4.34492	4.95167	4.68022	4.26563
XR_002346038	1	3.85139	3.15504	3.05342	2.78269	3.77773	2.61391	2.65013	2.75478	3.35576	3.25525	3.37014	2.07073	3.56907	3.12053	2.98224	2.73652	2.95819	3.16312	1.36281	3.04045	3.14867	2.47756	2.34352	2.93888	1.83849	3.3056	2.38755	2.70563	3.00886	2.68475	2.77031	1.87942	4.56389	3.71318	4.03021	3.75499	4.23496	4.49401	4.36594	4.1092	3.9669	3.89903	3.53376	4.17985	3.39039	3.44225	3.56577	3.40951
XR_002346095	1	3.26831	3.54265	3.42142	2.71801	3.65049	3.49922	2.87047	3.16742	3.61762	2.74223	3.37014	3.44989	3.44153	3.33871	3.59834	3.44424	3.86357	3.99753	3.76304	3.57083	4.12381	3.65049	3.38849	3.92475	3.74227	3.86287	3.89098	4.16431	4.164	4.11444	3.89437	4.01006	4.91797	5.03591	4.59995	4.7648	5.08291	4.93692	4.77985	5.10337	3.35104	4.13289	3.77869	3.98784	3.84203	3.51443	3.75671	3.30952
XR_002346314	1	2.99535	2.3845	2.32807	2.90055	3.15537	2.89959	2.35253	3.49328	2.9973	3.5417	2.84797	3.18444	2.80022	3.12053	3.09943	2.32652	4.84858	3.44757	5.15993	3.57083	4.72885	4.72362	4.69448	4.05614	5.24944	5.20054	4.42472	4.83088	4.23601	4.33502	5.03652	4.26069	4.00431	3.48331	3.59568	3.24343	3.49422	3.8396	2.84734	2.7067	4.65013	3.59719	3.231	5.52485	4.25135	2.51925	4.93426	4.81678
XR_002346618	1	2.43072	2.75678	2.89987	3.01116	2.73591	2.76073	2.71523	2.53703	3.52127	2.91752	2.60568	2.35192	3.1907	2.84777	3.04205	2.66853	3.98018	3.74301	4.1561	3.98891	3.55573	4.09733	4.06714	3.94267	3.63299	3.48672	3.89098	3.61548	4.21419	4.04725	4.11752	4.00523	2.96557	2.83072	3.00586	2.97069	1.99194	2.66131	2.41319	2.96125	2.85652	2.79323	2.61341	2.77474	2.71505	2.85159	2.6464	2.80945
XR_002346832	1	4.2306	3.54265	4.31478	4.2467	4.37655	3.97237	4.39604	4.36594	4.54082	3.25525	3.85243	3.91611	3.73917	3.87943	4.29909	3.93019	4.24568	4.633	4.1561	4.20033	4.15865	4.61212	4.56829	4.64705	5.69306	4.0531	4.48548	5.52707	5.05736	4.33502	5.12248	5.41585	4.0996	4.45185	4.63236	3.95069	4.71889	4.8822	4.53274	4.54144	2.92619	3.70834	3.77869	3.25225	3.25502	2.74281	2.43029	2.54843
XR_298185	1	1.13139	1.55644	1.13271	1.14902	1.0775	1.18745	1.90225	1.32415	0.45463	1.44568	1.45436	1.14024	1.80389	1.12784	1.15141	1.6997	2.95819	3.30145	3.47959	1.92649	3.14867	3.09271	2.34352	2.93888	1.83849	2.40863	1.83279	3.5303	3.00886	2.68475	2.77031	3.42125	1.34888	1.72982	1.51596	1.74651	1.4406	1.40846	1.74266	2.08662	2.20655	1.50998	1.3063	1.46475	2.14081	2.51925	2.43029	1.83234
XR_298209	1	1.48094	0.414738	1.13271	1.14902	1.0775	0.716395	0.722781	2.27527	1.57125	1.44568	0.750796	1.40676	1.13434	1.12784	1.15141	1.03727	1.25269	1.68512	3.09904	1.01561	2.36805	1.31632	2.02154	1.63527	0.995023	1.86702	1.21249	1.5252	1.17589	2.68475	2.24117	1.38405	2.857	2.09618	2.62281	4.06268	3.09926	2.38906	3.6764	3.66431	1.22291	1.50998	1.3063	0.637504	0.703421	1.07333	0.272731	1.83234
XR_301982	1	0.658416	2.51119	1.65584	1.72869	1.93535	1.55724	1.21249	2.27527	0.921561	1.44568	1.45436	1.65417	1.48327	1.97876	1.15141	1.03727	2.34352	2.4496	1.36281	1.01561	2.36805	1.31632	2.58496	1.63527	2.50147	1.86702	2.38755	0.744829	1.17589	2.01901	1.46509	2.63888	2.857	2.09618	3.51069	2.90036	2.13422	2.88085	3.2888	2.7067	1.61362	1.1622	2.31486	1.11277	2.14081	1.92131	2.17357	1.83234
XR_304839	1	3.21577	2.3845	3.05342	2.90055	3.00901	3.35693	3.62125	3.76678	2.38178	2.91752	3.75098	3.48095	3.1907	2.66632	2.85347	2.87006	4.07019	3.78685	3.47959	3.57083	3.82666	3.48306	3.10768	4.05614	4.30128	3.63962	3.27269	4.21809	4.13509	3.43241	3.13775	3.42125	3.66669	3.00846	3.68199	3.56917	2.36739	2.38906	3.2888	2.43874	4.0459	3.59719	3.53376	3.75045	3.88566	3.6812	4.1124	3.5734
XR_307062	1	2.25867	2.93088	2.89987	2.70715	2.13036	2.61391	2.57815	3.00063	3.048	2.91752	3.30796	2.7619	2.80022	2.99513	3.38665	3.25098	4.60744	4.95821	4.54043	4.88687	4.8094	4.92837	4.75198	4.58637	5.09622	4.60976	4.72018	4.89565	4.53403	4.61924	4.67302	5.0698	4.14555	3.53866	3.04921	3.01557	3.70558	3.11453	2.84734	3.59321	4.00041	4.01923	4.25003	3.83212	3.97075	4.22119	3.83689	4.31521
NM_001001536	2	1.13139	0.900045	2.06463	1.72869	1.93535	2.11226	1.90225	1.32415	1.27179	1.44568	2.3335	1.14024	1.80389	1.12784	1.508	1.03727	2.95819	2.99082	2.50788	3.34066	3.39779	3.48306	3.42629	3.80124	2.95422	3.3056	2.77425	2.20342	2.84804	3.43241	2.5299	3.42125	1.34888	2.09618	2.09975	1.35977	1.83205	1.40846	0.972791	0.78802	2.78113	2.31566	3.231	2.31468	2.37985	2.51925	1.82522	2.24389
NM_001004042	2	5.04661	5.18468	4.66855	5.60069	4.30509	4.58934	4.88785	5.4565	4.49824	4.7425	5.45756	5.12415	4.55729	5.51888	4.39403	4.56412	7.12524	7.65092	8.3004	7.83116	7.21039	7.19663	7.76339	7.94733	7.41494	8.00498	8.15962	7.54828	6.95716	7.16345	8.16249	7.69304	3.23375	4.16724	4.6651	3.56917	4.23496	4.21045	3.95845	3.66431	4.7008	3.59719	3.77869	2.9898	4.25135	3.6812	4.1124	3.96768
NM_001012407	2	1.80077	2.75678	2.89987	2.90055	2.24669	2.89959	3.18503	2.27527	2.51641	2.46131	2.60568	2.70113	2.80022	2.47425	2.57815	2.47693	5.95134	6.0932	5.86585	5.21862	6.05321	6.00779	6.12452	5.98007	5.13242	5.35035	5.68494	5.48696	5.39999	5.688	6.04061	5.17464	5.68609	4.07944	4.23759	6.98049	5.38396	4.99141	5.46846	6.38813	4.43596	2.86982	4.16692	4.34192	4.25135	4.26002	4.51066	3.84378
NM_001044559	2	6.00414	5.52585	5.02131	5.85076	5.89898	4.4951	6.01515	5.30272	4.02196	4.85952	4.5752	5.90746	5.29941	5.33408	5.99869	5.41539	6.94119	7.17942	7.12524	6.99331	6.7855	7.43177	7.11332	6.96369	7.98386	7.3635	8.09223	7.38361	7.26968	7.41849	7.33027	7.55883	5.06148	5.05797	4.13634	4.74996	4.23496	4.75485	4.07236	4.1092	4.91635	4.84254	3.77869	4.17985	5.23338	5.13715	3.56577	4.17711
NM_001044567	2	4.39661	5.4439	6.10458	4.0209	5.01173	4.84949	4.57385	4.5133	6.4303	6.00157	6.23299	7.99731	6.71073	6.41484	7.68368	6.73662	8.66321	8.39627	8.7196	8.87412	8.27619	8.98274	9.16922	8.83054	7.99478	8.24429	8.61664	7.47623	7.66449	7.6414	7.99	7.41494	5.63101	4.9208	4.32149	5.24226	5.14013	4.8822	4.27881	5.37346	4.7008	3.50127	4.62109	3.98784	3.80594	4.17329	4.51066	4.4405
NM_001044578	2	6.73142	6.84856	7.11545	7.12832	7.63678	6.85463	7.22169	7.16628	7.26701	7.22827	6.28618	7.03402	7.52275	7.25991	6.54932	7.33027	9.67452	8.99991	9.77303	8.99556	9.66676	9.31505	9.58228	9.06509	9.80718	9.47405	9.39232	8.68235	9.03842	8.80628	8.57178	9.5714	7.62166	7.18669	7.85502	7.70727	7.46695	7.15308	8.2288	7.82271	6.49937	6.90926	6.42798	5.96988	5.8915	6.92462	6.23442	6.14034
NM_001099930	2	7.47502	7.74513	6.43881	6.62488	7.14262	6.66824	7.17742	7.86726	7.24193	7.22827	6.83486	7.33776	6.5673	7.16391	7.31774	7.35824	8.59465	9.03842	9.41108	9.31825	9.21436	9.29879	8.33396	9.17707	9.28523	8.52077	8.80476	8.39075	9.76859	9.02977	9.1586	8.90317	10.2193	11.1735	11.3241	9.80718	10.2416	10.6564	10.5264	10.5593	3.41774	5.75132	4.47796	5.5804	4.71327	5.29941	5.06732	4.93968
NM_001110171	2	0.658416	1.26362	1.13271	1.72869	1.0775	0.716395	1.57156	1.32415	1.57125	1.44568	1.97175	1.65417	1.80389	1.97876	2.05187	1.38227	5.02106	5.41826	5.30705	4.71715	5.02962	5.40145	5.31819	5.40983	6.09068	5.80403	5.62949	5.52707	5.60402	5.98632	5.279	6.02748	1.34888	2.36848	1.83671	2.28479	1.4406	1.40846	2.24289	2.08662	2.42961	2.51634	2.31486	2.08495	1.84433	1.92131	2.17357	1.83234
NM_001110421	2	2.04416	2.51119	3.34353	2.29995	2.84386	3.35693	2.65013	2.27527	1.57125	1.44568	2.60568	2.92561	2.41267	2.25867	2.57815	2.47693	5.24554	5.70325	6.08551	5.41777	6.02776	5.18271	6.28792	5.88973	6.21503	5.68944	5.88269	5.1106	5.7373	5.59729	5.79847	5.23785	4.80898	4.63188	4.28082	3.75499	4.41402	4.21045	3.6764	4.30108	3.80254	3.70834	3.77869	3.91092	2.86011	3.13075	3.32498	4.17711
NM_001113443	2	4.11854	5.13809	4.98675	4.81441	4.0601	5.18165	4.69144	4.64654	4.34321	3.5417	4.64137	3.96271	4.30345	4.17316	4.78744	4.17985	9.7154	8.371	9.49401	8.27815	8.87056	9.35791	8.26482	9.3337	9.67452	9.64696	9.00415	9.48737	9.65101	9.33071	9.69053	10.0158	5.06148	4.45185	4.98148	4.009	4.35802	4.35709	4.18587	4.01205	5.63736	6.30048	5.39171	6.39012	6.42876	5.22375	5.89709	6.50486
NM_001114676	2	3.85139	3.24308	3.34353	4.29056	3.4103	4.09088	3.86671	3.76678	4.07478	4.16431	3.04005	4.45935	4.08306	4.17316	4.43862	3.70488	7.12524	6.05103	6.52075	6.77897	6.48673	7.30129	6.54257	7.11662	7.07578	7.70033	7.70536	7.53777	7.56189	7.67037	7.39343	7.58634	3.79648	4.31928	3.76274	4.48358	3.88373	4.49401	4.07236	4.62068	3.1742	3.81578	3.231	3.37347	3.25502	3.89292	3.56577	2.80945
NM_001123156	2	3.41125	3.54265	3.58803	3.71275	3.53866	4.09088	4.44118	3.49328	3.82414	3.78265	4.21169	3.96271	4.20299	2.99513	4.0537	4.08578	6.82166	7.34403	7.4477	7.32126	6.67653	7.48281	6.89254	7.04051	5.96087	6.04784	7.27379	7.18204	5.83746	6.69319	6.42765	6.16345	3.40151	3.98964	3.12107	3.75499	3.966	3.8396	3.95845	3.37523	2.20655	4.05993	4.16692	3.75045	3.12002	3.44225	3.1848	3.02572
NM_001123201	2	1.80077	1.55644	0.398324	1.4562	1.0775	0.716395	1.57156	1.32415	1.57125	1.44568	1.45436	2.07073	1.13434	0.477961	1.8259	1.6997	6.57706	7.18805	6.57727	7.01515	7.292	6.52128	6.78377	6.76029	6.59028	7.30055	6.43433	6.818	6.80819	6.54682	6.8039	6.99588	2.28803	1.72982	0.672929	0.849818	1.83205	1.40846	0.972791	1.54836	1.93595	1.82633	1.3063	0.637504	2.14081	1.07333	0.923494	1.83234
NM_001137625	2	2.25867	2.51119	2.71803	2.55222	2.45525	2.11226	1.57156	2.27527	1.84173	2.46131	1.45436	2.58975	2.54073	2.25867	2.25189	1.94739	4.40491	5.07827	5.07559	5.56716	5.26673	4.83036	5.3409	4.49021	4.41956	4.44348	4.48548	5.44604	4.1886	4.75301	5.03652	5.1049	2.28803	2.60561	1.83671	1.74651	2.36739	2.38906	2.24289	2.43874	2.42961	2.0922	1.3063	2.68288	2.37985	2.51925	2.17357	1.28939
[truncated: 3,163 more rows]
[truncated: 176 more columns]
