# Supplementary material for: A transcriptional landscape of 28 porcine tissues obtained by super deepSAGE sequencing
Source: BMC Genomics. 2020 Mar 14;21:229. doi: 10.1186/s12864-020-6628-7 (PMC7071599; doi:10.1186/s12864-020-6628-7)
Supplement: Supplementary file 3 — Additional file 3. Supplemental document 3 RUNX1 targets, the 33 RUNX1 target genes that have RUNX1 binding site from Class 5. [file 12864_2020_6628_MOESM3_ESM.xlsx]

## Sheet: Sheet1
Index	Gene Symbol	Refseq ID
1	ACP5	NM_214209
2	ARG1	NM_214048
3	ARHGDIB	NM_001244240
4	CCR5	NM_001001618
5	CD40	NM_214194
6	CD79B	NM_001243912
7	CLEC5A	NM_213990
8	CXCL2	NM_001001861
9	EBI3	NM_001315682
10	EMP3	NM_001244530
11	ENTPD3	XM_003358380
12	FCER1G	NM_001001265
13	GBP1	NM_001128473
14	ICAM2	NM_001001631
15	IFI30	NM_001131046
16	IFIT3	NM_001204395
17	IL1A	NM_214029
18	IL27RA	NM_001243884
19	KMO	NM_214076
20	LCK	NM_001143713
21	LYST	XM_021073151
22	MX1	NM_214061
23	PIK3CG	NM_213939
24	PRKCB	XM_021086459
25	PSMB8	NM_213935
26	RGS18	NM_001243893
27	S100A8	NM_001160271
28	SELPLG	NM_001105307
29	SLA	XM_013996470
30	SNX10	XM_003134848
31	TLR2	NM_213761
32	TYROBP	NM_214202
33	VAV1	NM_001267833
