# Supplementary material for: A transcriptional landscape of 28 porcine tissues obtained by super deepSAGE sequencing
Source: BMC Genomics. 2020 Mar 14;21:229. doi: 10.1186/s12864-020-6628-7 (PMC7071599; doi:10.1186/s12864-020-6628-7)
Supplement: Supplementary file 5 — Additional file 5. Supplemental document 5 Sample information, the detailed sample information used in this study. [file 12864_2020_6628_MOESM5_ESM.xlsx]

## Sheet: Raw data
IDREF	Refseq ID	Transcript stable ID	Gene Symbol	AC_1	AC_2	AC_3	AC_4	AC_5	AC_6	AC_7	AC_8	AM_1	AM_2	AM_3	AM_4	AM_5	AM_6	AM_7	AM_8	CPT.SPH_1	CPT.SPH_2	CPT.SPH_3	CPT.SPH_4	CPT.SPH_5	CPT.SPH_6	CPT.SPH_7	CPT.SPH_8	CPT.TUB_1	CPT.TUB_2	CPT.TUB_3	CPT.TUB_4	CPT.TUB_5	CPT.TUB_6	CPT.TUB_7	CPT.TUB_8	FT.AB_1	FT.AB_2	FT.AB_3	FT.AB_4	FT.AB_5	FT.AB_6	FT.AB_7	FT.AB_8	MS.DI_1	MS.DI_2	MS.DI_3	MS.DI_4	MS.DI_5	MS.DI_6
1	NM_001001258	ENSSSCT00000010481	ATP4B	9	3	5	5	10	9	7	3	6	2	8	5	13	3	13	7	5	4	8	9	11	8	7	14	7	6	13	5	3	11	4	7	15	6	6	3	14	11	8	15	10	9	13	21	13	21
2	NM_001001259	ENSSSCT00000013150	TMPRSS15	10	1	2	2	10	3	3	6	4	1	2	1	6	4	8	4	4	4	5	4	6	7	2	6	3	3	5	2	1	6	2	5	7	1	3	2	7	3	5	8	10	2	4	8	4	5
3	NM_001001260	ENSSSCT00000064430	PGLYRP1	12	2	4	2	8	8	5	4	6	1	5	3	7	4	7	3	8	5	7	6	5	7	5	11	4	4	8	6	3	5	2	7	10	3	6	3	11	9	14	13	5	3	5	13	6	16
4	NM_001001261	ENSSSCT00000068106	SLC22A6	16	4	8	6	9	15	13	10	7	2	5	8	16	5	14	5	14	12	18	12	21	11	6	10	8	3	16	7	3	8	6	10	10	6	12	10	15	12	16	11	26	4	12	24	12	29
5	NM_001001262	ENSSSCT00000016491	NECTIN1	6	2	2	2	5	7	5	4	2	1	4	3	4	3	4	2	6	5	4	5	6	8	4	5	5	4	6	7	3	7	3	9	7	1	6	5	11	4	10	11	6	5	3	11	4	7
6	NM_001001263	ENSSSCT00000028015	PROP1	5	1	1	2	5	3	3	3	3	1	4	2	4	3	6	1	3	2	3	5	4	5	1	5	2	1	2	2	2	5	1	4	5	2	4	1	5	6	3	5	7	3	2	6	5	8
7	NM_001001264	ENSSSCT00000027177	WT1	7	1	1	3	8	3	4	4	2	1	4	3	5	3	10	4	6	5	5	5	11	8	5	5	6	2	7	6	2	6	3	7	4	2	4	2	8	5	6	4	11	4	4	7	3	8
8	NM_001001265	ENSSSCT00000033667	FCER1G	43	4	17	11	34	20	18	22	9	7	19	14	34	23	26	15	15	4	11	13	13	12	12	11	4	3	11	3	3	16	5	9	44	45	90	36	74	67	69	101	40	23	13	39	22	38
9	NM_001001266	ENSSSCT00000036829	MT1A	13	7	7	7	15	14	9	8	14	2	7	7	20	5	18	10	14	7	46	15	12	36	29	14	16	41	14	25	27	55	20	50	163	3	11	10	106	12	9	60	8	7	4	8	4	10
10	NM_001001267	ENSSSCT00000085736	HTR4	2	0	1	1	3	3	2	2	2	0	2	1	2	2	4	1	3	1	1	1	2	3	2	2	2	1	3	1	1	2	1	4	4	1	2	2	4	3	2	4	2	2	2	4	1	4
11	NM_001001268	ENSSSCT00000064379	HAS3	27	5	9	5	21	12	10	17	18	4	12	5	20	7	16	15	8	3	8	5	5	9	3	9	3	3	9	3	3	4	4	4	33	4	14	21	17	12	37	41	8	4	9	10	5	14
12	NM_001001532	ENSSSCT00000019014	CCR7	15	4	4	5	13	8	14	9	7	4	9	3	19	8	16	5	14	9	15	5	14	17	12	8	8	7	15	9	7	13	7	7	12	4	15	7	18	9	9	10	20	9	4	19	12	11
13	NM_001001533	ENSSSCT00000005632	ESR2	4	1	3	3	8	6	6	5	4	0	2	2	5	2	5	1	2	3	4	5	6	4	2	4	2	2	7	4	2	8	2	6	7	1	5	3	5	6	3	5	3	4	3	8	2	5
14	NM_001001534	#N/A	RYR1	4	1	1	3	7	5	5	3	4	1	3	1	7	5	7	2	9	4	5	3	5	7	4	8	4	1	6	2	1	3	2	5	5	2	3	2	7	4	6	6	1626	476	361	2529	524	756
15	NM_001001535	ENSSSCT00000030104	DES	21	11	17	10	48	41	28	26	27	8	22	18	27	25	47	19	26	8	16	16	15	12	8	26	7	10	20	14	10	26	9	15	23	21	12	18	46	58	36	40	1875	838	1239	855	869	2041
16	NM_001001536	ENSSSCT00000046715	PAG6	6	1	2	3	6	2	4	5	2	1	3	2	4	3	8	2	6	3	11	9	12	8	10	16	4	4	7	5	5	12	2	5	2	1	3	1	3	3	7	6	10	3	5	11	6	11
17	NM_001001537	ENSSSCT00000068769	ITIH4	0	0	0	0	2	0	2	0	1	0	0	0	1	0	1	0	2	0	0	0	0	1	0	1	0	1	0	0	0	2	0	1	0	0	1	0	1	0	0	0	1	0	0	2	1	0
18	NM_001001538	ENSSSCT00000086175	OPRM1	7	2	2	1	8	5	4	4	6	2	6	6	10	5	14	3	6	2	5	2	4	6	2	4	2	1	4	3	1	5	2	4	5	1	2	1	7	2	6	5	5	1	1	3	1	4
19	NM_001001539	ENSSSCT00000065341	AKR1B1	1	0	1	0	2	0	0	0	0	0	0	1	0	1	1	0	1	1	2	1	0	0	0	0	1	0	1	0	0	0	0	1	0	0	1	1	2	0	2	0	0	0	1	0	1	1
20	NM_001001540	ENSSSCT00000048761	CHI3L1	5	2	6	6	11	13	17	11	9	1	10	8	10	6	13	7	8	9	11	12	9	15	8	15	13	10	15	11	6	14	8	19	13	4	8	5	21	16	14	15	12	7	12	16	8	19
21	NM_001001541	ENSSSCT00000011376	CHAT	3	0	2	2	5	3	2	3	2	1	1	1	5	1	2	2	4	2	2	1	4	3	2	4	2	1	4	2	2	3	2	5	5	1	3	2	4	5	4	3	4	3	2	4	4	7
22	NM_001001542	ENSSSCT00000006901	ATP1B1	56	27	44	23	94	53	82	33	71	35	68	57	79	64	175	66	5	5	12	7	5	14	7	9	5	6	8	11	4	12	5	11	43	16	26	49	55	44	76	46	816	355	339	643	415	474
23	NM_001001544	ENSSSCT00000055920	ADCYAP1	6	1	2	1	6	4	3	2	1	1	3	1	2	2	4	1	3	2	5	3	3	3	2	3	2	1	3	2	2	5	2	2	4	1	2	2	4	4	4	3	3	2	3	3	2	5
24	NM_001001545	ENSSSCT00000041507	GLRB	11	1	1	3	12	4	3	4	5	2	2	3	11	2	13	5	10	3	5	6	5	4	3	8	3	2	7	5	2	7	3	4	6	4	4	2	12	6	10	12	5	3	3	10	3	8
25	NM_001001546	ENSSSCT00000065860	MBP	21	5	5	6	16	14	18	16	15	9	10	6	31	13	25	13	2	5	5	3	5	8	3	7	5	2	5	4	1	4	3	5	711	32	51	8	508	106	37	329	36	32	20	48	42	49
26	NM_001001587	ENSSSCT00000014851	RPS28	3827	1057	1925	963	3562	2147	2792	1897	1587	778	2742	1312	3849	2523	2429	2269	1715	1518	2296	2510	2263	1787	2184	3058	2536	1075	2045	1472	673	1959	1178	2637	3044	1446	1888	1446	5317	4272	2820	4514	1670	827	1212	3090	1892	3060
27	NM_001001617	ENSSSCT00000030552	CCRL2	5	1	3	5	8	5	6	5	3	1	5	2	8	2	9	3	3	1	4	2	5	5	3	3	3	1	5	2	2	6	1	4	5	5	4	2	13	8	7	5	10	1	3	5	3	7
28	NM_001001618	ENSSSCT00000025459	CCR5	7	2	1	3	14	6	3	7	5	1	9	6	8	7	19	5	2	1	5	5	4	4	3	6	4	1	3	4	1	5	1	4	13	10	9	5	25	15	15	26	7	6	6	10	11	17
29	NM_001001619	ENSSSCT00000028261	CCR2	8	1	3	3	7	9	4	6	7	1	5	4	7	3	10	3	8	5	9	4	9	8	3	5	4	2	8	6	3	5	5	9	9	2	9	5	8	7	6	12	6	5	4	9	3	9
30	NM_001001620	ENSSSCT00000022709	CCR3	4	1	1	3	6	3	4	3	3	1	2	1	5	2	3	1	3	1	2	3	5	6	2	5	2	1	5	1	1	4	1	5	3	1	4	3	8	5	3	7	4	2	4	5	2	6
31	NM_001001621	ENSSSCT00000012397	CCR1	16	4	5	3	19	9	7	11	6	2	6	2	8	5	11	5	4	3	4	4	4	6	3	3	1	2	5	4	2	3	2	4	16	10	14	12	14	17	30	17	8	4	4	8	5	6
32	NM_001001622	ENSSSCT00000023382	XCR1	23	2	6	9	22	10	11	10	9	4	6	7	10	9	9	6	16	8	9	7	18	12	6	17	8	7	8	10	3	13	3	10	26	9	18	11	21	23	26	27	18	9	11	29	13	29
33	NM_001001623	ENSSSCT00000012393	CXCR6	8	3	3	2	5	7	6	6	6	1	3	3	10	4	7	5	7	3	8	4	5	6	2	5	5	4	7	5	2	6	2	8	7	3	6	2	12	5	6	9	7	6	4	4	7	11
34	NM_001001624	ENSSSCT00000047088	CCR9	8	2	3	2	11	8	8	5	10	3	4	4	8	3	10	5	8	4	6	6	9	9	6	12	6	4	4	4	3	6	2	7	13	4	6	4	14	12	14	11	18	4	6	17	7	14
35	NM_001001625	ENSSSCT00000053125	DIO3	8	2	2	3	8	5	5	5	4	2	3	2	3	3	9	2	6	4	8	3	5	6	6	5	6	3	6	3	2	9	2	9	9	2	3	2	10	4	8	7	8	6	4	17	7	14
36	NM_001001626	ENSSSCT00000065367	DIO2	7	2	2	4	5	6	4	6	4	1	4	3	8	2	7	3	7	7	10	5	6	5	3	8	3	3	7	3	1	4	3	6	7	2	4	3	9	8	9	10	9	3	4	8	3	5
37	NM_001001627	ENSSSCT00000026326	DIO1	3	1	1	2	6	3	2	3	3	1	2	2	3	2	5	2	7	5	4	2	9	8	3	7	4	1	3	2	2	4	3	7	9	1	4	1	11	8	6	10	3	1	2	3	2	7
38	NM_001001628	ENSSSCT00000053079	CFLAR	0	0	0	0	1	0	1	0	0	0	0	0	1	0	2	0	0	0	1	0	1	2	0	0	0	1	1	0	1	0	0	0	0	0	2	0	0	0	1	0	0	0	0	1	0	0
39	NM_001001629	ENSSSCT00000002729	TMEM251	44	22	38	42	93	82	67	59	48	30	56	17	51	50	85	21	231	141	328	131	199	282	135	172	161	69	151	173	110	133	141	214	63	21	71	28	44	63	91	53	52	12	23	27	17	43
40	NM_001001630	ENSSSCT00000013535	PDZD11	129	33	71	43	142	97	88	68	71	38	75	50	177	57	134	82	247	104	216	275	317	387	175	328	156	154	269	118	78	369	115	230	106	45	100	31	98	105	76	109	106	55	53	44	76	131
41	NM_001001631	ENSSSCT00000080127	ICAM2	9	4	4	3	11	13	6	5	8	2	7	6	12	8	15	4	3	2	5	2	6	8	1	4	5	2	4	3	1	5	3	4	74	11	17	24	75	34	32	64	35	14	21	20	13	63
42	NM_001001632	ENSSSCT00000007183	TPM3	1	0	0	0	1	0	0	0	0	0	0	0	1	0	0	0	2	1	1	0	2	0	0	1	0	0	0	0	0	0	0	1	0	0	0	0	1	2	0	0	0	0	1	0	0	1
43	NM_001001633	#N/A	RPS29	0	0	0	0	0	1	1	0	0	0	0	0	1	0	1	0	0	0	4	2	0	1	0	1	0	1	1	1	1	0	0	0	2	0	1	0	0	0	2	1	1	0	0	0	0	2
44	NM_001001635	ENSSSCT00000012338	EIF1B	197	64	133	85	377	331	337	116	255	50	221	185	331	152	512	255	225	119	239	115	156	139	156	213	126	85	230	111	77	174	119	209	305	65	217	174	330	133	222	188	292	115	145	352	138	350
45	NM_001001636	ENSSSCT00000044760	RPL32	23	14	25	31	56	64	64	20	41	14	39	23	49	48	73	26	83	31	67	90	44	66	47	58	36	45	52	59	36	93	53	88	86	16	34	24	90	83	91	64	82	20	17	49	26	67
46	NM_001001637	ENSSSCT00000017199	PDLIM3	30	2	15	5	18	13	26	8	12	4	7	7	20	8	11	7	8	5	5	6	8	11	6	8	5	2	5	3	3	6	2	5	8	5	12	9	15	21	26	13	1040	602	646	1447	977	1830
47	NM_001001638	ENSSSCT00000071333	RPL11	2679	1046	1925	1136	3129	3833	1874	2910	2978	1221	2245	1518	2207	2557	5220	1912	2165	1740	3527	1765	2450	3103	1679	2594	2113	788	2211	1181	658	3274	1886	3656	3870	1715	3508	1824	4299	2398	3702	5377	3474	1195	1096	3128	1109	2338
48	NM_001001639	ENSSSCT00000007323	GNRHR2	11	4	7	5	21	10	8	9	10	3	7	7	10	10	21	8	17	6	14	9	17	8	6	14	10	8	12	6	6	13	9	17	15	4	10	9	15	14	17	18	34	8	13	20	18	16
49	NM_001001640	ENSSSCT00000078099	MAOA	0	0	0	0	0	1	0	0	0	0	0	0	2	0	1	0	1	0	0	1	1	1	0	0	1	0	0	0	0	0	0	0	3	0	0	0	1	0	3	0	2	1	1	1	0	1
50	NM_001001641	ENSSSCT00000010599	EPHX2	68	14	45	34	109	64	53	52	57	17	27	31	70	46	60	47	103	44	119	39	69	113	69	104	45	39	102	46	50	75	57	79	355	70	133	106	370	270	228	343	190	66	90	213	106	158
51	NM_001001642	ENSSSCT00000000195	PRKAG1	73	19	53	43	46	81	67	34	58	13	35	15	69	31	44	20	20	15	54	30	45	34	27	23	23	9	46	29	9	36	16	24	15	5	14	13	13	28	16	15	60	18	35	46	35	62
52	NM_001001643	ENSSSCT00000012189	GDI2	378	173	304	188	775	649	741	324	702	251	284	191	890	382	961	363	1555	691	1524	978	1336	1219	1041	1125	437	512	738	651	335	1347	686	859	1085	367	775	340	813	1109	892	1017	603	185	391	524	251	755
53	NM_001001644	ENSSSCT00000053035	MED27	48	19	25	23	37	62	33	46	29	23	27	20	50	37	53	26	93	46	88	52	113	80	69	80	48	40	121	57	51	97	28	93	48	16	23	32	52	53	58	60	38	13	36	53	37	42
54	NM_001001645	ENSSSCT00000014995	WDR83OS	309	53	136	156	341	312	260	130	248	72	182	70	366	194	381	92	334	200	396	281	314	509	251	207	165	160	246	182	197	324	228	308	184	98	159	111	341	151	257	139	318	116	85	211	129	209
55	NM_001001646	ENSSSCT00000042810	C5	3	0	2	2	4	2	5	1	3	0	1	2	4	1	3	2	4	3	5	3	2	3	1	4	1	1	2	1	1	5	2	2	14	2	4	2	10	5	7	14	3	2	1	5	2	3
56	NM_001001647	ENSSSCT00000002667	NGB	13	2	5	10	19	13	15	12	8	3	6	6	13	8	12	13	13	10	27	13	15	14	11	16	12	6	9	12	5	21	6	9	20	5	10	9	15	17	14	18	30	11	10	22	15	22
57	NM_001001648	#N/A	ASIP	0	0	0	0	1	1	1	0	0	0	0	0	1	0	1	0	0	0	0	1	1	0	0	2	1	0	1	1	0	0	0	1	0	0	0	0	1	0	2	1	1	1	0	1	0	2
58	NM_001001649	ENSSSCT00000065677	CDH5	139	32	35	40	112	155	121	80	110	27	84	39	145	78	82	68	2	2	2	2	2	3	3	4	2	1	5	2	1	3	2	3	344	134	349	158	700	393	525	536	367	172	201	415	138	407
59	NM_001001769	ENSSSCT00000090481	PDZK1IP1	1	0	0	1	0	0	1	0	0	0	0	0	0	0	1	1	1	0	1	1	0	1	1	0	0	0	1	0	0	1	0	1	1	0	0	0	0	0	0	0	0	0	0	1	0	1
60	NM_001001770	ENSSSCT00000069977	CYB5A	238	41	86	93	179	121	236	223	135	99	101	85	186	174	193	130	1675	581	1874	966	2082	1186	1006	1469	1704	761	1201	748	517	1439	572	1732	589	234	772	182	503	855	364	582	311	52	71	219	146	198
61	NM_001001771	ENSSSCT00000005143	FBN1	90	11	18	16	40	50	37	37	40	21	26	24	47	31	55	40	7	2	5	3	5	6	2	6	2	2	4	2	1	6	2	3	559	379	749	539	882	1003	740	546	236	94	160	214	151	314
62	NM_001001859	ENSSSCT00000052040	MGAT4C	5	26	20	24	26	64	45	39	21	13	20	2	51	25	13	17	3	1	6	3	3	6	3	4	1	2	3	2	1	4	2	4	7	1	3	3	4	6	5	8	4	2	2	5	3	6
63	NM_001001860	ENSSSCT00000013469	MAGED1	196	66	141	76	206	256	258	146	163	89	266	153	386	237	226	131	111	74	116	82	118	103	45	128	111	73	77	53	41	134	48	78	352	68	216	179	400	313	414	266	303	132	105	221	130	318
64	NM_001001861	ENSSSCT00000034640	CXCL2	47	22	73	41	118	124	101	36	115	20	43	32	184	63	102	41	4	3	4	4	3	4	2	2	2	1	4	3	1	4	2	4	74	2	15	39	57	19	52	76	27	11	12	60	12	30
65	NM_001001862	ENSSSCT00000043925	TNNC2	5	1	3	2	7	5	3	4	4	1	2	1	4	4	4	3	8	7	9	6	9	6	5	15	2	3	9	7	2	9	5	6	4	2	7	7	8	11	6	11	5027	1649	3092	7623	1895	6946
66	NM_001001863	ENSSSCT00000036775	TNNT3	1	0	0	0	0	1	0	0	0	0	1	0	1	1	1	0	0	1	0	1	3	0	0	0	0	0	0	0	0	0	0	0	1	0	0	0	1	0	0	1	2	0	0	1	1	1
67	NM_001001864	ENSSSCT00000023183	MAOB	429	167	345	272	623	660	497	238	391	192	340	135	423	334	413	161	8	4	7	4	8	5	3	7	7	4	5	6	5	12	2	7	20	5	8	4	31	14	9	18	105	8	24	27	43	41
68	NM_001001865	ENSSSCT00000014457	SPI1	0	0	0	0	0	1	0	1	0	0	0	0	1	1	0	0	1	0	0	0	0	0	0	1	0	0	1	0	0	1	0	0	0	0	0	0	0	0	0	1	0	0	0	2	1	0
69	NM_001001866	ENSSSCT00000045051	CCS	131	26	55	58	148	111	116	107	81	28	57	26	89	50	91	57	247	66	210	79	208	128	99	183	217	77	128	142	94	219	60	264	148	46	60	54	88	97	77	131	135	63	79	109	47	103
70	NM_001001867	ENSSSCT00000054436	LGALS1	154	37	68	57	140	99	158	56	154	44	124	80	163	83	293	132	802	560	585	707	661	681	547	767	485	464	626	635	182	813	303	534	3671	897	2229	1058	2812	2603	3021	4382	2661	669	737	944	753	1394
71	NM_001001868	ENSSSCT00000068965	PRLR	5	2	2	4	5	4	8	4	3	1	3	4	7	3	10	4	4	3	7	4	6	7	2	5	2	2	4	4	2	3	3	6	4	1	5	2	7	5	5	5	8	3	1	9	4	7
72	NM_001001869	ENSSSCT00000044278	RNF114	19	8	13	15	31	33	38	24	42	20	18	23	45	35	45	31	32	12	36	17	19	22	19	22	22	9	27	21	8	28	14	35	34	17	60	25	47	61	72	49	32	5	19	39	18	19
73	NM_001001907	ENSSSCT00000050737	CD8A	38	7	5	5	31	12	6	9	8	4	6	13	15	9	28	13	5	2	7	7	8	9	5	11	6	3	6	3	3	8	2	8	25	26	9	11	66	44	19	24	8	7	13	17	13	34
74	NM_001001908	ENSSSCT00000030772	CD4	5	0	2	2	4	3	5	2	4	0	4	1	5	3	4	1	5	2	6	2	3	4	3	3	2	1	2	1	1	3	1	6	4	2	4	2	7	3	4	5	9	4	2	7	6	10
75	NM_001001909	ENSSSCT00000015611	GDF9	39	12	16	13	53	54	19	24	21	14	36	11	51	20	32	12	4	4	3	7	9	4	3	9	5	3	5	7	1	9	3	5	12	7	10	6	23	19	25	14	32	9	20	51	15	28
76	NM_001001911	ENSSSCT00000052328	KLK1	19	2	7	4	18	10	9	7	10	3	9	5	17	6	14	8	16	10	16	9	15	12	10	9	9	5	9	6	5	11	8	18	10	6	14	8	26	20	20	11	38	13	10	49	19	21
77	NM_001002817	ENSSSCT00000064366	FABP4	11	7	6	8	17	19	11	11	4	6	8	5	14	8	16	6	2	2	3	3	4	3	1	4	3	1	3	3	1	4	1	5	2495	925	2562	2207	4708	2922	3509	5301	132	166	292	668	107	499
78	NM_001002824	ENSSSCT00000014609	MYOD1	3	1	0	1	2	2	2	2	1	1	2	1	2	1	3	1	3	2	3	1	4	3	1	1	2	0	2	3	1	3	2	5	2	1	3	1	2	4	4	2	7	13	11	24	11	24
79	NM_001002832	ENSSSCT00000005680	IFN-DELTA-1	5	2	4	5	9	8	9	8	8	2	5	3	13	7	7	3	12	5	5	10	11	8	8	13	4	3	9	5	4	6	2	8	16	4	5	8	9	8	19	19	10	7	5	9	9	19
80	NM_001003662	ENSSSCT00000018397	FST	10	4	5	6	15	13	8	6	11	3	5	4	7	6	9	5	254	208	262	323	386	259	241	401	191	95	295	241	141	191	134	203	132	14	60	31	62	56	131	138	31	12	17	54	19	49
81	NM_001003663	ENSSSCT00000012482	NAT6	18	4	7	10	18	11	9	15	10	5	9	10	14	6	20	8	12	16	15	12	14	25	6	13	13	5	16	6	8	17	6	9	13	4	14	12	15	18	31	23	35	14	9	19	21	30
82	NM_001003922	ENSSSCT00000012004	CCL27	11	2	4	4	7	8	8	4	5	1	5	2	4	3	8	5	9	2	8	6	7	11	6	6	4	4	8	5	4	7	4	9	10	2	6	6	9	7	10	11	15	4	6	8	5	12
83	NM_001003923	ENSSSCT00000005691	IFNB1	3	0	0	1	3	2	1	2	1	0	1	1	2	1	2	1	2	2	3	1	4	3	1	2	2	1	3	1	1	4	1	3	2	1	2	1	3	2	3	3	3	1	2	5	1	2
84	NM_001003924	ENSSSCT00000062481	C1QA	0	0	0	0	2	1	1	0	0	0	0	0	0	0	0	0	0	0	0	1	0	1	0	2	0	0	2	0	0	0	0	0	1	0	0	0	1	2	2	1	0	0	0	1	0	1
85	NM_001003925	ENSSSCT00000000430	APOF	7	2	6	2	9	7	7	5	8	3	8	3	14	5	11	5	15	12	35	17	20	19	22	26	14	7	31	15	7	28	15	30	26	2	5	3	17	7	7	20	8	1	3	5	2	4
86	NM_001003926	ENSSSCT00000004226	ANGPTL3	1	0	0	1	1	1	2	1	2	0	1	0	3	1	3	0	1	1	3	2	2	1	1	2	1	1	2	1	1	3	1	2	3	1	1	1	3	1	2	3	3	1	1	1	2	2
87	NM_001004026	ENSSSCT00000010148	CSN3	2	0	1	1	4	2	3	2	2	0	2	2	3	2	3	2	3	2	2	3	3	3	2	3	2	1	1	2	0	4	1	2	3	1	2	2	6	4	4	2	5	1	2	3	3	3
88	NM_001004027	ENSSSCT00000048279	HMOX1	69	24	53	27	74	91	80	65	56	20	69	45	113	33	68	60	137	87	149	132	206	180	144	185	150	88	314	71	74	291	108	173	78	48	31	37	81	103	100	94	66	21	28	77	22	66
89	NM_001004028	ENSSSCT00000015441	HAPLN1	0	0	0	0	1	1	1	0	1	0	0	0	1	0	1	0	0	0	1	1	1	1	0	0	0	0	0	0	0	1	0	1	1	0	1	1	0	0	0	0	2	0	0	0	0	0
90	NM_001004029	#N/A	CSN1S1	3	1	2	1	4	2	2	2	3	1	4	3	4	3	9	2	3	2	4	2	1	2	3	3	1	1	2	2	1	4	1	2	3	1	3	1	5	5	5	3	2	1	2	3	3	3
91	NM_001004030	#N/A	CSN1S2	4	1	1	1	5	3	2	3	2	0	1	1	5	1	3	1	3	2	3	1	5	4	2	4	3	1	2	1	1	2	2	3	5	1	4	2	5	5	3	3	2	1	1	3	2	4
92	NM_001004031	ENSSSCT00000007757	DSTN	234	69	123	78	313	239	194	174	165	116	144	169	419	133	412	124	463	370	495	367	458	690	373	671	445	176	427	511	293	647	222	425	230	190	160	113	281	371	468	264	135	45	34	66	53	159
93	NM_001004032	ENSSSCT00000045949	SPAI-2	2	1	1	1	2	4	5	3	2	1	2	1	3	3	4	2	3	2	5	3	3	4	1	5	2	1	2	2	1	3	2	2	4	2	4	6	6	3	13	10	7	3	3	4	2	8
94	NM_001004033	ENSSSCT00000006488	SLC52A2	80	35	69	64	162	120	126	98	68	40	92	41	160	66	133	84	70	45	36	48	71	53	31	75	27	19	50	33	13	48	18	70	84	31	64	21	76	50	53	74	34	12	15	53	29	35
95	NM_001004034	ENSSSCT00000044321	HMGB1	0	0	0	0	0	1	1	0	0	0	1	0	0	0	3	0	0	0	0	0	0	0	1	1	0	0	0	0	0	1	0	0	0	0	1	0	0	0	1	0	0	1	0	2	0	1
96	NM_001004035	ENSSSCT00000004535	ULBP1	6	3	4	2	6	7	5	5	5	2	4	2	10	3	10	3	10	6	6	5	11	10	6	6	6	3	7	5	3	10	3	6	10	3	6	3	11	8	12	11	7	5	4	8	6	15
97	NM_001004036	ENSSSCT00000025368	GAST	8	2	4	3	12	8	8	5	5	2	4	5	14	6	10	3	13	4	14	6	10	11	6	10	10	4	14	7	3	10	7	8	11	3	9	8	10	14	11	16	27	5	11	21	13	16
98	NM_001004037	ENSSSCT00000031208	PLA2G1B	11	2	13	10	10	12	13	6	12	2	7	3	10	4	10	4	6	5	9	8	5	6	6	8	5	3	5	4	3	9	4	7	18	3	9	3	15	7	12	21	12	8	5	18	6	19
99	NM_001004038	ENSSSCT00000003492	CA11	12	3	5	2	7	15	11	4	9	5	20	13	10	16	30	8	5	2	6	4	6	5	5	3	4	1	5	4	2	5	3	6	8	3	11	8	17	16	20	19	8	6	6	14	4	11
100	NM_001004039	ENSSSCT00000001634	SLA-DMA	1	0	0	0	0	2	0	1	1	0	1	0	0	0	0	0	1	0	0	1	2	2	0	1	0	0	0	0	0	1	0	1	2	0	2	0	0	1	1	1	1	0	0	1	0	0
101	NM_001004040	ENSSSCT00000066335	PDYN	2	0	0	0	1	0	0	1	1	0	1	0	1	0	2	0	1	1	2	0	0	0	0	0	0	0	1	0	0	1	0	0	2	0	0	0	3	0	1	1	3	0	0	1	0	1
102	NM_001004041	ENSSSCT00000084504	TTL	6	1	1	1	7	4	4	2	3	0	2	2	5	2	3	2	8	3	6	3	5	4	2	6	3	1	10	3	2	9	2	5	3	2	4	2	7	2	6	7	3	2	3	7	2	5
103	NM_001004042	ENSSSCT00000039822	ATP6V1A	59	13	26	34	65	34	41	35	31	27	53	20	76	38	60	29	189	234	304	235	397	245	249	229	205	104	407	210	71	297	110	355	20	9	29	6	21	25	23	19	20	6	9	14	12	31
104	NM_001004043	ENSSSCT00000043957	CFL1	728	227	403	352	418	655	675	417	516	205	248	360	483	265	815	332	1666	463	996	671	784	1191	898	1606	1260	523	866	651	448	1111	702	941	497	248	360	207	544	471	464	762	126	121	218	180	138	373
105	NM_001004044	ENSSSCT00000007755	PCSK2	10	7	7	7	22	11	7	7	12	4	9	10	11	9	17	7	13	7	19	14	15	21	7	15	9	7	11	10	9	11	4	11	19	4	8	4	23	21	9	12	17	14	6	22	8	28
106	NM_001004045	ENSSSCT00000035409	S100A11	120	42	56	31	134	111	110	75	52	30	60	66	110	48	183	66	1724	498	2030	914	1348	1802	1258	1854	1273	678	1725	765	555	1231	510	2157	696	326	486	508	1044	584	885	831	90	78	73	192	72	125
107	NM_001004046	ENSSSCT00000070215	FABP1	3	1	1	1	2	3	1	2	2	0	1	0	3	1	3	1	1	2	3	1	2	3	1	1	1	1	2	1	0	3	1	2	27	1	2	1	11	4	2	18	4	1	1	3	3	3
108	NM_001004047	ENSSSCT00000006526	ST3GAL1	2	0	0	0	0	0	1	0	0	0	1	0	1	1	0	0	1	0	0	0	0	4	0	1	1	0	0	0	0	0	0	1	2	0	1	0	1	2	2	0	0	0	0	2	0	0
109	NM_001004048	ENSSSCT00000013832	XPNPEP2	16	2	7	4	10	11	11	13	9	2	7	7	10	5	15	6	15	10	14	18	21	21	13	15	9	5	9	6	8	18	7	10	17	5	8	6	24	19	24	26	19	6	8	24	11	22
110	NM_001004049	ENSSSCT00000007360	HSD3B1	710	138	227	230	521	533	482	418	248	333	423	301	911	437	882	310	4	2	3	3	7	4	2	5	4	3	3	2	3	8	2	6	9	2	5	1	8	7	6	9	11	4	4	5	5	10
111	NM_001004050	ENSSSCT00000055168	PREP	0	0	0	0	1	0	1	0	0	0	0	0	0	0	1	0	1	0	0	0	2	0	0	1	0	0	0	0	0	1	0	0	1	0	1	0	1	0	0	0	2	0	0	2	1	1
112	NM_001005150	ENSSSCT00000002184	NFKBIA	215	57	115	132	177	117	179	139	142	46	109	73	284	87	165	100	33	22	41	24	23	34	32	53	64	26	42	32	24	47	24	68	190	91	115	224	302	200	451	536	122	78	185	165	83	283
113	NM_001005151	ENSSSCT00000051779	CCL21	47	12	12	13	25	23	18	21	19	8	12	11	31	10	24	16	8	9	8	9	13	13	7	8	10	6	14	7	6	12	7	15	64	71	59	27	158	77	71	74	57	23	48	66	42	86
114	NM_001005152	ENSSSCT00000016788	FGL2	52	13	14	36	86	32	34	31	14	46	20	43	96	53	92	33	26	11	44	19	18	32	30	35	14	14	27	34	15	21	15	36	413	253	361	236	401	602	579	407	87	79	33	131	86	95
115	NM_001005153	ENSSSCT00000004901	COL10A1	5	2	2	2	6	6	6	6	7	2	3	4	9	4	6	6	7	4	8	4	5	7	3	6	5	2	8	5	3	7	2	9	4	3	5	3	11	6	12	9	6	2	5	11	3	7
116	NM_001005154	ENSSSCT00000067375	MYC	63	31	33	26	59	80	55	44	27	9	55	13	45	49	117	34	47	25	25	25	49	33	23	45	39	9	28	31	23	28	18	67	90	25	34	58	62	67	54	124	41	21	27	60	34	62
117	NM_001005155	ENSSSCT00000013461	BMP15	9	3	2	3	7	5	9	7	6	2	3	3	11	5	10	4	14	7	6	7	13	9	5	6	5	2	9	5	3	10	2	9	13	3	10	4	13	8	16	14	11	9	4	13	9	17
118	NM_001005156	#N/A	IGFBP3	25	6	9	10	30	19	27	15	16	7	19	16	38	16	33	12	59	5	21	6	25	21	10	24	103	12	50	35	44	26	18	128	17	8	25	10	32	39	28	27	16	6	7	15	12	13
119	NM_001005157	ENSSSCT00000001529	DDX39B	1	0	0	0	1	1	1	0	0	0	0	0	0	1	0	0	1	1	1	0	0	1	0	0	0	0	1	0	0	0	0	0	1	0	0	1	1	1	1	1	1	0	0	0	1	0
120	NM_001005208	ENSSSCT00000050096	ALB	8	2	3	4	6	4	7	5	2	1	5	10	7	2	16	6	4	3	7	3	3	4	3	3	4	2	4	1	3	3	2	4	1040	11	8	11	902	17	12	510	6	14	12	10	19	42
121	NM_001005348	ENSSSCT00000076713	TMBIM6	0	0	0	0	2	0	0	0	0	0	1	0	0	0	0	0	0	0	0	0	0	1	0	1	0	0	2	0	0	0	0	0	1	0	0	0	0	3	1	0	0	1	0	0	0	1
122	NM_001005349	#N/A	C1S	1	0	0	0	0	2	0	0	1	0	0	0	0	0	1	0	1	0	2	0	0	0	0	1	0	0	0	0	0	1	0	0	1	0	0	0	1	1	1	2	0	0	1	0	0	0
123	NM_001005350	ENSSSCT00000073989	ACVR2B	8	1	2	3	5	3	3	5	4	2	2	3	9	3	6	5	6	10	11	6	14	8	4	12	10	5	10	6	5	9	6	8	3	3	6	4	8	9	6	5	8	5	3	12	4	10
124	NM_001005351	#N/A	ISG20	1	0	0	0	0	1	1	1	0	0	1	0	1	1	1	0	0	0	0	1	1	0	0	1	0	0	0	0	0	0	0	2	1	1	0	0	2	1	0	1	1	1	0	1	0	0
125	NM_001005352	ENSSSCT00000006836	CYP7A1	1	0	0	0	1	0	1	0	0	0	0	0	2	0	1	0	0	0	2	0	1	1	0	0	0	0	1	0	0	0	0	1	1	0	1	0	2	1	0	2	1	0	1	1	1	0
126	NM_001005462	ENSSSCT00000014284	SCGB1D1	4	1	4	3	6	5	3	5	5	1	2	2	7	2	8	3	3	4	4	3	6	9	2	4	4	3	3	3	1	7	2	6	6	2	7	3	11	10	9	11	7	3	4	8	4	8
127	NM_001005726	ENSSSCT00000034155	ANXA2	780	294	355	301	1003	816	1035	808	639	267	664	535	1129	611	984	376	1638	450	2148	890	1851	1573	1277	1209	1882	626	1771	1627	954	1906	1216	2430	4246	1183	1802	1842	4979	3379	2600	3898	595	183	408	681	171	666
128	NM_001005729	ENSSSCT00000001954	IL17A	2	0	1	0	2	1	2	1	1	0	1	0	2	1	2	1	2	1	1	2	2	1	1	2	2	1	2	1	1	3	1	1	2	0	1	1	2	2	3	2	2	1	1	3	1	4
129	NM_001005730	ENSSSCT00000007143	GBA	2	0	0	0	1	1	1	1	0	0	1	0	1	0	0	0	0	0	0	0	0	1	0	1	0	0	1	1	0	0	0	1	0	0	0	1	1	1	2	0	1	1	0	1	0	0
130	NM_001005844	ENSSSCT00000007123	RXFP4	0	0	0	0	2	1	1	1	0	0	0	0	0	0	0	1	0	0	3	0	0	0	0	1	0	0	1	1	0	0	0	0	1	0	0	0	0	1	1	0	1	0	0	3	0	0
131	NM_001006591	ENSSSCT00000052508	P2RY2	6	1	2	1	4	4	6	4	4	1	4	2	8	2	5	3	7	5	7	9	6	12	6	11	8	3	5	5	4	5	4	6	3	1	3	3	6	5	9	4	8	6	6	10	6	13
132	NM_001006592	ENSSSCT00000008547	MYLPF	8	1	3	3	3	5	6	5	3	1	2	1	4	3	8	2	6	2	10	6	8	4	4	9	8	2	6	8	2	6	3	8	3	2	5	5	6	6	8	10	3249	1866	1667	2990	1918	3334
133	NM_001006593	#N/A	KCNA5	8	2	4	5	13	6	9	9	12	1	3	5	16	6	8	6	7	5	8	8	10	11	7	7	3	4	8	7	2	12	3	13	5	2	7	4	8	7	8	7	13	5	8	10	9	17
134	NM_001007103	ENSSSCT00000003963	SLC9A1	22	4	5	9	27	13	16	17	18	5	12	6	26	9	26	8	25	19	29	16	34	17	15	17	24	7	12	13	9	13	12	23	20	8	11	10	20	24	13	13	22	16	16	22	17	31
135	NM_001007111	ENSSSCT00000002387	RNASE10	1	0	0	0	1	1	2	1	0	0	0	0	1	0	0	0	1	1	0	0	0	0	0	1	1	0	0	0	0	1	0	1	0	0	0	0	0	2	1	0	3	0	0	1	1	0
136	NM_001007191	ENSSSCT00000062020	CPT1B	1	0	0	0	0	0	1	0	1	0	0	0	0	0	1	1	0	0	0	1	2	1	0	1	0	0	0	0	0	0	0	1	0	0	0	0	1	0	1	0	2	0	0	1	0	1
137	NM_001007192	ENSSSCT00000000821	ADIPOR2	0	0	0	0	1	0	1	0	0	0	0	0	0	0	0	0	1	0	0	1	1	0	0	0	0	0	1	0	0	1	0	0	1	0	0	0	0	1	0	4	3	0	0	0	0	0
138	NM_001007193	ENSSSCT00000011962	ADIPOR1	1	0	0	0	0	1	1	0	0	0	1	0	2	0	1	1	1	0	0	0	1	1	1	0	0	0	1	0	0	2	0	1	2	0	0	1	0	0	1	1	0	0	0	1	0	1
139	NM_001007194	#N/A	MBL1	2	0	0	0	1	1	0	0	0	0	0	0	0	0	2	0	0	1	1	2	0	0	0	1	0	0	0	1	0	0	0	1	0	0	1	0	2	2	0	1	0	0	0	0	0	0
140	NM_001007195	ENSSSCT00000056118	QKI	3	0	0	0	0	0	0	1	0	0	1	0	1	1	2	0	1	0	0	1	0	1	0	0	1	0	0	0	0	1	0	0	1	0	0	0	1	0	1	0	3	0	1	0	1	1
141	NM_001007196	ENSSSCT00000000452	TAC3	0	0	0	0	2	1	1	0	0	0	0	0	1	0	2	0	2	1	2	1	0	1	0	1	0	0	0	0	0	1	0	1	0	0	2	0	1	1	0	0	0	0	1	0	1	1
142	NM_001007517	ENSSSCT00000008974	COX5B	1115	382	691	842	1561	1032	1921	682	1119	579	644	774	2282	1042	2386	973	1841	683	2047	1109	1624	1805	793	1315	1166	446	1120	671	588	1961	726	1940	1327	278	623	488	1303	822	653	907	2692	972	1431	3269	1524	3372
143	NM_001007519	ENSSSCT00000074965	IFRD1	42	28	16	26	109	65	35	31	40	23	100	19	85	65	155	19	221	58	223	125	186	172	65	140	142	48	212	97	44	189	85	224	84	16	50	30	49	54	73	83	240	70	81	323	74	126
144	NM_001007520	ENSSSCT00000039070	IL27	0	0	0	0	0	0	0	1	0	0	0	0	1	0	1	0	0	0	0	1	0	0	1	1	0	0	2	0	0	0	0	1	0	0	0	0	1	0	0	1	0	0	0	1	0	0
145	NM_001008481	ENSSSCT00000044530	NR3C1	22	4	7	8	18	14	9	9	12	5	6	7	11	14	15	8	3	3	5	3	5	6	2	3	2	1	5	3	1	3	1	5	67	21	62	20	94	107	88	78	79	29	38	60	31	57
146	NM_001008684	ENSSSCT00000000080	MCHR1	11	3	4	6	14	5	9	8	8	2	3	3	8	2	8	2	8	3	5	5	5	6	4	4	3	2	7	3	3	8	4	8	8	3	9	4	11	11	6	7	7	6	7	16	7	10
147	NM_001008685	ENSSSCT00000007224	SMCP	2	0	0	0	2	1	0	0	1	0	1	0	1	1	2	1	1	1	0	0	1	1	0	2	0	0	1	0	1	1	0	0	1	0	0	0	0	0	1	1	0	0	1	2	1	1
148	NM_001008686	ENSSSCT00000056128	CD3G	13	1	4	5	7	9	5	8	4	2	7	4	6	6	14	5	4	4	4	4	3	5	2	6	4	1	6	3	1	5	4	9	16	8	7	6	29	9	10	19	11	9	6	17	7	18
149	NM_001008687	ENSSSCT00000074204	PRNP	0	0	0	1	1	0	0	1	0	0	0	0	1	0	0	0	1	1	0	0	1	0	0	0	0	1	1	1	0	1	0	1	0	0	0	0	3	0	0	2	1	1	0	1	1	0
150	NM_001008688	ENSSSCT00000006734	CA3	4	1	0	1	4	3	4	3	1	0	2	1	4	1	4	2	3	2	2	2	2	2	2	2	1	1	2	1	0	2	1	3	137	407	463	120	536	998	502	253	2361	631	485	1226	1325	1131
151	NM_001008689	ENSSSCT00000054541	SAR1B	514	155	299	166	316	505	377	246	278	151	330	207	481	174	305	239	471	417	719	377	448	754	539	836	618	284	960	669	359	717	341	993	662	176	287	140	685	542	295	487	612	273	570	1146	300	1097
152	NM_001008690	ENSSSCT00000022534	MC1R	1	0	0	0	2	0	1	0	1	0	0	0	2	1	1	0	1	1	3	0	0	2	0	1	1	0	0	0	0	2	0	2	2	0	0	0	0	0	0	2	2	0	1	0	0	2
153	NM_001008691	ENSSSCT00000062500	CXCL10	0	0	0	0	0	0	0	0	1	0	0	0	1	0	1	1	1	0	0	0	0	0	0	1	0	0	0	0	0	1	0	0	2	0	0	0	2	1	0	2	0	0	0	0	0	1
154	NM_001008692	ENSSSCT00000012628	LMCD1	10	2	6	4	16	17	11	10	13	2	8	4	15	6	13	7	7	3	14	3	7	8	7	8	7	3	6	5	2	5	6	6	24	15	11	17	60	19	35	54	151	87	164	203	219	358
155	NM_001009576	ENSSSCT00000049402	RDX	52	25	56	60	111	81	107	68	46	52	45	45	105	88	104	27	345	200	361	156	316	315	137	193	263	96	270	192	130	327	185	298	24	7	10	10	28	22	25	20	38	22	18	37	25	33
156	NM_001009578	ENSSSCT00000039712	MSN	0	0	0	0	2	0	2	1	1	0	1	0	1	0	0	0	1	0	1	0	0	0	1	0	0	1	2	0	0	1	0	0	2	0	0	0	0	2	3	1	0	0	0	2	0	3
157	NM_001009579	ENSSSCT00000019266	CCL3L1	12	3	4	5	9	11	12	10	6	4	9	6	8	10	19	5	10	9	12	12	15	19	11	13	6	6	15	6	5	17	5	13	20	12	14	9	27	30	23	21	16	5	9	17	16	22
158	NM_001009580	ENSSSCT00000046183	CXCL12	13	4	3	8	15	9	7	8	13	9	6	8	32	14	16	6	39	10	26	11	28	28	9	24	31	7	34	11	13	22	11	40	132	44	72	71	139	71	150	255	82	29	47	83	55	74
159	NM_001009581	ENSSSCT00000027902	ACBD3	37	8	18	15	32	42	19	24	29	6	16	8	47	16	40	16	45	37	63	50	57	63	35	60	27	15	37	35	17	40	29	35	61	15	35	12	40	43	61	55	20	7	15	20	14	20
160	NM_001009582	ENSSSCT00000025212	STMN1	1	0	0	0	0	0	0	1	1	0	1	0	0	1	1	1	1	0	0	1	1	1	1	1	0	0	2	0	0	0	0	0	1	0	1	0	1	0	1	1	0	1	0	2	1	0
161	NM_001009583	ENSSSCT00000046992	SST	4	2	1	2	4	7	4	5	5	1	2	2	8	3	9	4	5	4	7	4	5	7	5	3	5	2	6	3	2	6	3	7	8	2	8	2	9	7	6	5	9	4	4	8	4	7
162	NM_001011504	ENSSSCT00000037164	KLF9	5	2	3	2	6	5	4	4	4	1	3	2	4	2	6	3	4	4	4	3	5	3	4	4	3	2	5	4	1	5	2	3	6	1	6	3	4	7	8	8	4	2	3	10	4	9
163	NM_001011505	ENSSSCT00000032440	KLF13	1	0	0	0	1	0	1	1	0	0	2	0	1	0	1	0	1	0	1	0	0	0	1	0	0	0	0	0	0	1	0	0	2	0	0	0	0	1	0	3	0	0	0	2	1	2
164	NM_001011506	ENSSSCT00000029973	LOC494564	0	0	0	0	0	0	1	2	0	0	0	0	0	1	1	0	0	0	0	1	1	1	1	2	1	0	0	1	0	2	0	0	1	0	0	0	1	1	2	2	1	0	1	1	0	0
165	NM_001011507	ENSSSCT00000010474	LAMP1	788	149	335	175	414	688	488	395	468	121	520	273	678	465	538	441	852	687	1027	886	1469	1230	877	884	721	597	1010	457	413	1426	294	620	571	202	744	396	519	621	825	946	374	111	275	312	273	460
166	NM_001011508	ENSSSCT00000027106	SIRPA	0	0	0	0	1	1	0	0	0	0	0	0	0	0	0	0	0	0	1	1	0	1	1	0	0	0	0	0	0	1	0	0	0	0	0	1	1	0	1	2	1	0	0	0	1	0
167	NM_001011509	ENSSSCT00000055007	HEBP1	210	64	129	125	293	242	168	105	200	100	101	101	306	104	271	76	504	253	481	245	607	709	200	453	259	354	465	388	123	517	287	381	89	89	101	88	230	239	166	119	85	29	37	41	42	56
171	NM_001011693	ENSSSCT00000003073	AGRP	0	0	0	0	2	1	0	0	0	0	0	0	1	0	1	0	0	0	2	0	1	2	0	0	0	0	0	0	0	1	0	2	1	0	1	0	1	1	1	0	1	0	0	1	0	1
172	NM_001011694	#N/A	SSTR2	0	0	0	0	0	0	0	0	0	0	0	0	0	0	0	0	1	0	1	2	2	0	1	2	0	0	1	1	1	0	0	1	0	0	0	0	1	0	1	0	1	0	0	1	0	0
173	NM_001011727	ENSSSCT00000056819	AHCY	140	45	85	52	88	150	135	84	111	38	78	53	182	72	105	79	321	208	684	372	464	312	401	622	376	258	476	243	162	291	172	664	36	13	25	19	64	28	46	50	59	47	31	47	58	121
174	NM_001012296	ENSSSCT00000042562	FZR1	2	0	0	0	0	1	1	0	0	0	0	0	0	0	0	0	0	0	2	0	0	1	0	0	0	0	0	0	0	1	0	1	2	0	0	0	0	0	2	0	0	0	0	1	0	3
175	NM_001012297	ENSSSCT00000068252	SLC5A10	41	18	14	13	58	46	25	33	15	8	23	14	41	14	37	16	23	14	13	10	27	15	13	24	13	12	12	15	11	20	7	12	22	9	36	21	47	44	56	40	31	21	16	42	30	25
176	NM_001012298	ENSSSCT00000043381	SLC26A6	1	0	0	0	1	0	1	0	1	0	0	0	0	0	1	0	0	0	0	1	0	0	1	1	0	0	0	1	0	2	0	2	1	0	0	0	0	2	1	1	0	0	0	0	0	0
177	NM_001012299	ENSSSCT00000057901	SCG2	85	79	306	40	134	308	244	42	278	150	431	245	549	313	972	564	3	2	3	4	5	4	3	4	2	1	2	3	1	2	1	4	3	1	3	2	6	6	5	5	7	2	3	6	3	4
178	NM_001012406	ENSSSCT00000065761	MYOG	2	0	0	0	1	0	1	0	0	0	1	0	1	1	0	0	0	0	2	0	1	0	0	0	0	0	0	0	0	1	0	0	0	0	1	0	0	0	2	1	1	0	0	2	1	0
179	NM_001012407	ENSSSCT00000059879	ABHD5	8	2	3	5	11	11	6	4	6	3	5	3	6	7	16	3	71	32	80	72	96	86	32	86	34	21	60	39	21	99	35	70	111	18	45	102	107	53	144	211	20	5	17	31	10	24
180	NM_001012408	ENSSSCT00000026041	DMD	0	0	0	0	2	1	1	0	0	0	0	0	2	0	1	0	0	0	1	0	1	0	0	0	0	0	1	0	0	1	0	1	1	0	1	1	1	0	1	0	1	1	0	1	0	0
181	NM_001012613	ENSSSCT00000010217	SLC7A1	158	57	104	144	204	303	133	118	112	54	95	70	329	101	167	103	6	5	17	5	12	12	6	12	10	2	8	5	3	14	4	15	29	16	25	34	51	53	62	81	44	26	33	41	32	37
182	NM_001012956	ENSSSCT00000057896	PIK3C3	75	28	47	49	86	85	74	55	36	40	47	59	141	55	113	47	62	65	116	101	78	105	61	66	81	42	108	91	50	100	63	72	108	24	71	46	100	133	62	73	56	33	35	32	46	58
183	NM_001014428	ENSSSCT00000043495	HAND1	1	0	0	0	2	2	0	0	0	0	0	0	1	1	2	0	3	0	0	1	0	0	1	1	0	0	0	0	0	1	0	0	0	0	1	0	0	1	0	2	0	0	1	2	1	1
184	NM_001014971	ENSSSCT00000006323	COL5A1	3	2	2	2	4	3	7	3	4	1	2	3	7	4	6	2	7	2	8	2	5	7	5	8	4	2	7	3	3	7	3	7	6	3	6	3	8	9	9	4	7	2	5	6	5	9
185	NM_001018032	ENSSSCT00000048626	GUCY1B3	0	0	0	0	3	0	1	0	0	0	0	0	1	0	2	0	1	1	1	0	1	0	0	0	0	0	1	1	0	0	0	1	0	0	0	0	1	0	0	1	1	0	0	0	1	1
186	NM_001018033	ENSSSCT00000009706	GUCY1A3	0	0	0	0	1	0	0	0	1	0	0	0	0	1	1	0	1	0	0	0	0	0	0	2	0	0	1	0	0	0	0	1	2	0	0	0	0	1	1	0	1	0	1	1	0	0
187	NM_001024587	ENSSSCT00000028665	LEPR	4	1	1	1	2	2	1	2	3	1	2	0	3	1	4	1	2	1	1	1	2	3	2	2	1	0	2	2	0	3	0	3	1	0	3	1	4	4	3	2	3	1	1	2	2	5
188	NM_001024588	ENSSSCT00000068635	SLC35A3	1	0	0	0	1	0	1	0	0	0	1	1	1	0	1	0	0	1	0	0	0	0	0	0	0	0	0	0	0	2	0	2	1	0	0	0	0	1	2	0	1	0	0	2	0	0
189	NM_001024589	ENSSSCT00000034172	CCL20	0	0	0	0	0	1	1	0	0	0	0	1	0	0	0	0	0	0	0	2	1	1	0	1	0	1	0	0	0	1	0	1	1	0	0	0	2	1	2	1	2	0	1	3	1	0
190	NM_001024695	ENSSSCT00000018375	CCL28	3	0	1	1	2	2	3	2	2	0	1	1	3	2	2	1	4	1	4	1	1	2	2	2	2	1	2	2	1	2	1	2	2	1	3	1	6	5	3	4	3	2	1	4	2	4
191	NM_001024696	ENSSSCT00000042290	TNFSF10	1	0	0	0	0	0	0	1	1	0	1	0	0	1	0	0	0	1	2	0	0	0	1	0	0	0	1	0	0	0	0	1	0	0	1	0	1	0	2	0	0	0	0	2	0	1
192	NM_001025210	ENSSSCT00000003308	AQN-1	7	1	3	3	6	6	6	5	5	1	3	3	5	3	4	2	4	2	4	3	7	3	3	4	5	2	3	2	2	3	2	5	7	2	4	2	7	5	10	10	4	5	4	5	3	10
193	NM_001025212	ENSSSCT00000029628	TYR	10	2	4	5	13	4	9	4	7	2	6	4	9	6	7	5	7	8	7	5	8	7	4	8	5	8	7	4	4	8	4	5	6	2	5	8	15	6	18	15	8	7	4	7	6	10
194	NM_001025214	ENSSSCT00000047746	CCL25	0	0	0	0	1	0	2	0	0	0	0	0	0	0	1	0	0	0	0	1	1	2	0	0	0	0	0	0	0	0	1	2	1	0	0	0	1	1	2	0	0	0	0	0	0	2
195	NM_001025215	ENSSSCT00000002192	CFL2	1	0	0	0	0	0	0	1	0	0	1	0	2	0	2	0	0	1	1	0	1	1	0	1	0	0	0	0	0	0	0	1	2	0	0	0	2	0	0	0	1	0	1	1	0	0
196	NM_001025217	ENSSSCT00000077059	TNFSF4	19	7	4	9	26	15	21	10	19	2	6	14	27	10	31	16	21	14	25	10	13	25	11	26	17	10	21	11	6	28	12	15	25	7	16	12	31	16	18	23	18	9	10	20	11	32
197	NM_001025218	ENSSSCT00000074300	ATP5G1	0	0	0	0	1	1	1	1	1	0	0	0	1	0	2	0	1	0	1	0	0	2	1	2	0	0	0	0	0	1	0	0	2	0	0	1	1	1	2	1	0	0	0	1	1	2
198	NM_001025219	ENSSSCT00000055794	TNFSF8	0	0	0	0	0	0	1	0	1	0	0	0	1	0	1	0	0	0	1	0	0	1	1	2	0	0	1	0	0	0	0	2	1	0	0	0	3	0	0	2	0	0	0	0	0	2
199	NM_001025220	ENSSSCT00000080590	PDCD1LG2	0	0	0	0	1	1	1	0	1	0	0	0	0	1	0	1	0	0	0	0	0	0	0	1	0	0	2	0	0	0	0	1	2	0	0	1	2	0	1	1	1	0	0	0	0	1
200	NM_001025221	ENSSSCT00000005744	CD274	0	0	0	1	2	1	1	0	1	0	0	0	1	0	2	0	2	1	1	0	0	1	0	1	0	0	0	0	0	0	0	1	2	0	0	0	2	1	0	1	0	0	0	0	1	1
201	NM_001025222	ENSSSCT00000011277	MYOZ1	6	1	3	3	5	3	3	5	4	1	3	3	5	2	5	3	9	3	5	5	10	10	3	10	6	2	8	6	4	7	2	9	4	1	5	2	6	4	9	4	2863	754	1508	1706	1404	1953
202	NM_001025223	ENSSSCT00000009342	SPDYA	1	0	0	0	1	0	0	0	0	0	0	1	1	1	1	0	0	0	2	0	1	1	1	0	0	0	0	0	0	2	0	1	0	0	1	0	0	1	0	0	0	0	0	2	0	2
203	NM_001025224	ENSSSCT00000045067	MAPK12	39	13	21	41	63	40	47	56	51	11	43	24	80	48	68	33	71	44	76	45	56	73	42	81	34	35	67	49	25	58	29	57	78	11	43	29	65	34	36	66	452	272	335	357	215	430
204	NM_001025225	ENSSSCT00000036639	AURKA	1	0	0	0	0	1	1	0	0	0	0	0	0	1	2	1	0	0	1	0	0	1	0	0	0	0	1	0	0	0	0	1	0	0	2	0	1	2	1	3	0	1	0	1	1	2
205	NM_001025226	ENSSSCT00000005725	TYRP1	1	0	0	0	0	1	0	0	0	0	1	1	2	0	1	0	1	0	1	0	0	0	0	1	1	0	1	0	0	0	0	2	1	0	1	0	2	1	2	1	2	0	0	0	0	0
206	NM_001025227	ENSSSCT00000010405	DCT	0	0	0	0	1	0	0	2	1	0	0	0	1	0	1	0	1	0	1	0	0	0	1	2	0	0	0	1	0	0	0	0	2	0	0	0	0	0	0	3	1	0	0	0	1	2
207	NM_001025228	ENSSSCT00000039793	NCOA1	1	0	0	0	3	0	0	1	0	0	1	0	3	1	0	0	0	0	0	0	1	2	0	0	1	0	1	0	0	1	0	1	1	0	0	0	0	2	1	0	2	0	0	0	1	1
208	NM_001025229	ENSSSCT00000038263	FABP7	1	0	1	1	2	3	2	1	1	0	1	1	3	2	2	1	4	1	2	3	3	4	2	4	3	2	2	2	2	3	2	3	2	1	2	1	3	3	2	3	3	1	2	2	2	3
209	NM_001030533	ENSSSCT00000057824	SLC4A4	12	2	3	4	13	9	7	6	5	1	3	3	8	4	6	6	7	4	8	4	8	6	5	8	4	3	7	4	2	5	3	5	9	6	19	5	12	16	14	12	10	6	3	14	9	18
210	NM_001030534	ENSSSCT00000030556	TLR10	1	0	0	1	0	0	2	1	0	0	0	0	1	0	1	0	0	0	1	0	0	0	1	0	0	0	0	1	0	0	0	0	0	0	1	0	1	0	1	3	0	0	1	1	0	2
211	NM_001030535	ENSSSCT00000000833	BID	0	0	0	0	3	1	0	0	0	0	1	0	2	0	0	0	1	0	1	0	0	1	0	2	0	0	2	0	0	1	0	2	0	0	0	0	0	0	2	0	1	0	0	1	1	0
212	NM_001031775	ENSSSCT00000030913	TLR1	1	0	0	0	3	2	0	0	1	0	0	0	1	0	1	0	1	0	1	0	1	1	1	0	1	0	1	0	0	1	0	2	0	0	0	0	0	0	0	2	0	1	0	1	0	0
213	NM_001031777	ENSSSCT00000085014	KCNIP1	1	0	1	0	0	0	0	0	1	0	1	0	0	0	2	0	0	0	0	1	1	0	0	0	0	0	0	0	0	2	0	0	0	0	0	0	0	1	2	0	0	0	1	1	1	0
214	NM_001031778	ENSSSCT00000054772	PLIN3	1	0	0	0	1	0	1	0	0	0	0	0	0	0	1	0	1	0	2	0	2	1	0	1	0	0	1	0	0	0	0	0	1	0	0	0	0	1	1	2	0	0	0	2	0	0
215	NM_001031779	ENSSSCT00000024231	CASP8	16	5	5	5	17	9	17	8	10	4	5	6	15	14	12	6	6	4	6	4	9	4	5	4	8	2	7	6	3	8	5	15	17	4	8	8	24	14	13	17	14	4	5	16	10	11
216	NM_001031780	ENSSSCT00000040297	FABP2	3	0	0	1	2	1	1	1	1	0	1	1	2	1	2	0	2	1	2	1	3	3	1	2	2	0	3	1	1	2	1	1	1	1	2	1	3	3	4	3	3	1	1	4	2	2
217	NM_001031781	ENSSSCT00000018536	CCNG1	2645	675	816	1448	2679	1563	1573	1706	1991	1140	801	1425	2263	1578	1907	1368	535	287	655	536	510	1053	517	1042	529	306	1012	315	164	561	238	756	818	398	517	320	1426	1283	726	789	3082	705	1304	1701	1483	2485
218	NM_001031782	ENSSSCT00000089945	KLF4	2	0	0	0	0	0	1	0	0	0	1	0	1	0	2	0	0	1	0	0	1	2	0	1	0	0	1	0	0	1	0	0	1	0	1	0	0	0	0	1	0	0	0	2	1	1
219	NM_001031783	ENSSSCT00000050463	RAB14	0	0	0	1	0	0	1	1	1	0	0	0	2	0	1	0	1	0	0	0	3	0	1	1	0	0	1	0	0	1	1	1	0	0	1	0	0	1	0	0	2	1	0	0	0	0
220	NM_001031784	ENSSSCT00000043304	ARL1	0	0	0	0	0	0	1	0	0	0	1	0	1	1	1	0	1	0	1	1	1	1	0	0	1	0	1	0	0	2	0	1	0	0	0	0	0	0	0	0	0	0	0	0	0	0
221	NM_001031785	ENSSSCT00000054746	ARL3	62	24	61	41	97	92	66	53	80	26	91	71	91	97	110	87	18	10	30	11	13	21	15	25	17	7	15	12	7	29	9	27	81	27	36	39	68	71	87	84	165	35	99	90	64	216
222	NM_001031786	ENSSSCT00000048887	SAR1A	1	0	1	0	1	0	0	0	0	0	0	0	0	0	1	0	0	0	1	0	1	2	0	1	1	0	0	0	0	0	0	1	0	0	1	0	1	1	0	1	1	0	0	1	0	1
223	NM_001031787	ENSSSCT00000009153	RAB1A	390	72	119	168	256	424	454	165	352	132	247	98	473	278	492	252	1013	457	668	675	490	597	498	830	923	442	654	794	236	1033	473	1271	464	270	636	292	480	511	421	495	309	132	174	301	157	212
224	NM_001031788	ENSSSCT00000060675	RAB11A	362	153	260	130	563	497	491	358	198	114	290	146	575	281	413	220	1218	899	1315	1114	1238	1770	919	1518	1054	466	1240	979	572	908	695	1543	232	70	152	187	446	235	326	318	236	118	220	193	90	266
225	NM_001031789	ENSSSCT00000012769	RBP1	25	8	18	14	39	30	27	23	13	6	15	13	20	16	21	15	43	21	70	35	47	42	35	29	31	11	39	24	10	50	21	37	88	36	90	25	67	136	76	93	13	16	10	6	12	33
226	NM_001031790	ENSSSCT00000010872	OASL	0	0	0	0	0	0	0	0	1	0	1	0	1	0	0	0	1	0	1	0	0	0	0	0	0	0	0	0	0	0	0	0	0	0	0	1	0	1	1	1	2	0	1	1	0	1
227	NM_001031793	ENSSSCT00000016815	NAMPT	1	0	0	0	1	2	2	0	1	0	0	0	1	1	1	0	0	0	0	2	0	0	1	0	1	0	1	0	0	0	0	1	1	0	0	0	0	0	0	1	0	0	0	2	0	1
228	NM_001031794	ENSSSCT00000018598	SPARC	26	9	12	7	33	19	17	10	16	7	11	9	20	9	25	7	25	12	22	8	20	27	8	11	17	10	19	17	8	22	10	15	17	15	31	15	31	24	22	20	19	13	13	21	16	23
229	NM_001031795	ENSSSCT00000067025	RABAC1	2	0	0	0	1	1	1	0	2	0	1	0	0	1	0	0	1	0	1	1	1	0	1	1	1	0	1	0	0	0	0	1	1	0	2	0	1	1	0	1	1	0	0	1	0	1
230	NM_001031796	ENSSSCT00000054896	OAS2	0	0	0	0	1	0	0	1	0	0	1	0	3	1	0	0	0	0	0	0	1	2	0	1	0	0	1	0	0	1	1	1	0	0	1	1	0	0	1	2	0	0	0	1	0	0
231	NM_001031797	ENSSSCT00000035749	FADD	106	21	27	51	58	69	74	69	53	21	51	30	53	34	119	23	112	89	173	175	179	283	170	234	62	85	189	136	68	129	59	127	114	38	76	48	112	118	65	76	67	15	50	82	33	94
232	NM_001031798	ENSSSCT00000034500	ITM2A	0	0	1	0	1	1	0	0	0	0	1	0	0	0	1	0	1	0	2	0	1	0	1	2	0	0	1	0	0	1	0	0	3	0	0	0	1	1	1	1	0	0	0	1	0	1
233	NM_001032354	ENSSSCT00000036846	ADORA1	0	0	0	0	1	0	0	1	0	0	1	0	0	1	0	0	1	0	2	1	1	0	0	0	0	0	0	0	0	1	0	2	2	0	1	0	0	0	0	0	1	0	0	0	1	0
234	NM_001032355	ENSSSCT00000014923	DNMT1	0	0	1	0	1	1	1	0	1	0	0	0	2	1	1	0	1	1	1	1	1	1	0	0	1	0	0	1	0	0	0	1	0	0	2	0	2	0	0	0	1	0	1	1	0	0
235	NM_001032356	ENSSSCT00000054066	TCTEX1D4	1	0	0	0	1	2	0	1	0	0	1	0	0	0	0	0	0	0	0	0	1	1	0	1	0	0	1	0	0	1	1	1	2	0	0	1	1	0	0	1	2	0	0	0	1	2
236	NM_001032357	ENSSSCT00000038357	RAB27A	2	0	1	0	1	1	1	1	1	0	0	0	0	1	2	0	1	0	1	0	1	1	1	0	0	0	1	0	1	1	0	0	0	0	1	0	0	0	0	2	0	0	0	0	0	0
237	NM_001032358	ENSSSCT00000045524	PIGK	0	0	0	0	0	2	0	0	0	0	0	0	0	1	0	0	0	1	3	1	0	1	1	0	1	0	0	1	0	1	1	0	1	0	0	1	1	1	1	0	1	1	0	2	0	1
238	NM_001032359	ENSSSCT00000061634	TNNI2	7	1	5	5	13	8	8	8	4	1	4	6	9	5	11	3	7	8	7	4	10	8	4	9	5	7	15	4	3	8	4	11	9	4	6	4	13	9	10	7	2361	1263	2061	4356	1303	3117
239	NM_001032376	ENSSSCT00000051852	HPRT1	95	47	52	98	165	99	119	109	83	49	98	72	225	86	111	59	192	203	286	308	255	226	156	200	143	107	219	112	68	274	93	257	112	36	112	67	150	179	130	97	113	40	44	96	91	132
240	NM_001032379	ENSSSCT00000017507	MOBKL3	541	233	411	394	658	625	683	383	438	171	514	145	462	413	705	430	180	103	158	141	229	129	170	219	124	51	156	156	70	120	102	221	145	31	84	92	162	183	122	133	193	81	116	250	134	218
241	NM_001032388	ENSSSCT00000010869	HNF1A	0	0	0	0	0	0	0	0	0	0	0	0	1	0	0	0	1	1	1	1	0	0	1	0	1	0	1	0	0	1	0	1	0	0	0	1	1	1	0	2	0	0	0	1	0	1
242	NM_001033008	ENSSSCT00000079450	AGPAT1	130	40	36	65	72	77	107	94	80	24	66	29	94	38	80	66	58	22	36	45	47	60	29	62	41	20	56	24	26	67	17	36	193	79	123	100	194	126	183	243	100	45	46	72	48	85
243	NM_001033009	ENSSSCT00000028651	ITGB1BP2	1	0	0	0	0	0	1	0	0	0	0	0	1	0	1	0	0	0	1	1	0	1	0	1	0	0	0	0	0	1	0	0	1	0	1	0	0	0	1	1	2	0	0	0	0	0
244	NM_001033011	ENSSSCT00000036053	FCGR1A	3	2	3	1	7	6	3	3	6	1	3	3	5	2	6	5	5	3	4	5	7	6	5	6	4	3	7	5	2	6	4	9	9	2	8	3	7	6	10	7	10	4	3	6	3	7
245	NM_001033013	ENSSSCT00000006958	FCGR2B	51	3	6	10	49	14	15	34	7	10	17	33	42	18	34	26	5	2	6	5	6	4	2	4	3	3	6	3	2	7	1	5	130	94	136	131	172	151	266	167	49	24	31	29	34	53
246	NM_001033014	ENSSSCT00000026029	MYBPH	1	0	0	0	2	0	0	1	0	0	0	0	1	0	0	0	0	0	0	0	0	0	1	0	0	0	1	1	0	0	0	1	1	0	0	1	2	1	1	0	1	0	0	2	0	2
247	NM_001033015	ENSSSCT00000018829	ACE	33	5	11	20	18	27	28	27	12	10	12	8	26	18	21	16	15	17	33	30	25	35	13	24	12	7	21	21	11	37	9	35	23	15	19	15	36	27	31	20	30	10	13	29	15	36
248	NM_001035535	ENSSSCT00000022644	DSG1	0	0	0	0	2	2	0	0	0	0	0	0	1	1	0	0	0	1	0	0	1	0	0	2	0	0	1	0	0	2	0	1	1	0	1	0	0	2	2	1	1	0	1	1	0	3
249	NM_001037145	ENSSSCT00000010077	SNCA	1	0	0	0	0	0	0	0	1	0	1	0	2	0	0	0	0	0	1	1	0	1	0	0	0	0	0	0	0	0	0	1	0	0	1	1	2	2	2	2	1	0	0	0	1	0
250	NM_001037146	ENSSSCT00000057751	RPSA	3050	561	1034	1685	2281	3301	2217	2204	2063	511	1536	1636	3162	1985	4236	920	3122	1087	2874	3542	2580	4472	2865	4767	1977	1870	4552	2005	1802	3841	2017	2225	3782	783	3218	1528	3291	2861	4088	3009	1267	725	911	1135	895	2068
251	NM_001037147	ENSSSCT00000026535	LOC641352	13	4	9	5	11	14	10	11	12	5	16	5	17	13	31	10	3	2	6	3	6	6	2	4	3	2	5	1	1	4	2	4	9	7	13	13	19	13	17	16	10	2	6	5	6	6
252	NM_001037148	ENSSSCT00000008898	ADRA2B	1	0	0	0	1	0	1	0	0	0	0	0	2	1	3	0	1	0	0	1	0	0	2	1	1	0	1	0	0	1	0	0	2	0	0	1	2	1	0	1	2	0	0	2	0	1
253	NM_001037149	ENSSSCT00000040521	CAV3	2	0	0	0	1	0	2	1	1	0	1	0	2	1	2	0	1	0	0	1	1	1	0	0	1	0	0	0	0	1	0	0	0	0	2	0	1	0	1	1	3	0	1	1	0	2
254	NM_001037150	ENSSSCT00000065946	SULT2A1	6	1	1	4	4	5	7	2	5	1	4	3	3	2	10	2	5	4	3	5	5	4	3	5	4	3	8	3	2	9	2	6	20	3	6	4	20	12	8	15	9	2	3	8	5	5
255	NM_001037151	ENSSSCT00000050301	TPI1	441	114	178	259	664	511	603	425	421	156	358	161	689	371	626	211	437	233	335	317	428	452	205	247	238	185	305	314	127	247	205	443	250	165	188	152	483	186	200	434	1514	388	1009	1248	699	1073
256	NM_001037152	#N/A	ATG5	1	0	0	0	0	1	0	1	1	0	0	1	1	1	2	0	0	0	0	1	1	2	0	0	0	0	0	0	0	0	0	0	0	0	2	0	0	1	0	2	0	0	0	1	1	2
257	NM_001037322	ENSSSCT00000052822	ST8SIA4	70	13	61	56	65	139	150	76	106	44	62	25	142	63	80	30	5	1	6	4	3	4	2	4	3	2	2	2	2	5	1	4	172	35	71	90	240	105	228	262	98	74	136	215	81	321
258	NM_001037721	ENSSSCT00000052185	CTSD	276	130	185	182	531	397	396	179	311	74	242	122	275	253	357	134	314	200	304	350	371	327	388	574	284	132	314	187	116	481	112	286	314	179	400	160	292	480	242	183	208	82	67	108	90	124
259	NM_001037961	ENSSSCT00000001625	PSMB9	1	0	0	0	0	0	1	0	1	0	0	0	2	0	0	1	2	0	0	0	2	1	0	1	1	0	0	0	0	0	1	1	4	1	0	0	2	0	1	0	0	0	0	1	0	1
260	NM_001037964	ENSSSCT00000060202	CITED1	0	0	0	1	0	0	0	0	0	0	0	0	0	0	0	0	1	0	1	0	1	1	0	1	1	0	1	0	0	3	0	0	0	0	1	0	1	1	0	0	0	0	1	2	2	1
261	NM_001037965	ENSSSCT00000009458	ID2	467	402	132	198	1007	494	375	315	323	97	595	189	474	514	796	244	268	134	389	237	215	303	284	374	142	62	268	151	115	343	91	312	205	182	280	199	473	586	386	293	105	52	81	161	81	173
262	NM_001037966	ENSSSCT00000091268	TEAD3	2	0	0	1	1	1	1	1	1	0	0	0	0	0	1	1	0	0	1	1	1	1	0	1	1	0	3	0	0	0	0	1	0	0	0	0	2	0	0	2	0	0	1	3	0	3
263	NM_001037996	ENSSSCT00000059758	NR1I3	2	0	0	0	2	0	2	0	1	0	0	0	1	0	1	0	1	0	1	0	1	1	0	3	0	0	1	0	0	1	0	1	0	0	1	0	1	0	0	0	0	0	0	1	0	1
264	NM_001037998	ENSSSCT00000051821	MADCAM1	18	4	7	10	20	15	12	9	9	7	10	6	19	14	22	9	7	3	7	2	4	8	2	4	5	2	7	5	1	4	3	7	3	5	3	1	8	6	4	5	7	2	2	6	4	6
265	NM_001038000	ENSSSCT00000007865	FKBP1A	181	58	84	129	258	190	212	155	151	66	86	58	246	148	138	66	316	212	375	85	379	248	96	263	130	113	165	141	76	228	122	199	365	137	217	197	353	262	264	578	193	78	122	143	119	220
266	NM_001038001	ENSSSCT00000012600	MITF	0	0	0	0	1	2	1	0	0	0	0	1	1	1	1	0	1	0	0	0	1	1	0	1	0	0	0	0	0	0	0	1	0	0	1	0	0	0	2	1	0	0	0	2	1	0
267	NM_001038002	ENSSSCT00000010390	EDNRB	10	2	8	3	7	6	12	5	4	2	7	2	8	8	7	5	4	2	3	2	4	5	3	5	2	1	3	1	1	2	1	3	3	1	2	1	4	3	5	4	5	2	1	3	2	5
268	NM_001038004	ENSSSCT00000049521	MMP9	10	2	3	3	7	4	7	8	5	3	5	3	6	6	12	5	12	3	8	9	6	11	4	9	4	5	5	7	4	6	3	6	8	3	6	3	10	9	11	7	10	6	7	16	7	16
269	NM_001038005	ENSSSCT00000013011	NR1I2	6	2	2	1	6	5	4	4	3	1	4	3	7	2	7	2	9	5	3	5	9	4	2	6	2	2	4	2	3	5	2	6	5	2	3	3	7	6	7	8	10	2	6	8	5	7
270	NM_001038006	ENSSSCT00000042277	RNF19A	1	0	0	0	1	1	0	1	0	0	0	0	0	1	1	0	0	0	1	1	1	1	0	1	0	0	1	0	0	0	0	0	0	0	0	0	0	1	1	1	1	0	0	1	1	0
271	NM_001038007	ENSSSCT00000043811	SRSF1	87	9	23	23	39	26	36	61	61	14	25	26	70	22	58	51	222	115	257	269	194	369	199	349	164	44	362	171	106	329	218	259	59	21	20	17	48	48	35	37	31	29	27	43	37	41
272	NM_001038008	ENSSSCT00000018110	MET	1	0	0	0	1	1	1	1	0	0	1	0	1	1	0	0	0	0	0	3	0	0	0	1	0	0	0	0	0	1	0	1	0	0	1	0	0	0	0	1	3	0	0	0	1	1
273	NM_001038229	ENSSSCT00000047706	SSTR5	40	8	8	9	29	28	22	24	23	6	13	16	25	18	40	10	31	21	34	26	26	35	10	16	22	15	22	25	18	33	13	24	25	12	26	14	37	37	28	39	41	13	25	24	29	30
274	NM_001038623	ENSSSCT00000057300	GNAQ	0	0	0	0	0	0	1	0	1	0	0	0	1	0	1	0	1	0	1	0	1	1	0	0	1	0	1	1	0	0	0	0	0	0	0	0	2	2	0	2	1	0	0	0	0	0
275	NM_001038626	#N/A	AKR1CL1	1608	861	763	1199	3763	3433	3237	2160	2473	650	2670	811	4499	1714	4325	1567	3	2	7	3	4	7	4	3	2	1	3	3	1	3	2	5	890	198	351	283	704	715	493	723	441	93	129	190	170	327
276	NM_001038631	ENSSSCT00000006255	PTGES	32	10	11	14	34	25	12	21	19	3	11	7	29	11	23	13	1681	546	1316	980	2517	1486	1003	1302	2413	604	1321	1001	1082	1165	742	2474	75	91	68	75	197	132	163	80	19	15	17	19	14	23
277	NM_001038632	ENSSSCT00000050491	DNASE1L1	21	9	13	14	28	24	26	12	17	7	14	13	17	18	22	14	149	41	146	51	63	86	77	120	93	62	105	57	63	112	42	99	88	25	43	38	69	65	62	81	210	114	197	307	185	286
278	NM_001038636	ENSSSCT00000040102	PALM	1	0	0	0	1	1	3	1	0	0	0	0	1	0	0	0	1	0	0	1	0	0	1	1	0	0	1	0	0	0	0	1	1	0	1	0	0	0	1	0	0	0	0	1	0	1
279	NM_001038638	ENSSSCT00000002067	PLIN1	0	0	0	0	1	1	1	0	0	0	0	1	0	0	1	0	1	1	1	1	1	0	0	0	1	0	0	0	0	0	0	2	0	0	1	0	3	0	0	0	0	0	0	1	0	2
280	NM_001038639	ENSSSCT00000005922	TGFBR1	4	1	1	3	4	4	7	6	3	2	4	3	7	2	3	1	7	3	3	7	6	6	3	7	4	3	6	2	2	4	3	6	7	1	6	3	7	6	5	7	6	3	3	8	4	8
281	NM_001038644	ENSSSCT00000014853	ANGPTL4	76	25	40	70	72	102	101	78	67	25	36	32	96	48	123	34	6	6	9	5	7	7	5	8	8	1	8	3	4	3	4	10	233	34	112	102	136	88	244	390	69	48	69	70	65	132
282	NM_001038645	ENSSSCT00000007528	PALMD	12	4	11	3	14	12	12	6	26	6	47	37	41	21	119	33	2	1	1	2	2	2	2	1	1	1	2	1	0	3	1	1	398	100	187	169	252	191	364	198	127	98	201	191	142	527
283	NM_001038646	ENSSSCT00000029593	TMEM57	67	14	25	44	114	80	83	63	61	18	57	27	112	32	99	39	61	20	42	50	33	59	37	40	27	12	29	28	24	32	29	62	163	31	82	78	157	165	171	90	43	28	71	136	47	81
284	NM_001038694	ENSSSCT00000051623	ACSL4	850	191	317	361	963	547	713	622	368	247	547	254	487	274	756	354	3	2	4	3	3	4	2	5	2	1	6	3	3	4	2	7	267	59	229	85	263	196	259	312	216	29	65	73	58	133
285	NM_001039745	ENSSSCT00000034827	BMPR1B	0	0	0	0	2	1	1	0	1	0	0	0	0	1	0	0	0	0	0	0	2	1	0	0	1	0	0	1	0	1	1	0	1	1	0	0	2	1	1	2	3	0	0	0	0	4
286	NM_001039746	ENSSSCT00000006747	FABP5	47	65	110	33	114	176	135	44	168	15	126	44	228	92	176	89	178	102	96	134	231	110	138	176	75	62	144	125	65	195	109	135	1660	695	1010	1127	2840	2016	1880	3357	989	625	1162	1356	845	1309
287	NM_001039747	ENSSSCT00000049142	SUV39H2	1	0	1	0	1	1	1	0	0	0	0	0	1	0	2	0	0	0	1	0	0	1	0	0	0	0	1	2	0	1	0	0	0	0	0	0	0	1	0	3	2	0	0	0	1	2
288	NM_001039748	ENSSSCT00000032783	OGT	36	18	29	15	39	74	35	24	44	25	54	27	81	31	46	21	25	10	16	26	33	36	12	29	17	10	38	18	7	37	17	18	72	8	56	16	32	31	42	64	89	22	33	92	46	44
289	NM_001039749	ENSSSCT00000072979	DKK3	0	0	0	0	1	1	1	1	1	0	0	0	0	0	0	0	1	0	0	1	0	1	1	0	0	0	2	1	0	0	0	0	1	0	1	0	2	2	0	1	1	0	0	1	0	1
290	NM_001039750	ENSSSCT00000007144	MTX1	181	29	76	78	191	118	163	135	77	45	62	71	149	80	190	97	106	87	112	148	98	194	65	142	62	42	68	76	48	113	51	60	39	13	18	22	30	30	40	55	34	19	25	28	27	58
291	NM_001040640	ENSSSCT00000001547	APOM	17	4	4	7	16	10	13	11	5	3	6	8	15	5	16	7	26	21	47	30	39	25	21	30	21	15	24	31	16	44	18	42	17	4	9	6	20	10	12	12	15	8	5	15	13	22
292	NM_001040641	#N/A	LOC692190	2	0	0	1	3	2	2	1	1	0	0	1	2	1	2	0	2	0	1	1	2	1	2	1	1	1	1	1	1	2	1	2	1	1	1	0	3	1	2	1	2	0	1	3	1	2
293	NM_001042375	ENSSSCT00000010302	ITM2B	1	0	0	0	0	0	1	1	0	0	2	0	1	1	2	0	1	0	1	1	0	1	1	0	1	0	0	1	0	1	0	0	1	0	0	0	1	0	3	0	1	0	1	1	1	2
294	NM_001043346	ENSSSCT00000045940	HCRTR1	6	2	3	4	9	9	9	6	5	1	5	3	7	5	6	3	7	4	9	5	5	11	6	9	3	4	13	8	5	7	5	11	7	3	5	3	10	11	13	7	12	4	5	15	5	9
295	NM_001044525	ENSSSCT00000009679	KIT	17	11	18	7	16	42	18	11	24	3	41	6	33	18	63	11	23	15	23	12	23	26	10	15	18	7	12	21	10	28	8	23	56	9	29	26	41	26	42	77	20	6	16	22	12	52
296	NM_001044526	ENSSSCT00000000007	PPARA	9	2	1	3	9	5	6	2	7	2	3	2	10	2	5	4	8	3	5	6	9	7	3	7	2	4	4	2	3	8	3	5	4	3	5	3	9	8	8	6	6	3	2	5	3	9
297	NM_001044527	ENSSSCT00000083579	ENO3	7	1	2	2	5	10	7	8	8	2	6	3	15	6	9	7	25	16	18	30	14	17	15	16	16	7	21	12	6	23	9	19	11	3	13	6	10	11	26	20	3150	1258	1846	3704	2290	5283
298	NM_001044528	ENSSSCT00000063499	RNF4	1	0	0	1	2	1	0	1	1	0	0	0	1	0	2	0	1	0	1	1	0	0	0	0	0	0	1	0	0	1	0	1	0	0	0	0	0	0	0	2	0	0	0	0	0	1
299	NM_001044529	ENSSSCT00000047616	CAPN10	44	11	15	20	54	19	29	38	26	7	19	8	32	26	58	18	26	10	41	22	16	17	23	28	22	14	20	14	10	31	12	31	27	22	34	18	35	36	40	49	41	22	38	63	33	65
300	NM_001044530	ENSSSCT00000063037	BECN1	1	0	0	1	0	1	1	0	1	0	2	0	0	0	1	1	2	0	0	1	1	1	0	1	0	0	1	0	0	2	0	1	1	0	1	0	2	0	2	1	3	0	1	2	0	1
301	NM_001044531	ENSSSCT00000046929	CD70	0	0	0	0	0	1	1	1	0	0	1	0	3	0	0	0	0	0	1	1	1	1	1	2	0	0	0	0	0	1	1	2	1	0	0	0	0	0	2	1	1	0	0	1	0	0
302	NM_001044532	ENSSSCT00000016021	LOC733579	231	59	116	88	219	193	119	97	224	29	102	77	300	129	265	97	9	4	6	5	5	7	3	9	2	3	6	4	2	6	1	4	187	85	210	125	304	322	322	316	123	93	147	122	107	194
303	NM_001044533	ENSSSCT00000039061	SFTPC	17	3	7	10	21	17	9	10	15	3	5	7	22	9	18	6	23	10	10	11	18	19	13	11	11	10	17	6	6	12	5	18	11	4	17	11	18	19	27	22	26	7	9	15	17	20
304	NM_001044534	ENSSSCT00000051786	CDS1	1	0	0	0	1	0	0	0	2	0	0	0	2	0	1	0	0	0	1	0	0	1	1	2	0	0	1	1	0	0	0	0	0	0	1	0	0	0	1	2	1	1	0	3	0	0
305	NM_001044535	ENSSSCT00000007264	PSMD4	1	0	0	1	1	0	2	0	0	0	0	0	0	0	2	0	0	0	1	1	1	0	0	0	0	0	0	0	0	1	0	1	2	0	0	0	2	1	0	1	0	0	1	0	0	2
306	NM_001044536	ENSSSCT00000054722	FOXN3	1	0	0	0	1	0	0	0	0	0	0	0	2	1	0	0	2	1	1	1	1	1	1	0	0	0	2	0	0	0	0	0	0	0	1	0	2	1	0	2	0	0	0	0	1	1
307	NM_001044537	ENSSSCT00000038488	NRAS	1	0	0	0	0	0	0	1	0	0	0	0	0	0	2	1	1	0	2	0	1	1	0	1	0	0	0	1	0	2	0	1	0	0	0	1	0	1	1	0	2	0	0	3	0	2
308	NM_001044538	ENSSSCT00000027155	GNA11	1	0	1	0	0	0	1	0	0	0	0	0	0	0	1	0	0	0	1	0	0	1	0	1	0	0	1	0	0	0	0	0	2	0	0	0	0	0	1	0	0	0	0	0	0	0
309	NM_001044540	ENSSSCT00000060135	MEF2C	0	0	0	0	2	1	0	1	1	0	0	0	2	0	1	1	1	0	3	0	0	1	1	0	1	0	1	0	0	0	0	0	2	0	1	0	1	1	2	1	0	0	0	1	0	0
310	NM_001044541	ENSSSCT00000030369	MTX2	81	20	57	32	48	79	89	48	42	32	65	24	60	36	52	44	100	65	136	143	176	176	103	139	112	32	173	90	42	152	58	118	42	16	19	13	61	37	51	41	77	30	27	98	53	70
311	NM_001044542	ENSSSCT00000053256	RPL6	12	5	26	9	27	33	39	22	16	7	21	16	46	16	34	15	54	41	56	63	48	84	44	55	21	32	84	31	29	73	45	62	51	17	27	16	30	44	25	25	53	9	21	57	14	49
312	NM_001044543	ENSSSCT00000089173	RPL10	2663	796	1360	1288	2478	2122	2214	1897	2496	1173	1633	1459	5024	1805	4288	1838	2684	1611	2714	3095	2528	4598	2672	4593	1807	1340	2045	2690	969	4375	2236	3511	4205	1395	2740	3170	4537	5859	6507	6535	4528	1015	1426	3682	2511	4421
313	NM_001044544	ENSSSCT00000000203	TUBA1B	1316	696	721	1069	2546	1296	1432	1814	1419	763	965	937	1750	981	1379	1301	1723	1207	2962	1749	2768	1391	1349	2181	1234	551	1670	1017	515	2176	789	1534	1056	255	374	531	1147	1268	1023	982	588	278	241	548	500	551
314	NM_001044545	ENSSSCT00000058859	PLAGL1	1	0	1	0	1	0	0	1	1	0	0	0	1	0	0	1	0	0	1	0	2	1	0	0	1	0	0	0	0	1	0	0	1	0	0	0	0	2	0	1	0	0	0	0	0	2
315	NM_001044546	ENSSSCT00000024007	ICOS	1	0	0	0	0	0	0	1	0	0	0	0	0	0	1	0	1	0	0	0	2	2	0	1	0	0	0	0	0	0	0	1	1	0	0	0	2	0	2	1	2	0	0	1	1	1
316	NM_001044547	ENSSSCT00000018064	FSCN3	0	0	0	0	1	1	0	1	0	0	1	1	0	0	0	0	1	0	1	0	1	1	0	2	1	0	0	0	0	0	0	1	0	0	2	0	1	1	0	1	0	0	0	2	1	1
317	NM_001044548	ENSSSCT00000019582	NTN1	8	1	2	2	8	6	4	4	2	1	2	2	5	1	3	3	5	6	8	4	10	10	4	9	3	1	4	4	2	7	1	9	6	1	3	3	6	6	3	7	15	3	3	8	6	7
318	NM_001044549	ENSSSCT00000059317	UNC5B	1	0	0	0	0	0	0	0	0	0	0	0	2	0	1	0	1	0	1	1	2	1	0	0	0	0	0	2	0	0	0	0	0	0	0	0	1	0	2	2	0	0	0	2	1	0
319	NM_001044550	ENSSSCT00000043084	PFKM	21	11	15	12	24	26	26	22	34	6	40	34	27	36	94	29	12	6	13	9	7	18	12	10	10	7	12	12	6	20	4	9	13	15	27	5	30	48	41	18	1109	612	673	925	819	930
320	NM_001044551	ENSSSCT00000084518	CKMT2	0	0	0	1	1	1	0	0	0	0	1	0	1	0	1	0	0	0	1	0	0	0	0	1	0	0	0	0	0	1	1	1	0	0	2	0	2	1	0	2	1	0	0	2	0	1
321	NM_001044552	ENSSSCT00000042621	SAA3	1	0	0	0	2	0	0	1	0	0	0	0	0	1	1	0	0	0	1	1	0	3	1	2	0	0	1	0	0	1	0	0	1	0	0	0	1	2	0	1	0	0	1	0	0	0
322	NM_001044553	ENSSSCT00000041214	SELENOK	626	148	382	349	694	517	716	396	308	109	262	270	778	256	971	233	187	208	149	184	142	190	204	284	178	74	234	90	56	147	110	135	934	304	598	363	563	722	440	681	774	268	405	776	375	504
323	NM_001044554	ENSSSCT00000074309	NDUFB6	55	33	64	29	105	67	108	56	84	18	72	28	136	47	68	67	314	159	325	268	282	248	257	270	251	112	386	257	98	257	166	399	66	33	73	25	76	90	66	113	395	321	431	529	416	825
324	NM_001044556	ENSSSCT00000006933	MGST3	3	0	0	1	0	1	0	0	1	0	0	0	2	0	0	0	2	0	0	0	0	1	0	1	0	0	2	1	0	2	0	1	1	0	0	0	1	0	0	1	0	1	0	0	0	0
325	NM_001044557	ENSSSCT00000030184	S100A6	0	0	1	0	1	0	0	0	1	0	0	0	3	0	0	0	1	0	2	0	1	1	0	1	0	0	0	0	0	0	0	0	1	0	0	0	0	1	0	0	0	0	1	1	0	0
326	NM_001044558	ENSSSCT00000041684	TMEM59	0	0	0	0	1	0	0	0	0	0	0	0	0	0	0	0	3	0	0	1	2	2	0	1	0	0	1	0	0	1	1	0	0	0	0	0	0	0	1	1	0	0	0	0	1	1
327	NM_001044559	ENSSSCT00000014116	PPP1CA	112	15	17	42	50	62	52	45	20	24	15	43	46	19	112	47	236	169	287	220	225	235	107	234	210	147	244	116	84	367	158	335	33	12	14	18	64	48	35	73	23	31	17	27	22	66
328	NM_001044560	ENSSSCT00000057780	PPP1CC	132	31	74	44	125	126	77	101	105	66	62	65	205	90	79	69	106	128	173	164	151	129	148	90	80	50	301	129	52	155	59	125	35	17	45	24	44	68	35	47	245	81	75	248	141	187
329	NM_001044561	ENSSSCT00000018326	SPEF2	2	0	0	0	0	0	0	1	0	0	0	0	0	0	1	0	1	0	0	0	0	2	1	2	0	0	1	0	0	1	0	0	1	0	1	0	1	0	2	2	1	0	1	0	1	2
330	NM_001044563	ENSSSCT00000064025	CCR10	1	0	0	0	2	0	0	1	0	0	0	0	0	1	0	0	1	0	0	0	0	0	0	0	0	1	0	0	0	0	0	0	3	0	1	0	1	1	0	0	0	1	1	1	0	2
331	NM_001044564	#N/A	SFN	8	2	5	3	9	10	9	9	7	3	3	3	14	6	14	5	2496	971	2033	1133	1769	2428	756	1707	2409	1123	1763	1207	966	3097	863	2971	10	5	7	7	9	9	12	19	10	7	5	9	8	20
332	NM_001044565	ENSSSCT00000041059	PSMB10	63	14	17	22	62	57	47	21	23	16	43	23	72	20	52	32	25	9	21	19	29	17	15	24	18	8	44	12	8	25	11	23	73	31	64	26	88	102	93	60	62	43	49	91	55	66
333	NM_001044566	ENSSSCT00000030356	SLN	13	2	2	3	8	5	7	7	9	1	4	4	10	2	6	5	9	3	5	4	10	8	4	7	6	4	7	6	4	5	2	8	7	2	7	4	8	9	15	8	3619	1106	1373	5080	2379	3417
334	NM_001044567	ENSSSCT00000038381	GATA3	1	0	0	0	2	0	0	0	1	0	0	0	2	0	1	0	1	0	1	0	2	0	0	1	0	0	1	1	0	2	1	1	1	0	1	0	2	2	3	0	0	1	0	1	0	1
335	NM_001044568	ENSSSCT00000012204	AKR1E2	0	0	0	1	0	0	1	1	0	0	0	0	0	1	1	0	1	0	1	0	1	1	0	0	0	0	1	0	0	0	0	0	0	0	0	0	3	1	0	2	1	0	0	3	0	0
336	NM_001044569	ENSSSCT00000041369	AKR1C1	0	0	0	1	1	0	0	0	1	0	0	0	0	2	1	0	0	0	1	0	0	0	0	0	1	0	1	1	0	0	0	0	0	0	0	1	1	0	0	0	1	0	0	1	0	0
337	NM_001044570	ENSSSCT00000074955	LOC733635	2	0	0	0	0	0	0	1	1	0	0	1	1	1	0	0	1	0	0	0	1	0	1	0	1	0	0	0	0	1	0	0	1	0	1	0	2	0	0	0	0	0	0	2	1	2
338	NM_001044571	ENSSSCT00000008067	HNF4A	0	0	0	0	0	1	1	0	0	0	0	0	0	1	1	0	0	1	0	0	0	2	0	1	1	0	1	1	0	2	0	0	0	0	0	0	2	2	0	1	0	1	0	1	1	1
339	NM_001044572	ENSSSCT00000004090	LOC733637	0	0	0	0	0	1	0	0	0	0	0	1	0	1	1	0	0	1	1	0	0	1	0	0	1	0	0	0	0	0	0	0	3	0	0	0	2	0	3	0	0	0	1	1	0	1
340	NM_001044573	ENSSSCT00000082946	ANG	0	0	0	0	0	0	1	1	0	0	0	1	1	0	0	1	0	1	2	0	2	1	0	0	0	0	1	0	0	0	0	1	0	0	0	0	0	0	1	2	0	0	0	1	0	0
341	NM_001044574	ENSSSCT00000011414	PRKG1	0	0	0	1	1	0	0	1	0	0	0	0	0	0	0	0	0	1	1	1	3	0	0	1	1	0	0	0	0	1	0	0	0	0	1	0	0	1	2	2	0	0	0	0	0	0
342	NM_001044575	ENSSSCT00000007846	IDH3B	204	28	99	52	156	210	159	99	137	56	96	37	236	93	178	80	324	233	421	161	258	221	295	441	143	74	274	146	76	304	88	235	129	69	115	61	156	179	181	138	159	46	40	118	93	116
343	NM_001044576	ENSSSCT00000010703	NCOR2	123	19	53	58	70	105	114	93	93	37	68	49	130	57	90	47	214	60	171	61	88	105	58	99	152	46	89	62	75	120	38	137	220	52	124	90	170	129	107	156	148	89	93	161	118	233
344	NM_001044577	ENSSSCT00000002063	RHCG	2	0	0	0	2	0	0	0	0	0	1	0	0	1	0	0	0	0	1	0	0	2	0	1	1	0	1	0	0	0	0	0	2	0	1	0	0	0	0	2	0	0	1	0	0	0
345	NM_001044578	ENSSSCT00000018893	GRN	149	42	79	110	309	192	90	125	136	49	143	94	145	123	196	117	1221	259	625	548	746	1142	372	686	585	249	486	572	255	1192	257	643	306	100	311	166	405	438	466	401	81	48	65	136	104	108
346	NM_001044579	ENSSSCT00000061101	ATP6V0E1	754	119	388	335	588	773	629	401	596	158	390	230	614	299	996	331	1291	322	923	629	1106	1206	585	1188	628	289	940	722	573	733	499	1010	703	161	327	336	857	647	479	673	348	172	114	296	149	264
347	NM_001044580	ENSSSCT00000018944	STAT3	2	0	0	0	2	0	0	1	1	0	1	0	1	1	0	0	0	0	1	0	2	0	0	0	1	0	0	0	0	0	0	0	1	0	1	0	1	0	0	0	0	0	0	1	0	2
348	NM_001044581	ENSSSCT00000001630	TAP1	1	0	0	0	1	1	0	0	1	0	0	0	1	0	0	0	1	0	0	0	0	1	1	0	0	0	1	0	0	0	0	0	1	0	1	0	2	1	2	0	1	0	0	0	1	1
349	NM_001044582	ENSSSCT00000085055	ZRANB2	215	72	153	127	183	217	202	151	174	71	208	104	259	254	398	113	171	67	109	102	181	152	143	173	73	74	194	145	62	101	62	176	343	65	133	86	271	294	265	240	307	104	90	363	199	254
350	NM_001044583	ENSSSCT00000039592	TYW3	16	10	21	19	39	41	28	28	22	6	23	9	32	19	35	13	24	33	45	35	51	30	23	53	37	6	36	25	9	39	11	34	31	7	13	11	21	22	17	43	19	3	10	32	6	17
351	NM_001044584	ENSSSCT00000047025	CRYZ	0	0	0	1	0	0	0	1	0	0	0	0	0	1	0	1	0	1	1	1	0	0	1	0	0	0	0	1	0	0	0	1	0	0	1	0	0	1	3	0	2	0	1	1	1	2
352	NM_001044585	ENSSSCT00000004193	CTH	16	2	10	5	21	22	15	11	21	10	12	18	25	17	51	11	464	125	551	257	503	410	255	261	191	113	444	355	188	433	196	518	20	4	11	4	12	15	10	15	20	3	3	11	5	9
353	NM_001044587	ENSSSCT00000004195	SRSF11	566	181	363	305	442	651	390	359	260	189	481	249	430	359	648	224	382	241	437	393	352	473	231	305	133	149	257	210	85	174	88	367	692	177	579	198	463	549	678	841	466	96	222	332	225	220
354	NM_001044588	ENSSSCT00000044541	FBXO32	16	2	3	2	13	9	6	6	7	4	7	3	8	5	10	6	2	2	2	2	5	3	2	5	2	1	3	3	2	2	2	4	22	34	75	10	42	66	49	22	589	74	276	549	261	420
355	NM_001044590	ENSSSCT00000074765	PLG	7	2	2	4	5	10	10	6	5	1	5	2	5	3	8	2	9	4	10	4	6	10	4	7	7	3	8	5	2	8	4	5	66	2	5	2	45	8	6	51	11	7	6	16	10	14
356	NM_001044591	ENSSSCT00000010478	F7	0	0	0	0	2	1	0	1	0	0	0	0	0	1	1	0	0	0	1	0	2	0	0	0	0	0	1	0	0	1	0	1	1	0	0	0	0	0	1	0	2	0	0	0	0	0
357	NM_001044592	ENSSSCT00000090211	F10	1	0	0	0	0	0	0	0	0	0	0	0	1	0	1	0	1	0	1	0	2	1	0	2	0	0	1	0	0	0	1	0	2	0	0	0	2	3	1	2	3	0	0	1	1	1
358	NM_001044593	ENSSSCT00000037744	MYOZ2	0	0	0	0	0	0	0	0	1	0	0	0	0	0	1	0	1	0	1	1	1	0	0	0	0	0	0	0	0	0	0	1	0	0	1	0	1	0	2	0	0	0	1	2	0	0
359	NM_001044594	ENSSSCT00000045751	MYOZ3	1	0	0	0	0	0	1	1	1	0	1	0	1	1	2	1	1	1	1	0	2	0	0	0	1	0	1	1	0	1	1	0	1	0	1	0	1	1	1	2	1	0	1	0	0	3
360	NM_001044595	ENSSSCT00000040080	MMD	1	0	0	0	0	0	0	0	0	0	0	0	1	1	1	1	1	1	1	0	0	1	1	1	1	0	0	0	0	1	0	0	0	0	1	0	1	2	1	1	2	0	0	2	0	2
361	NM_001044596	ENSSSCT00000057519	KCNS3	0	0	0	0	1	1	0	1	0	0	1	0	0	1	0	0	0	0	0	1	0	0	0	1	0	0	1	1	0	0	0	1	1	0	0	0	3	0	0	0	0	0	1	2	0	1
362	NM_001044597	ENSSSCT00000042416	AK4	1	0	0	0	0	0	0	1	0	0	0	0	0	0	2	0	0	0	1	0	1	1	0	0	0	0	0	0	0	0	0	0	1	0	1	0	0	1	1	0	0	0	0	1	1	0
363	NM_001044598	ENSSSCT00000004202	DIRAS3	16	5	12	4	10	16	15	8	31	12	58	39	33	42	118	37	19	9	27	16	10	22	9	11	11	4	17	4	6	13	5	8	5	3	10	4	12	17	9	6	11	3	2	7	4	7
364	NM_001044599	ENSSSCT00000046791	GADD45A	117	109	73	67	193	196	157	113	63	67	270	50	188	180	290	94	216	58	205	129	129	149	87	182	152	63	333	123	117	340	123	223	173	79	366	54	215	386	354	200	173	37	38	50	84	82
365	NM_001044600	ENSSSCT00000042452	RGS2	159	259	138	132	883	816	245	98	125	93	504	111	353	442	728	187	6	3	9	3	9	5	5	6	9	7	10	6	7	9	5	7	110	62	81	58	184	147	155	145	64	38	35	239	50	64
366	NM_001044601	ENSSSCT00000016207	RPS3	0	0	0	1	0	1	0	0	2	0	1	0	1	0	2	0	0	0	1	1	1	0	0	3	0	0	1	1	0	2	1	2	0	0	1	1	0	1	1	0	0	1	0	1	0	4
367	NM_001044602	ENSSSCT00000038762	CST3	559	158	318	223	564	655	472	411	334	223	718	591	703	448	1613	621	59	19	73	37	57	44	33	34	28	22	37	37	19	55	34	70	2322	1214	1793	718	1720	2680	1515	1768	937	257	474	931	452	787
368	NM_001044603	ENSSSCT00000048870	PRKN	0	0	1	0	1	1	1	0	0	0	0	0	2	0	0	0	2	1	0	0	1	0	1	0	0	0	1	0	0	1	0	1	1	0	0	0	1	1	2	1	0	0	0	1	0	0
369	NM_001044604	ENSSSCT00000040872	PON3	4	0	1	1	3	2	2	3	2	0	2	1	3	2	4	2	3	2	2	3	2	2	2	3	2	2	3	1	1	4	1	3	964	265	891	308	1689	1033	1299	1050	114	24	57	48	61	108
370	NM_001044605	ENSSSCT00000018801	CACNG1	0	0	0	0	1	1	1	1	0	0	1	0	0	0	0	0	0	1	2	0	1	1	1	1	0	0	0	2	0	1	1	1	2	0	0	0	2	1	1	2	1	1	0	1	0	0
371	NM_001044606	ENSSSCT00000013174	ATP5O	690	281	279	275	1084	938	546	542	542	271	583	405	621	716	1138	600	948	1153	1912	948	1181	1147	1279	1943	1286	699	2045	909	573	1699	961	1652	703	296	591	401	996	999	927	924	2422	796	1150	1140	1170	2173
372	NM_001044607	ENSSSCT00000045996	ECH1	1	0	0	0	1	0	0	0	0	0	1	0	2	0	0	1	1	0	2	1	0	1	1	0	0	0	1	1	0	0	0	0	0	0	0	0	3	1	0	3	0	0	0	4	0	0
373	NM_001044608	ENSSSCT00000008545	ITGAL	0	0	0	0	0	0	1	2	1	0	0	0	1	1	0	1	0	0	1	0	0	0	0	0	0	1	1	0	1	0	1	1	1	0	0	0	1	0	0	0	2	0	1	1	0	0
374	NM_001044609	ENSSSCT00000004813	MCHR2	1	0	0	0	0	0	0	1	1	0	0	0	1	0	0	0	1	0	2	0	0	0	1	0	0	0	0	0	0	1	0	0	2	0	0	1	0	2	1	0	2	0	0	1	0	1
375	NM_001044610	ENSSSCT00000019150	NME2	860	221	444	333	1143	658	661	555	529	410	395	375	998	693	1458	411	1832	720	1763	2150	1307	2621	1547	1550	1571	1094	1253	1357	1032	2739	1076	2317	1176	310	1045	596	1209	1032	1075	1797	595	547	694	780	584	1264
376	NM_001044611	ENSSSCT00000055390	ALDH2	1415	240	495	387	1263	1662	921	747	1144	321	529	353	2117	715	873	799	40	16	54	33	51	59	41	54	25	21	40	45	25	46	15	76	145	113	164	48	178	181	216	88	575	232	283	405	255	598
377	NM_001044612	ENSSSCT00000001501	TUBB	304	100	160	110	311	378	264	259	259	88	124	97	367	139	194	212	620	566	754	1147	1076	744	604	1013	678	236	860	581	472	591	351	964	396	129	286	141	539	227	381	466	344	223	172	264	139	388
378	NM_001044613	ENSSSCT00000007936	MAPRE1	207	58	132	60	160	118	184	165	105	67	114	75	274	105	281	92	313	379	582	268	529	667	394	337	239	225	399	184	226	637	251	451	200	40	102	44	145	79	171	115	51	36	71	109	39	82
379	NM_001044614	ENSSSCT00000055984	TXNIP	2832	456	824	674	1339	1266	1674	1392	1074	412	1692	705	3072	2006	1758	1029	41	13	39	28	24	30	15	32	16	26	42	21	22	25	17	52	2725	854	3605	2221	5114	2418	5217	4397	2060	1541	1380	2912	1287	3651
380	NM_001044615	ENSSSCT00000018572	MED7	128	28	65	47	138	118	94	86	128	47	72	73	98	104	195	73	152	110	183	177	114	99	123	92	130	26	115	66	62	73	80	166	94	48	49	47	111	84	95	102	157	58	56	112	100	125
381	NM_001044616	ENSSSCT00000054329	NRAP	1	0	0	0	0	0	1	0	1	0	0	0	1	1	0	0	2	0	0	2	1	0	0	0	1	0	1	0	0	0	0	1	1	0	0	0	1	1	1	1	0	0	0	1	1	1
382	NM_001044617	ENSSSCT00000025126	SLC22A7	2	0	0	0	1	0	1	1	0	0	0	0	0	0	0	0	0	1	1	0	1	0	0	0	1	0	1	0	0	0	0	0	0	0	1	1	1	0	0	1	1	0	0	0	0	1
383	NM_001044618	ENSSSCT00000057350	AKR1C1	0	0	0	0	1	0	0	1	0	0	0	0	1	0	1	0	1	1	2	0	0	1	0	0	1	0	1	0	0	1	0	1	1	0	0	0	2	1	1	0	2	0	0	0	0	0
384	NM_001044619	ENSSSCT00000019539	MPDU1	40	10	28	39	31	47	70	40	29	12	25	11	38	17	52	22	67	43	81	76	92	51	32	54	42	30	48	50	18	93	26	50	28	11	23	7	31	24	31	23	13	9	13	30	17	20
385	NM_001044621	ENSSSCT00000080817	CDK5	25	11	11	12	21	19	14	12	17	8	17	7	22	15	27	16	38	36	41	43	50	38	32	67	19	24	46	30	22	55	23	46	26	7	10	7	33	21	28	32	30	8	15	23	14	19
386	NM_001044622	ENSSSCT00000016780	CD36	0	0	0	0	0	1	1	1	0	0	0	0	2	0	1	0	0	0	0	1	2	1	0	1	0	0	1	1	0	2	0	1	1	0	0	1	0	0	0	0	2	0	0	0	0	1
387	NM_001044623	ENSSSCT00000049175	SLC34A1	0	0	0	0	1	0	2	1	1	0	0	0	1	1	0	1	1	0	1	0	2	1	1	2	0	0	1	0	0	1	0	1	0	0	0	0	2	1	1	0	1	0	1	2	1	1
388	NM_001044624	ENSSSCT00000014664	KISS1R	0	0	1	1	1	0	0	0	0	0	0	0	2	0	0	0	0	0	0	0	1	1	0	0	0	0	2	0	0	3	0	0	0	0	1	0	0	1	0	0	0	0	1	2	1	2
389	NM_001045679	ENSSSCT00000015039	RLN3	1	0	1	0	2	1	0	1	1	0	0	0	1	1	1	0	1	0	1	0	0	1	0	1	1	0	0	0	0	0	0	0	0	0	2	0	1	1	0	1	0	0	0	1	0	0
390	NM_001048069	ENSSSCT00000018738	JPT1	1	0	0	0	1	0	1	0	1	0	1	0	0	0	2	0	0	0	1	0	1	0	0	0	1	0	0	1	0	0	0	1	2	0	1	0	1	2	2	1	2	1	1	0	1	2
391	NM_001048070	ENSSSCT00000008787	JPT2	11	1	3	4	7	6	11	10	6	1	4	5	11	6	11	3	11	4	11	11	16	10	6	11	10	5	8	8	4	11	7	7	15	3	6	3	14	11	9	12	11	8	6	14	5	11
392	NM_001048071	ENSSSCT00000076241	NIP7	15	6	9	11	24	21	17	19	17	7	12	12	20	16	30	15	23	29	50	45	32	59	20	52	15	11	37	35	11	48	30	26	14	6	11	13	15	17	15	27	17	8	18	23	12	25
393	NM_001048072	ENSSSCT00000046332	ARF4	1327	358	544	467	1509	795	606	813	714	287	842	470	891	859	1208	742	600	667	1264	716	1117	885	749	1074	517	350	811	701	401	508	371	514	1211	271	909	587	1556	1101	1213	1373	380	169	251	422	387	441
394	NM_001048073	ENSSSCT00000037977	ARL6IP5	152	74	195	176	352	289	327	215	316	129	162	99	505	208	310	141	98	141	129	172	179	137	142	178	62	83	169	83	69	100	61	87	106	55	128	47	141	191	164	114	231	115	140	135	191	255
395	NM_001048186	ENSSSCT00000008781	IGFALS	2	0	0	0	1	0	0	0	0	0	0	0	2	0	2	0	0	0	1	1	1	1	0	0	1	0	1	0	0	0	0	1	0	0	1	1	1	0	0	0	2	0	0	0	1	2
396	NM_001048187	ENSSSCT00000038148	DLK1	2	0	0	1	0	0	1	0	1	0	1	0	1	0	0	0	1	0	1	0	2	0	0	0	0	0	2	0	0	1	0	0	2	0	0	0	0	2	0	0	1	0	0	1	0	1
397	NM_001048188	#N/A	DMBT1	8	4	6	5	10	11	7	9	4	3	4	5	11	8	15	8	11	9	9	10	14	18	7	8	14	5	17	6	6	9	6	13	16	5	13	6	11	10	15	14	18	4	9	27	9	15
398	NM_001048232	ENSSSCT00000038683	NFKB1	276	100	119	106	378	181	174	108	241	120	147	165	317	151	353	169	175	93	142	180	162	119	128	164	73	86	127	60	46	166	47	107	465	92	304	186	403	296	532	316	248	98	91	273	160	236
399	NM_001075117	ENSSSCT00000032393	VPREB1	0	0	0	0	0	1	1	2	2	0	0	0	0	1	0	0	0	1	1	1	1	1	0	0	0	0	2	0	0	2	0	0	1	0	0	1	1	1	0	1	0	1	0	1	1	1
400	NM_001077213	ENSSSCT00000011028	MIF	1634	404	809	461	1522	1986	1049	930	862	266	984	340	1827	1044	919	888	408	392	726	273	459	812	274	412	443	364	787	556	286	632	333	480	331	105	167	164	400	305	435	279	198	149	205	401	166	301
401	NM_001077214	ENSSSCT00000010917	TFIP11	94	32	41	35	114	53	47	71	47	20	45	26	87	40	60	52	71	47	96	67	118	111	41	120	89	47	100	63	36	99	57	88	83	21	111	46	83	126	95	118	82	44	34	107	69	119
402	NM_001077215	ENSSSCT00000047560	PTBP3	0	0	0	0	1	0	1	0	0	0	1	0	0	1	2	1	1	0	1	0	0	2	0	0	1	0	0	1	0	0	0	1	0	0	0	0	1	1	3	0	0	0	0	0	0	2
403	NM_001077216	ENSSSCT00000063908	SRSF4	0	0	0	1	1	0	0	1	0	0	0	1	1	0	1	1	1	0	1	0	2	1	1	0	0	0	0	0	0	0	0	0	0	0	0	1	0	0	0	0	1	0	0	1	0	1
404	NM_001077217	ENSSSCT00000047276	SRSF6	265	52	92	90	210	190	163	181	135	94	88	132	326	151	349	180	251	311	309	357	311	334	272	230	215	133	540	195	145	295	113	368	153	76	185	63	215	116	135	152	57	19	30	52	60	90
405	NM_001077218	ENSSSCT00000075652	HNRNPA1	1	0	0	0	2	0	0	0	0	0	1	0	1	1	1	0	1	0	0	0	1	0	1	0	0	0	0	1	0	2	0	0	1	0	1	0	0	2	0	0	0	0	0	1	0	1
406	NM_001077219	ENSSSCT00000053230	UBE2J1	11	2	5	8	16	16	14	6	18	4	8	7	22	6	10	10	43	22	36	30	40	27	21	30	33	9	41	30	15	64	17	33	31	10	11	6	37	19	23	20	9	5	15	11	7	13
407	NM_001077220	ENSSSCT00000034632	RGN	1	0	0	0	1	2	1	0	0	0	0	0	1	0	1	0	0	0	1	0	0	2	1	0	0	0	0	0	0	0	0	0	0	0	0	0	3	0	3	0	2	0	0	0	0	0
408	NM_001077221	ENSSSCT00000025696	TRA2B	2	0	0	1	0	0	0	0	0	0	0	0	0	0	2	0	2	0	1	0	2	1	1	1	0	0	0	0	0	1	0	1	1	0	0	1	3	0	1	0	1	1	0	0	0	0
409	NM_001077222	ENSSSCT00000003330	SNRPA	75	31	65	35	144	65	69	41	79	31	57	34	115	60	145	44	354	132	258	253	357	329	223	288	211	101	295	95	115	200	145	224	59	36	57	27	93	85	88	56	49	33	18	47	45	84
410	NM_001077223	ENSSSCT00000016762	TRA2A	1	0	0	0	0	0	1	1	0	0	0	0	2	0	0	0	0	0	0	1	2	1	0	0	0	0	1	2	0	1	0	1	0	0	0	0	0	2	0	2	1	0	0	0	0	0
411	NM_001077224	ENSSSCT00000001197	SCGN	1	0	0	0	1	1	0	1	0	0	0	0	0	0	0	0	1	0	1	0	1	1	0	1	0	0	0	0	1	1	1	1	1	0	0	0	0	0	1	1	1	0	1	0	0	1
412	NM_001077225	ENSSSCT00000078409	YIPF5	37	9	31	32	51	73	46	38	24	16	22	18	97	46	83	30	47	38	67	51	38	51	38	31	62	25	61	36	24	47	35	83	41	26	33	25	85	52	40	86	34	22	18	45	22	52
413	NM_001077226	ENSSSCT00000000798	TSPAN9	1	0	0	0	0	1	0	0	0	0	0	1	0	0	2	0	0	0	1	0	2	0	1	1	0	0	0	1	0	0	0	1	2	0	0	0	2	1	0	1	1	0	1	0	0	1
414	NM_001077227	ENSSSCT00000083790	UCHL3	232	102	228	116	243	307	438	280	353	134	205	122	432	146	377	224	269	162	313	126	166	232	141	260	109	85	177	170	86	197	150	187	123	31	106	66	90	99	114	157	307	205	135	665	336	659
415	NM_001077228	ENSSSCT00000047100	SNRPB2	3	0	0	0	1	0	0	1	0	0	0	0	1	1	1	0	1	0	2	0	1	2	0	1	1	0	0	0	0	1	0	2	0	0	1	0	0	0	2	2	0	0	0	2	1	3
416	NM_001077229	ENSSSCT00000065251	SRSF2	0	0	0	0	0	1	1	0	1	0	0	0	1	0	0	0	1	1	0	2	0	1	0	1	0	0	0	0	1	0	0	0	1	0	0	0	0	0	1	1	2	0	0	1	0	0
417	NM_001077230	ENSSSCT00000025383	RIT1	0	0	0	0	0	0	1	0	0	0	0	0	0	0	2	0	2	0	1	0	1	1	1	1	0	0	1	0	0	0	0	1	1	0	0	0	0	0	1	1	2	0	0	0	1	1
418	NM_001078662	ENSSSCT00000041857	SERPINF1	98	19	16	19	110	83	59	33	50	19	21	15	111	44	49	34	47	20	70	43	43	42	43	59	37	19	30	29	17	43	14	27	1300	408	1101	918	2007	1971	1976	933	550	349	262	680	363	1105
419	NM_001078663	ENSSSCT00000003756	PARK7	1446	410	461	381	894	1298	921	562	600	245	907	330	924	881	1726	380	777	265	919	605	619	840	551	910	396	408	839	332	277	876	321	763	526	227	286	225	665	365	763	881	1102	498	574	756	595	890
420	NM_001078664	ENSSSCT00000007098	NAXE	190	83	116	134	303	209	191	131	215	46	92	98	212	95	186	90	76	89	171	56	136	76	50	76	60	26	72	58	28	122	58	64	117	27	43	50	127	66	143	78	163	101	92	167	97	270
421	NM_001078665	ENSSSCT00000045054	CCL26	1	0	0	0	2	0	1	1	0	0	0	0	2	1	1	1	0	0	2	0	0	0	1	2	0	0	0	0	0	1	0	0	0	0	1	0	1	0	1	3	0	0	0	1	1	2
422	NM_001078666	ENSSSCT00000051056	PSEN2	1	0	0	0	1	0	0	0	1	0	0	1	3	0	2	0	1	0	1	0	2	0	1	0	1	1	1	1	0	1	0	0	0	0	0	1	1	0	0	0	0	0	0	2	0	1
423	NM_001078667	ENSSSCT00000002603	PSEN1	1	0	0	0	0	0	1	0	1	0	0	0	0	0	0	1	1	0	1	0	1	1	0	0	0	0	0	0	0	3	1	1	1	0	0	0	1	1	2	0	0	0	0	1	0	1
424	NM_001078668	ENSSSCT00000039434	MGAT1	66	21	44	40	92	114	117	100	115	46	63	42	115	74	118	83	60	43	116	103	60	74	72	96	64	34	40	46	31	104	43	88	313	71	178	107	348	137	202	372	215	28	106	209	95	185
425	NM_001078669	ENSSSCT00000022714	POMGNT1	89	22	65	37	126	119	98	110	75	20	53	37	83	81	109	44	161	106	103	74	89	133	85	79	93	73	93	75	56	114	66	145	88	16	60	38	76	81	127	126	133	70	89	224	133	264
426	NM_001078670	ENSSSCT00000088900	IRF9	54	9	32	17	79	41	38	42	53	11	22	41	65	24	66	26	5	5	8	7	12	13	6	5	7	4	10	5	4	7	3	11	56	33	69	30	104	78	75	83	35	36	30	32	46	48
427	NM_001078671	ENSSSCT00000037743	UBE2K	0	0	0	1	0	1	0	1	0	0	0	1	1	0	0	0	0	0	0	1	1	0	0	0	1	0	1	0	0	1	0	0	0	0	0	0	1	1	0	1	1	0	0	0	0	1
428	NM_001078672	ENSSSCT00000035075	UBE2E2	0	0	0	0	1	1	1	0	0	0	1	0	0	0	0	0	1	0	2	0	0	1	0	2	0	0	2	1	0	2	0	0	1	0	0	0	1	1	0	1	0	1	0	1	1	1
429	NM_001078674	ENSSSCT00000052831	UBE2D1	0	0	0	0	0	0	0	1	1	0	0	0	2	0	0	0	1	0	0	1	1	1	0	1	0	0	1	1	0	1	0	0	1	0	1	0	1	2	1	1	2	1	0	1	1	0
430	NM_001078676	ENSSSCT00000065674	C1QL1	2	0	0	0	0	0	0	1	1	0	0	0	1	0	1	0	0	1	0	1	1	0	1	1	0	0	2	0	0	0	0	0	2	0	1	0	0	1	0	2	2	1	1	1	1	3
431	NM_001078677	ENSSSCT00000005528	ARF6	0	0	0	0	1	0	1	0	0	0	0	0	0	1	2	0	1	0	0	0	1	0	0	0	1	0	1	0	0	1	0	1	1	0	0	0	1	1	0	1	1	1	0	1	0	1
432	NM_001078678	ENSSSCT00000035449	CCND3	2	0	0	0	1	0	0	0	0	0	0	0	0	1	0	0	1	0	0	0	0	0	1	0	0	0	1	1	0	1	0	0	0	0	1	0	0	0	1	1	0	0	0	1	0	0
433	NM_001078679	ENSSSCT00000052819	CD81	0	0	0	0	2	0	0	0	0	0	0	0	0	1	1	0	0	1	1	0	0	2	1	0	0	0	0	0	0	1	0	0	0	0	1	0	0	0	0	0	0	0	0	1	0	3
434	NM_001078680	ENSSSCT00000034073	CDC42	1	0	0	0	1	1	1	0	0	0	0	0	3	0	0	0	1	0	0	0	1	1	0	2	1	0	1	0	0	0	0	0	0	0	0	0	1	1	2	1	3	0	0	2	0	0
435	NM_001078681	ENSSSCT00000010920	CRYBB1	0	0	0	0	0	2	0	0	0	0	0	0	1	1	2	1	2	1	0	0	0	0	1	3	1	0	1	1	0	1	0	0	1	0	0	0	2	0	0	2	0	0	0	1	0	2
436	NM_001078682	ENSSSCT00000060113	DIRAS2	0	0	1	1	1	0	1	1	0	0	0	0	0	0	1	0	0	0	0	0	1	2	1	1	1	0	1	0	0	2	0	0	0	0	1	0	1	1	1	1	1	0	0	1	0	1
437	NM_001078683	ENSSSCT00000032367	NDRG2	2	0	0	1	0	0	0	0	0	0	0	0	0	0	1	0	1	0	0	0	0	1	0	1	0	0	0	1	0	1	0	0	1	0	0	0	0	0	2	0	0	1	0	1	0	2
438	NM_001078684	#N/A	LOC780435	0	0	0	0	1	1	1	0	1	0	0	0	0	0	0	0	1	0	1	0	2	2	0	0	0	0	0	0	0	2	0	1	2	0	0	0	1	0	0	0	2	0	0	1	0	1
439	NM_001078685	ENSSSCT00000061676	LDB1	36	19	19	22	60	31	43	36	29	8	31	23	53	43	45	30	173	66	65	73	155	148	51	148	74	56	72	71	51	138	65	128	89	35	57	43	64	65	88	90	76	28	27	69	42	74
440	NM_001078686	ENSSSCT00000010147	ODAM	0	0	1	0	0	0	1	0	1	0	0	0	0	0	1	0	0	1	1	0	1	1	0	0	0	0	1	1	0	0	0	1	2	0	1	0	1	0	2	1	0	0	1	1	0	0
441	NM_001078687	ENSSSCT00000064859	SMPX	2	1	1	2	5	3	3	2	2	0	1	1	4	2	4	1	7	9	7	4	14	7	3	12	12	4	7	6	5	12	4	12	3	1	2	1	3	4	5	5	1905	735	1143	1493	1164	2284
442	NM_001078688	ENSSSCT00000042868	SOD3	0	0	0	0	2	0	2	0	0	0	0	0	1	0	1	0	1	1	0	1	1	0	1	0	0	0	0	1	0	0	1	0	1	0	2	0	0	0	1	1	1	0	0	2	1	0
443	NM_001080206	ENSSSCT00000004885	FYN	1	0	0	0	1	1	1	0	0	0	1	0	0	1	0	1	0	0	0	2	1	1	0	0	0	0	0	0	0	1	0	0	0	0	0	0	1	1	1	3	0	1	0	2	0	0
444	NM_001083930	ENSSSCT00000010539	HR	32	8	9	12	30	22	19	10	16	3	11	6	12	12	12	9	12	7	25	15	20	23	10	18	14	9	13	10	6	20	6	18	31	10	17	12	30	30	28	25	43	17	26	49	26	30
445	NM_001083931	ENSSSCT00000058847	SLC27A1	0	0	0	1	1	0	2	0	0	0	0	0	2	0	0	0	0	0	1	0	0	0	0	1	0	0	0	1	0	1	0	1	0	0	1	0	1	2	2	0	1	1	1	1	0	1
446	NM_001083932	ENSSSCT00000035294	ITGAV	154	73	82	116	271	314	293	120	133	55	182	111	215	201	385	157	23	11	16	13	24	23	19	27	13	7	18	11	14	27	13	40	210	26	90	75	203	151	109	126	74	43	49	48	53	90
448	NM_001085443	ENSSSCT00000028257	SELENOF	647	174	262	212	599	690	336	308	562	114	316	351	590	356	778	273	547	260	713	531	425	635	235	394	368	236	679	460	201	357	355	678	500	112	178	221	607	223	373	512	283	106	144	219	98	357
449	NM_001093735	#N/A	SEPHS2	81	17	50	42	78	58	109	81	47	28	48	27	72	33	107	51	84	52	88	147	164	192	56	152	93	47	210	77	33	168	94	175	27	15	24	17	51	45	38	30	67	21	19	34	21	52
450	NM_001097412	ENSSSCT00000060506	HMBS	0	0	0	1	1	2	1	0	0	0	1	0	1	0	1	0	0	1	0	0	2	2	1	0	0	0	0	0	0	0	0	0	0	0	0	0	0	1	1	1	2	1	0	0	1	2
451	NM_001097413	ENSSSCT00000015600	IRF1	112	14	30	27	87	46	47	71	65	25	56	59	80	50	64	35	5	4	8	5	7	9	5	9	3	4	5	4	3	6	2	9	134	54	76	52	101	82	55	152	68	32	46	130	60	66
452	NM_001097414	ENSSSCT00000032274	VDR	0	0	0	0	0	0	2	0	1	0	0	0	2	0	0	1	2	1	2	0	2	0	0	0	0	0	0	0	0	0	0	0	2	0	1	1	1	2	2	1	1	1	1	2	1	0
453	NM_001097415	ENSSSCT00000037358	LY86	7	3	3	3	13	8	10	7	7	3	4	3	11	4	11	4	8	5	5	6	7	7	4	8	4	3	4	6	3	7	2	9	21	13	15	5	57	27	16	17	10	4	6	12	9	14
454	NM_001097416	#N/A	MX2	3	1	1	2	7	3	3	2	3	1	4	2	5	3	7	3	6	4	3	4	6	6	4	4	2	1	6	2	2	4	3	4	4	1	7	3	7	6	5	9	10	3	4	5	3	9
455	NM_001097417	ENSSSCT00000083137	SLC2A2	8	0	1	2	7	3	3	3	3	1	1	1	3	3	5	3	20	19	22	15	24	21	15	10	6	7	19	7	5	18	10	6	5	1	6	2	9	9	5	4	5	1	2	3	2	4
456	NM_001097418	ENSSSCT00000051184	EEF1A1	5514	1288	1792	1957	3491	2596	2927	3838	3265	859	2747	1582	5122	3547	5457	1753	4253	2425	3425	2984	5070	4828	1858	3514	1900	1458	2493	1680	2042	2613	1737	4307	3917	1427	2504	2282	7555	5001	5670	7113	2350	1460	1708	3183	1107	3042
457	NM_001097419	ENSSSCT00000011898	DESI2	232	34	92	58	105	150	141	161	112	65	85	48	222	92	115	92	202	139	182	151	136	120	165	153	165	67	166	78	70	205	72	170	53	32	62	48	127	106	84	90	71	28	53	181	65	184
458	NM_001097420	ENSSSCT00000009245	EPAS1	11	5	3	9	14	13	10	11	8	2	11	6	17	7	25	5	17	11	18	12	27	19	14	21	28	8	12	13	9	20	10	27	25	8	15	12	20	11	18	24	35	15	8	33	25	42
459	NM_001097421	ENSSSCT00000028081	MEF2A	50	22	28	22	93	54	70	52	39	19	51	30	40	41	91	42	17	4	17	17	8	17	9	10	11	3	11	10	7	12	4	11	61	23	64	61	113	48	88	118	87	62	48	76	70	170
460	NM_001097422	ENSSSCT00000043019	SPARCL1	0	0	0	0	0	1	0	0	0	0	0	0	2	0	1	0	1	0	2	1	1	1	0	0	1	0	0	1	0	1	0	3	1	0	0	1	1	2	2	1	2	0	0	2	0	2
461	NM_001097423	ENSSSCT00000066177	ITGB6	2	0	1	1	2	1	2	2	1	0	1	0	2	1	2	0	2	1	3	1	2	3	1	3	1	0	3	1	0	2	0	3	1	0	2	1	2	1	3	3	3	2	2	2	4	6
462	NM_001097424	ENSSSCT00000050379	ITGB8	0	0	0	0	2	0	0	0	0	0	0	0	1	0	0	1	0	0	0	1	1	1	0	0	1	0	0	0	0	1	0	2	1	0	0	0	2	0	0	0	2	0	0	0	0	0
463	NM_001097425	ENSSSCT00000052499	ARNTL	0	0	0	0	1	0	0	0	0	0	1	0	1	0	0	0	0	0	1	0	1	0	0	2	0	0	0	0	1	0	0	1	2	0	1	0	0	0	0	1	3	0	0	1	1	2
464	NM_001097426	ENSSSCT00000004864	DDO	60	2	1	19	29	5	27	19	3	12	4	24	41	17	46	12	2	3	3	2	3	3	2	3	2	1	2	1	1	3	2	2	175	80	188	21	240	115	167	156	94	88	70	46	105	144
465	NM_001097427	#N/A	SLA-3	1864	483	841	502	1703	1417	1305	646	1313	369	610	689	1101	894	1975	566	29	9	14	17	18	13	13	25	16	10	14	9	18	35	5	33	1682	585	1150	565	1469	1548	1504	1902	1401	441	576	1666	1067	1424
466	NM_001097428	ENSSSCT00000014049	IRF7	0	0	0	0	1	0	0	0	1	0	1	0	0	1	0	1	1	1	0	0	0	2	1	1	1	0	1	0	0	1	0	0	1	0	2	0	1	2	1	2	1	0	0	1	1	1
467	NM_001097429	ENSSSCT00000034089	MAVS	1	0	0	0	0	1	0	0	1	0	0	0	1	1	0	1	1	0	1	1	0	0	0	0	0	0	1	0	0	0	0	1	1	0	0	0	1	1	3	2	0	0	0	0	0	3
468	NM_001097430	ENSSSCT00000012727	ACKR4	0	0	0	0	1	0	1	1	0	0	1	0	0	1	1	0	2	1	2	1	1	0	0	0	0	0	0	0	0	0	0	1	0	0	0	1	0	0	1	3	0	1	0	1	0	0
469	NM_001097431	#N/A	SLA-1	1	0	0	0	0	1	1	1	0	0	0	0	2	0	1	0	1	1	1	0	0	0	0	0	0	0	1	1	0	0	0	2	1	0	0	0	1	1	0	4	1	0	0	2	0	1
470	NM_001097432	ENSSSCT00000018422	IL6ST	4	0	2	3	6	5	5	4	2	1	2	3	6	3	4	3	10	10	7	23	16	12	13	19	2	2	13	3	3	8	5	7	6	2	4	3	5	5	7	8	8	3	2	6	2	6
471	NM_001097433	ENSSSCT00000013473	KDM5C	0	0	0	0	1	0	0	1	0	0	0	0	1	0	1	0	1	0	1	1	1	0	0	0	1	0	0	1	0	1	0	1	1	0	0	1	0	1	1	1	1	1	1	1	0	1
472	NM_001097434	#N/A	TLR7	2	0	0	0	0	0	0	0	0	0	0	0	1	0	2	0	1	0	1	0	0	0	0	0	1	0	0	1	0	0	0	0	1	0	0	0	1	1	2	2	1	0	0	0	1	2
473	NM_001097435	ENSSSCT00000083723	P4HA1	0	0	0	0	1	1	0	0	0	0	1	1	1	0	1	0	1	0	0	1	0	1	1	0	1	0	1	0	0	1	0	1	1	0	0	0	1	0	0	1	2	0	0	2	1	0
474	NM_001097436	ENSSSCT00000056305	XIAP	0	0	0	0	0	0	0	0	1	0	1	0	1	0	2	0	1	0	1	1	2	0	0	1	0	0	0	1	0	1	0	0	2	0	0	0	2	0	1	0	1	0	1	0	0	0
475	NM_001097437	ENSSSCT00000023785	DNMT3A	0	0	0	0	0	0	1	0	1	0	0	0	0	0	3	0	0	1	1	0	1	0	0	0	0	0	2	1	0	0	0	2	2	0	1	0	1	0	1	2	0	0	0	2	0	1
476	NM_001097438	ENSSSCT00000037988	SGMS1	1	0	0	0	0	0	0	1	1	0	1	0	2	0	1	0	0	1	2	0	2	2	0	1	0	0	1	0	0	0	0	0	1	0	1	0	0	1	0	4	2	0	0	0	2	0
477	NM_001097439	ENSSSCT00000009694	CPE	182	89	68	45	210	140	163	110	206	114	274	190	278	206	332	118	8	5	8	8	6	7	7	7	5	3	7	5	3	8	3	7	326	356	753	576	1338	954	1232	856	305	69	82	188	147	206
478	NM_001097440	ENSSSCT00000017120	BIN1	89	20	19	21	83	33	47	46	43	18	28	28	78	43	97	28	197	158	239	265	255	215	106	186	206	84	243	170	90	296	140	243	156	94	89	97	165	167	237	105	1111	323	667	1418	777	804
479	NM_001097441	ENSSSCT00000028399	TNFRSF1B	1	0	0	0	0	0	1	0	1	0	1	0	2	0	1	0	1	1	1	1	0	1	0	0	0	0	1	0	0	2	0	0	1	0	0	0	1	2	0	1	1	0	1	0	0	1
480	NM_001097442	ENSSSCT00000004243	DAB1	0	0	0	0	1	0	1	1	1	0	0	0	1	1	1	0	0	0	2	2	0	0	0	1	1	0	1	0	1	2	0	0	0	0	0	0	2	2	1	1	0	0	0	1	1	3
481	NM_001097443	ENSSSCT00000022738	CAPN7	0	0	0	1	1	0	1	0	0	0	0	0	1	0	0	0	0	0	1	1	1	0	0	1	0	0	0	0	0	0	0	1	1	0	0	0	1	0	0	1	2	0	0	2	0	0
482	NM_001097444	ENSSSCT00000017206	TLR3	1	0	1	0	1	0	1	0	0	0	0	0	1	0	0	0	0	0	1	1	2	0	0	2	0	0	0	0	0	1	0	0	0	0	1	0	0	2	1	0	0	0	0	0	0	2
483	NM_001097445	ENSSSCT00000015699	CD14	10	4	6	18	15	24	24	21	18	6	13	6	32	19	27	7	9	5	5	8	6	7	3	8	7	6	11	4	4	8	2	14	16	15	13	11	29	47	24	15	18	8	10	17	6	11
484	NM_001097446	ENSSSCT00000000097	APOBEC3B	38	4	7	8	24	21	26	12	17	7	7	17	16	18	22	10	4	3	1	3	4	3	2	2	2	1	3	2	0	4	1	3	27	6	14	7	28	30	27	30	10	5	8	7	4	13
485	NM_001097447	ENSSSCT00000029659	UIMC1	0	0	0	0	1	0	2	1	0	0	1	0	1	1	3	0	2	1	1	0	2	0	1	1	1	1	0	0	0	0	0	1	1	0	0	0	0	1	0	2	1	0	0	0	0	1
486	NM_001097448	ENSSSCT00000046237	C9	668	142	142	276	461	226	495	599	172	256	265	324	757	338	525	338	10	5	5	6	7	12	4	6	6	3	6	3	3	10	3	6	43	28	30	7	68	52	20	38	19	4	5	8	10	17
487	NM_001097449	ENSSSCT00000085968	C6	4	1	2	2	6	2	5	2	2	1	3	1	3	3	3	3	4	3	2	5	3	5	2	5	4	1	3	2	2	4	1	4	14	1	4	1	8	5	5	7	6	2	3	5	3	6
488	NM_001097450	ENSSSCT00000004247	C8A	12	2	1	2	10	3	4	4	5	1	3	5	4	4	8	3	3	1	8	3	3	6	4	6	4	2	3	3	1	7	2	6	12	3	3	3	8	7	11	6	5	3	3	9	6	10
489	NM_001097451	ENSSSCT00000067850	C8B	28	3	3	8	15	8	9	14	5	2	7	6	10	9	14	6	13	7	12	5	7	7	8	14	9	4	9	5	6	7	5	15	22	7	17	7	26	17	18	24	26	12	8	14	12	15
490	NM_001097452	ENSSSCT00000062682	C8G	11	5	8	7	10	9	12	7	10	6	8	6	20	13	24	6	14	6	11	5	10	13	6	11	11	4	8	5	4	15	5	12	19	4	8	5	24	10	18	25	26	11	9	25	13	17
491	NM_001097453	#N/A	LOC100037956	0	0	0	0	0	0	2	0	0	0	0	0	0	0	0	0	1	1	1	1	0	0	0	1	0	0	0	0	0	0	0	0	0	0	1	1	0	1	0	0	1	0	0	0	0	0
492	NM_001097454	ENSSSCT00000007421	CAPZA1	2	0	0	0	1	0	2	0	0	0	0	0	1	0	2	0	0	0	0	0	0	0	0	0	1	0	1	0	0	2	0	0	0	0	0	0	0	0	0	0	1	0	0	0	0	0
493	NM_001097455	ENSSSCT00000075839	CAPZA2	601	274	282	421	852	673	516	721	614	230	445	529	962	619	1158	428	983	542	1345	977	622	1272	522	979	629	356	1136	419	191	586	344	939	1144	388	679	422	1123	1753	1621	1468	997	926	1129	1997	613	1191
494	NM_001097457	ENSSSCT00000046021	MFSD6	0	0	0	1	1	0	0	0	0	0	0	1	0	0	2	0	0	0	0	0	1	2	0	1	0	0	1	0	0	1	0	0	2	0	0	0	0	0	0	1	0	0	0	0	1	0
495	NM_001097458	ENSSSCT00000049406	CTSB	0	0	0	0	1	0	0	0	1	0	0	0	1	0	2	1	0	0	2	1	2	0	0	0	1	0	0	1	0	0	0	2	2	0	0	0	0	2	1	1	0	1	0	0	0	3
496	NM_001097459	ENSSSCT00000013766	TRPC5	1	0	0	0	1	1	1	0	1	0	0	0	1	0	2	0	0	1	3	0	0	1	0	1	0	0	0	0	0	0	0	1	0	0	1	1	1	1	1	2	2	0	0	1	0	0
497	NM_001097460	ENSSSCT00000036830	MSRB1	254	91	103	240	417	233	302	175	290	68	165	142	328	108	229	107	126	118	227	115	169	250	113	149	81	50	207	106	46	101	56	178	246	60	202	149	251	205	283	330	176	97	58	117	150	314
498	NM_001097461	ENSSSCT00000000994	SOCS2	1	0	0	0	1	0	2	1	0	0	0	0	1	1	0	0	0	0	0	0	2	1	0	0	0	0	0	0	0	0	0	1	1	0	1	0	1	0	1	1	0	0	0	1	1	1
499	NM_001097462	ENSSSCT00000007996	ROMO1	306	105	171	186	370	411	500	274	344	90	271	161	408	312	363	158	324	232	326	119	206	428	188	272	177	115	350	267	195	237	220	288	152	61	201	88	324	205	230	250	546	191	361	594	404	568
500	NM_001097463	ENSSSCT00000014771	C2H19orf70	258	55	135	118	219	195	309	237	126	96	137	114	209	194	323	169	653	432	397	366	519	368	520	375	230	129	466	256	144	396	315	624	292	86	258	154	271	336	207	313	342	115	363	334	263	486
501	NM_001097464	ENSSSCT00000008361	ATP5J2	784	281	407	382	1005	499	789	403	486	195	342	301	1140	643	821	541	1468	574	1537	1048	1546	787	544	1433	919	672	1407	1043	447	1436	440	931	670	311	487	416	852	682	448	1119	1753	634	919	1186	740	1763
502	NM_001097465	ENSSSCT00000023057	SNRPE	946	277	519	460	518	920	773	519	582	244	291	320	1002	315	665	504	1326	508	1030	1133	1179	1497	735	1177	602	357	950	864	360	1376	541	750	804	315	320	311	778	886	518	997	328	199	440	801	468	730
503	NM_001097466	ENSSSCT00000038943	PET100	2	0	0	0	0	0	0	1	0	0	1	0	1	1	1	0	2	1	1	0	0	0	1	0	1	0	0	0	0	1	0	1	1	0	1	0	3	0	2	1	2	0	0	0	0	1
504	NM_001097467	ENSSSCT00000016759	TOMM7	727	124	234	318	371	391	518	403	442	132	346	262	455	397	510	299	750	503	690	524	738	925	482	819	298	281	574	509	248	459	195	434	350	229	414	140	512	277	524	421	636	281	445	571	295	596
505	NM_001097468	ENSSSCT00000028465	NDUFA4	1332	233	530	525	1166	796	689	904	862	330	382	395	1499	627	1355	336	1700	907	1461	1025	889	1067	1088	1297	923	451	1525	679	733	1375	588	1329	1042	261	853	290	794	691	794	939	4406	1745	2316	2518	1312	4508
506	NM_001097469	ENSSSCT00000029938	HIGD2A	286	74	172	113	233	387	346	192	238	122	163	133	484	247	246	234	361	269	282	192	444	396	147	391	144	163	240	117	109	390	108	249	278	105	237	113	335	235	237	272	541	331	229	398	269	458
507	NM_001097470	#N/A	NDUFC1	722	104	405	459	723	812	361	522	534	215	489	237	644	257	430	303	540	222	529	460	309	338	359	562	316	187	430	337	147	431	252	378	184	88	138	68	232	117	111	106	754	330	515	768	572	963
508	NM_001097471	#N/A	MCEE	0	0	0	0	0	0	1	0	0	0	0	0	2	1	3	0	2	0	0	0	1	1	0	2	0	1	1	0	0	0	0	1	1	0	1	0	1	1	2	0	3	0	1	2	1	2
509	NM_001097472	ENSSSCT00000074219	SLIRP	1	0	0	0	1	2	0	0	0	0	0	0	0	1	1	1	2	1	0	0	0	0	1	2	1	0	0	0	0	2	0	3	1	0	0	0	2	1	1	0	0	0	1	0	1	1
510	NM_001097473	#N/A	COX6C	1878	312	918	779	1355	1979	1754	936	1634	466	959	1152	1973	1468	1741	1114	980	484	1660	1266	1674	1537	1022	1811	712	528	1230	1027	461	1754	787	1412	2047	596	1494	962	1791	1515	1180	1825	4045	1395	1290	2059	1993	3446
511	NM_001097474	ENSSSCT00000063285	COX7C	616	235	567	482	1121	826	690	680	1100	355	1083	360	1426	688	866	758	1807	601	1263	763	1087	1711	993	1460	1259	637	1244	1226	485	887	703	1782	813	486	564	508	1482	708	1858	1429	2559	1162	1670	2995	1789	2097
512	NM_001097475	ENSSSCT00000042959	NDUFV2	794	231	347	341	645	620	792	375	498	267	307	276	887	429	540	410	479	300	885	375	427	542	493	858	324	286	794	301	198	363	270	614	321	109	261	65	255	231	288	193	1184	433	1000	1692	943	1948
513	NM_001097476	ENSSSCT00000006146	PSMB7	377	115	234	173	426	487	453	363	354	138	291	154	285	326	555	264	573	494	733	551	738	998	425	864	315	339	692	372	382	930	272	499	302	124	204	143	459	544	526	316	432	179	300	567	257	677
514	NM_001097477	ENSSSCT00000045474	RPL10A	1761	606	852	1276	2988	2510	2389	2012	2250	689	840	1380	2714	1814	2979	832	2840	1476	3759	1724	2014	1640	1422	2016	1798	1075	2190	2424	694	1907	1189	1759	3788	987	2064	1511	2442	3230	1932	2631	2685	1135	1223	1528	899	1835
515	NM_001097478	ENSSSCT00000012340	RPL14	0	0	1	0	0	0	1	0	0	0	0	0	1	0	1	0	2	0	0	1	0	1	0	0	1	0	0	0	0	1	0	1	2	0	1	0	1	0	1	0	0	1	0	1	0	0
516	NM_001097479	ENSSSCT00000026116	RPL27	1960	833	1063	1611	1634	2511	1837	1384	2249	437	1931	800	2013	1497	3573	1689	2534	756	2624	1426	2093	1622	973	1525	1432	903	1498	911	780	1484	1125	2439	1596	685	1235	1489	2280	2944	2361	3204	1195	1130	834	1387	690	2808
517	NM_001097480	ENSSSCT00000026530	RPS21	3590	974	1122	1481	2855	2454	2965	1693	1555	502	1269	1059	2208	1345	2338	1352	2685	1142	3581	2854	2294	3332	1994	3104	2101	1098	3219	1704	1352	2616	1382	3089	2560	1194	2841	2137	3028	4252	2702	3092	2328	991	1511	2239	1340	1983
518	NM_001097481	#N/A	RPS26	2376	868	2050	1832	4906	4014	3003	2661	2277	975	2915	1317	2786	2893	2875	1675	4137	1731	3134	3200	2025	1985	1741	3429	2057	1333	4181	1300	914	2932	1863	3595	3399	1650	2346	2284	5026	4487	3249	5636	3251	1266	1146	4250	1203	3120
519	NM_001097482	ENSSSCT00000009030	TMSB10	687	233	511	408	1264	1050	558	770	672	360	686	739	980	867	920	558	3861	1690	3444	1629	4380	5171	2698	3792	3024	1813	2388	3895	2171	3033	1650	4835	2138	1718	2513	1370	5164	2167	3265	3603	1988	620	1668	1894	1006	1900
520	NM_001097483	ENSSSCT00000061453	TPM1	1	0	0	0	1	1	2	0	1	0	1	1	1	1	1	0	2	1	1	2	2	1	0	2	1	0	1	1	0	1	0	0	0	0	1	0	0	2	2	2	2	0	0	1	0	1
521	NM_001097484	ENSSSCT00000004950	COX7A2	839	219	272	583	575	1071	772	667	616	242	443	308	1297	608	1181	382	1028	859	2282	1425	1507	1659	848	1822	934	511	1270	1107	628	921	513	1490	752	168	397	268	571	495	356	728	1047	417	376	414	639	844
522	NM_001097485	ENSSSCT00000054182	HSBP1	509	68	364	185	330	383	525	337	290	152	336	193	359	321	748	286	679	296	638	461	1020	476	366	778	869	212	547	543	229	573	384	626	543	70	285	223	556	421	347	480	568	263	265	626	448	736
523	NM_001097486	ENSSSCT00000029874	ATPIF1	450	79	231	124	473	348	357	278	292	120	172	137	482	131	488	185	408	211	801	418	655	646	367	530	376	274	470	554	238	401	387	533	390	180	368	114	292	531	493	441	1447	485	1032	853	899	1653
524	NM_001097487	ENSSSCT00000086730	KLF7	0	0	0	0	1	1	0	0	0	0	0	0	0	1	3	0	1	0	2	0	0	1	0	2	0	0	1	1	0	2	0	0	0	0	0	1	2	1	0	0	0	1	1	1	1	0
525	NM_001097488	ENSSSCT00000011190	EGR2	0	0	0	0	1	0	0	1	0	0	1	0	1	0	1	0	1	0	1	1	2	1	0	1	0	0	1	1	0	0	0	1	0	0	1	0	1	1	2	2	1	0	0	3	1	1
526	NM_001097489	ENSSSCT00000037574	KLF5	0	0	0	0	0	1	0	0	1	0	0	0	1	0	1	0	1	0	1	1	0	2	0	1	0	0	1	0	0	2	0	1	1	0	0	0	1	0	0	0	1	1	1	1	0	2
527	NM_001097490	ENSSSCT00000057539	RCHY1	1	0	0	0	0	0	0	0	0	0	0	0	1	1	0	0	1	0	0	1	0	1	0	1	1	0	0	0	0	1	0	1	2	0	1	0	2	2	0	0	0	0	0	0	0	2
528	NM_001097491	ENSSSCT00000007066	PCD1B	1	0	1	0	0	1	0	0	0	0	0	0	2	1	1	0	1	0	0	1	1	1	1	1	0	0	0	0	0	1	0	0	1	0	0	1	1	0	1	0	0	1	0	2	0	0
529	NM_001097492	ENSSSCT00000074855	CD1E	0	0	0	0	1	1	0	0	1	0	1	0	1	1	1	1	2	0	0	0	1	0	0	0	0	0	1	1	0	0	0	0	2	0	1	1	3	1	0	0	0	0	0	2	0	0
530	NM_001097493	ENSSSCT00000005849	CD72	1	0	0	0	1	1	1	2	0	0	0	0	1	0	0	1	1	1	0	1	0	1	1	2	0	0	0	0	0	1	0	1	1	0	0	1	0	0	3	2	3	0	0	1	0	2
531	NM_001097494	ENSSSCT00000003429	NECTIN2	0	0	0	0	1	0	0	0	0	0	0	0	1	0	1	0	1	0	1	0	0	1	0	0	0	0	0	1	0	1	0	1	1	0	1	1	1	2	0	1	0	0	0	0	1	3
532	NM_001097495	ENSSSCT00000008988	RPIA	61	11	28	34	75	77	72	38	53	17	33	32	85	29	69	24	97	116	104	153	161	184	106	142	57	73	70	63	59	157	65	168	215	52	146	75	320	210	252	369	150	46	50	143	94	81
533	NM_001097496	ENSSSCT00000023178	CSTB	433	140	141	267	587	433	482	183	394	152	414	221	615	249	603	257	1292	693	1061	1142	865	1848	829	1628	641	434	919	556	719	872	612	1559	728	343	889	289	887	872	992	748	156	102	174	305	96	194
534	NM_001097497	ENSSSCT00000060808	COX6B	737	194	377	419	916	687	403	435	645	119	504	236	768	502	646	238	1241	540	1023	953	1271	1584	1100	1259	1061	496	901	1132	350	754	363	873	463	254	561	290	649	790	589	664	1893	800	1255	1362	711	1259
535	NM_001097498	ENSSSCT00000010460	TNFSF13B	0	0	0	0	3	0	1	1	2	0	0	0	1	1	2	1	0	1	3	1	1	1	0	0	0	0	0	0	0	2	0	1	1	0	1	0	0	1	0	1	1	0	0	1	0	1
536	NM_001097499	ENSSSCT00000006145	NR6A1	0	0	0	0	2	0	1	0	0	0	0	0	0	0	1	0	0	0	0	0	2	1	0	1	1	0	2	1	0	1	0	1	0	0	0	1	2	0	2	0	2	0	0	3	0	0
537	NM_001097500	#N/A	COX8H	13	7	7	8	21	18	11	12	14	3	9	6	17	5	22	7	17	9	17	14	22	21	12	15	18	10	16	10	5	15	9	14	13	9	14	12	17	21	36	24	2605	1180	1636	3948	1536	4364
538	NM_001097501	ENSSSCT00000005572	LGALS3	2	0	0	1	3	0	0	0	0	0	0	1	0	0	0	0	1	1	0	0	0	3	1	0	1	0	0	0	0	0	0	1	2	0	0	0	2	3	1	0	3	0	0	1	0	0
539	NM_001097504	ENSSSCT00000010229	HSPH1	1	0	0	0	1	1	2	0	0	0	0	0	2	0	1	0	2	1	1	0	1	1	0	0	0	0	1	0	0	0	0	0	1	0	1	1	2	0	0	1	0	0	0	0	0	1
540	NM_001097505	#N/A	BTG2	54	69	23	21	117	196	41	30	27	30	249	78	126	154	319	38	20	9	12	7	13	15	5	18	45	5	22	18	18	24	12	61	128	27	106	84	112	145	133	157	182	34	108	244	72	93
541	NM_001097506	ENSSSCT00000005799	ZFAND5	472	188	540	389	488	679	749	557	335	218	408	399	1067	445	948	535	282	152	229	183	240	317	185	167	200	74	155	134	119	239	84	215	742	142	542	338	645	889	571	714	2263	589	869	1901	1165	2162
542	NM_001097507	ENSSSCT00000017953	WEE2	9	2	2	3	10	8	7	4	7	1	4	3	8	3	9	3	4	5	8	6	7	7	3	4	6	2	9	5	2	4	3	8	11	3	10	5	10	12	12	14	9	5	3	12	3	8
543	NM_001097508	ENSSSCT00000041198	ADSS	2	1	2	1	3	4	5	1	3	1	2	2	3	2	4	1	3	2	3	3	5	4	1	5	3	1	4	2	1	5	1	3	3	1	2	2	2	4	2	3	3	2	2	6	2	5
544	NM_001097509	ENSSSCT00000048163	ADSSL1	1	0	0	0	0	1	0	0	1	0	0	0	0	0	0	0	1	0	2	1	0	1	0	0	0	0	0	0	0	1	0	0	0	1	1	0	0	2	1	2	0	0	1	0	1	1
545	NM_001097510	ENSSSCT00000067774	CPEB1	1	0	0	0	0	1	0	1	0	0	1	0	1	1	2	1	0	0	1	0	2	0	1	2	0	0	1	0	0	1	0	1	2	0	0	0	1	0	1	0	2	0	0	0	0	2
546	NM_001097511	ENSSSCT00000072449	MAEL	1	0	0	0	0	1	0	1	0	0	0	0	0	1	0	0	0	0	0	1	1	1	0	1	0	0	1	0	0	1	1	0	1	0	0	0	1	0	0	1	2	0	0	0	1	1
547	NM_001097512	ENSSSCT00000035305	RNASEL	0	0	0	0	1	1	2	0	1	0	1	0	0	0	2	1	1	0	0	1	0	0	0	1	1	0	1	0	0	0	0	0	0	0	0	0	2	3	0	0	1	0	1	1	0	1
548	NM_001097513	ENSSSCT00000085909	ADAM3A	1	0	0	0	1	0	0	0	1	0	1	0	3	0	2	0	0	1	1	1	1	0	1	1	0	0	1	0	1	2	0	1	1	0	1	0	2	2	0	2	1	0	1	0	1	0
549	NM_001097514	ENSSSCT00000054922	SLC15A2	0	0	0	0	0	1	0	0	0	0	0	0	1	0	1	0	0	0	0	0	0	0	1	0	0	0	1	0	0	1	0	0	1	0	1	0	3	0	0	2	1	0	0	0	0	2
550	NM_001097515	ENSSSCT00000059830	PON1	1	0	0	0	3	1	0	0	1	0	1	1	1	0	1	1	1	0	0	0	0	3	0	0	0	0	2	0	0	1	0	0	0	0	0	0	0	2	0	1	0	0	1	2	1	0
551	NM_001097516	ENSSSCT00000069328	SDHD	370	249	349	213	389	574	419	587	339	228	275	243	906	276	498	346	886	358	667	977	776	1118	695	692	529	298	931	620	323	595	445	794	586	281	339	323	884	394	516	797	850	642	711	1685	492	1720
552	NM_001097517	ENSSSCT00000077168	BTG3	152	55	108	60	150	111	120	81	121	52	156	124	227	76	251	84	113	67	118	90	67	124	55	86	77	26	117	37	19	87	52	100	223	29	117	81	214	114	188	215	31	19	76	112	21	73
553	NM_001097518	ENSSSCT00000058701	GNA14	2	0	0	0	0	0	1	0	0	0	0	0	2	0	1	0	2	0	0	1	1	2	0	0	1	0	0	0	0	0	0	1	0	0	0	0	1	1	0	0	2	0	0	0	0	0
554	NM_001097519	ENSSSCT00000030363	GJC1	0	0	0	0	0	0	1	0	0	0	0	0	2	0	2	0	2	0	1	0	0	1	0	0	1	0	0	0	0	1	0	0	0	0	1	0	1	1	1	0	0	0	1	2	0	0
555	NM_001097520	ENSSSCT00000025040	NAGS	2	0	0	0	1	1	1	1	0	0	0	0	0	0	1	0	0	0	1	1	0	1	0	2	0	0	1	0	0	1	0	0	2	0	1	0	1	1	3	1	2	0	0	1	1	1
556	NM_001097521	#N/A	PGRMC2	0	0	0	0	0	0	2	0	0	0	0	0	1	0	0	1	1	0	0	1	0	0	0	1	0	0	1	1	0	0	0	0	2	0	0	0	0	1	0	1	0	0	0	1	0	2
557	NM_001097522	ENSSSCT00000087303	CYB561	0	0	0	1	1	0	1	0	0	0	0	0	0	0	1	0	0	0	1	0	0	0	1	0	0	0	1	0	0	1	0	0	2	0	0	0	1	0	0	1	0	0	0	0	0	3
558	NM_001098580	ENSSSCT00000000674	TP23	0	0	1	0	1	1	2	0	1	0	0	0	2	0	1	0	0	0	1	0	1	2	0	1	0	0	1	0	0	1	0	0	1	0	0	0	0	1	0	0	0	0	0	2	0	2
559	NM_001098582	ENSSSCT00000008255	EDN3	1	0	0	0	1	0	1	0	0	0	0	1	2	0	0	0	0	0	0	0	2	0	0	0	0	0	0	0	0	0	0	0	1	1	0	0	0	3	1	2	2	0	0	0	1	1
560	NM_001098583	ENSSSCT00000063349	KRT2	15	3	4	4	10	5	7	8	6	2	5	4	8	3	10	4	6	4	15	9	13	7	7	7	4	3	11	5	4	10	3	7	15	3	8	5	17	9	7	18	13	5	5	12	7	13
561	NM_001098584	ENSSSCT00000039354	GPNMB	1	0	0	0	0	1	0	0	0	0	0	0	0	1	2	0	0	0	1	1	2	2	1	0	0	0	1	0	0	0	0	1	2	0	0	0	2	2	1	1	0	0	0	1	1	0
562	NM_001098585	ENSSSCT00000015403	AP3B1	136	40	33	40	118	138	110	71	101	28	73	35	140	46	143	43	121	99	161	100	196	213	161	131	136	104	225	110	114	228	113	105	104	29	79	50	123	156	150	74	93	40	40	81	68	110
563	NM_001098586	ENSSSCT00000048866	BLOC1S3	2	0	0	0	0	1	0	0	1	0	0	0	2	1	2	1	0	0	0	1	0	0	1	0	1	0	1	0	0	1	0	1	0	0	2	0	4	0	1	0	0	0	0	1	0	0
564	NM_001098587	ENSSSCT00000054767	HPS1	0	0	0	0	1	1	0	0	1	0	0	0	2	0	3	0	1	0	0	0	0	3	0	0	0	0	1	0	0	1	0	1	0	0	0	0	2	1	0	1	0	1	1	0	0	0
565	NM_001098588	ENSSSCT00000041970	HPS3	1	0	0	0	0	1	0	0	0	0	0	0	1	0	1	0	1	0	0	0	1	0	1	1	0	0	0	0	0	0	0	2	2	0	1	0	2	0	0	2	1	0	1	1	0	2
566	NM_001098589	ENSSSCT00000045539	HPS4	1	0	0	0	0	1	0	0	1	0	0	0	2	0	1	0	1	0	2	0	1	0	0	1	0	0	0	0	0	0	0	0	1	0	0	0	3	0	0	1	0	0	1	0	1	0
567	NM_001098590	ENSSSCT00000011566	HPS6	27	5	17	14	32	18	25	28	17	7	20	20	39	25	23	21	44	44	51	26	78	53	33	62	50	25	56	24	31	60	30	66	38	13	52	12	56	56	29	48	53	27	19	56	52	66
568	NM_001098591	ENSSSCT00000049831	BLOC1S5	0	0	0	0	1	1	1	1	0	0	0	0	0	1	1	0	0	1	1	0	1	2	0	1	1	0	0	1	0	0	0	1	0	0	1	0	1	0	1	0	3	0	0	0	0	1
569	NM_001098592	ENSSSCT00000083253	BLOC1S6	1	0	0	0	1	0	0	0	0	0	0	0	2	0	0	0	1	0	2	0	1	1	0	0	1	0	1	0	0	1	0	1	1	0	0	1	1	1	1	1	1	0	1	0	0	3
570	NM_001098593	ENSSSCT00000002230	RABGGTA	2	0	0	0	1	0	1	0	0	0	0	0	0	0	0	0	0	0	0	0	1	0	0	1	0	0	0	0	0	1	0	0	0	0	1	0	1	0	0	0	0	1	0	1	0	0
571	NM_001098594	ENSSSCT00000062714	MLPH	1	0	0	0	0	0	0	0	0	0	0	0	2	0	0	0	0	0	0	0	1	0	0	1	0	0	1	1	0	0	0	0	0	1	1	1	2	1	0	0	0	0	0	0	1	2
572	NM_001098595	ENSSSCT00000017211	LOC100049687	2	0	1	0	1	0	0	0	1	0	0	0	0	0	0	1	1	0	1	1	0	0	0	0	0	0	0	0	0	1	0	2	0	0	0	0	0	1	0	2	0	1	0	1	0	0
573	NM_001098596	ENSSSCT00000030581	CRYZL1	1	0	1	0	1	1	1	0	0	0	0	0	1	1	0	0	1	0	0	0	1	3	0	0	0	0	1	1	0	0	0	0	0	0	0	0	0	0	2	0	2	0	0	0	1	1
574	NM_001098597	ENSSSCT00000059041	OSTN	0	0	0	0	0	0	1	0	1	0	0	0	0	0	1	0	1	1	2	0	0	0	0	0	1	0	1	1	0	0	0	1	1	0	1	0	2	2	1	1	1	0	0	2	0	1
575	NM_001098598	ENSSSCT00000043457	RPLP0	2757	639	2040	1219	3793	2209	3164	2143	2682	874	1462	1106	3495	1253	3726	2226	3073	1939	5163	3035	2249	5100	2803	4072	1711	1786	2730	2792	1772	4678	2420	3990	3131	1560	3083	2015	4566	4076	2321	3844	3581	1038	1613	2336	1793	4218
576	NM_001098599	ENSSSCT00000023506	TNNI3	0	0	0	0	1	0	0	0	0	0	0	0	1	0	1	0	1	1	0	0	0	2	0	0	0	0	1	1	0	1	0	1	0	0	0	0	2	0	1	0	0	0	1	0	0	1
577	NM_001098600	ENSSSCT00000001157	DTNBP1	18	10	22	12	42	43	21	15	22	6	23	13	25	22	44	12	69	35	100	53	72	54	69	117	85	28	60	73	25	66	31	71	41	15	67	31	68	87	56	61	66	42	61	141	64	105
578	NM_001098602	ENSSSCT00000015362	SFXN1	1	0	0	0	0	0	2	1	0	0	2	0	2	0	2	0	1	0	1	1	0	0	1	0	0	0	1	0	0	2	0	1	1	0	0	0	1	2	2	0	0	0	1	0	0	1
579	NM_001098603	ENSSSCT00000088018	HPS5	36	12	14	19	38	22	36	26	27	12	18	18	36	30	39	22	93	58	60	71	119	102	45	111	64	41	77	72	38	84	67	92	34	15	27	19	48	47	35	45	31	13	26	46	18	32
580	NM_001098604	ENSSSCT00000048816	VPS33A	2	0	0	0	1	0	0	1	0	0	1	0	2	0	0	0	0	0	1	1	0	0	0	0	0	0	1	0	0	1	0	0	0	0	0	0	1	0	0	1	2	0	0	2	1	1
581	NM_001098605	ENSSSCT00000014036	PNPLA2	0	0	0	0	0	1	1	0	0	0	0	0	2	0	1	0	2	0	1	0	1	1	0	0	1	0	1	0	0	1	0	1	0	1	0	0	1	1	1	0	1	0	0	0	0	0
582	NM_001099698	ENSSSCT00000023102	MEF2A	0	0	0	0	2	0	1	0	1	0	0	0	0	0	1	0	1	0	0	0	0	0	1	1	1	0	1	0	0	1	0	0	1	0	0	1	1	1	0	1	1	0	0	0	1	0
583	NM_001099923	ENSSSCT00000012318	MYD88	28	5	9	10	30	26	10	10	17	5	18	8	27	16	27	8	19	16	16	10	30	29	15	23	10	10	26	10	10	21	14	13	32	10	17	12	44	27	40	21	15	13	12	39	12	17
584	NM_001099924	ENSSSCT00000036109	FGFR2	19	8	12	18	35	17	15	17	14	7	11	10	15	11	28	9	11	13	8	7	21	17	11	15	9	7	14	7	5	12	5	9	15	5	7	7	16	17	15	10	20	7	6	12	8	14
585	NM_001099925	ENSSSCT00000018482	CARTPT	46	3	20	11	32	38	31	15	52	5	10	41	67	21	93	29	15	6	11	10	9	17	7	15	8	7	9	4	4	13	6	6	15	5	16	7	13	9	20	17	21	13	7	16	13	15
586	NM_001099926	ENSSSCT00000009451	ADAM17	7	2	3	3	7	8	9	4	5	3	4	2	10	4	10	3	15	8	19	12	12	17	7	17	9	4	12	9	5	13	9	8	6	2	5	2	4	7	11	7	11	3	3	6	3	10
587	NM_001099927	ENSSSCT00000017229	ADRB3	1	0	0	0	0	0	1	1	1	0	0	0	1	0	0	0	1	0	0	0	0	0	0	1	0	0	1	0	0	1	1	2	1	0	1	0	3	0	1	0	1	0	1	0	0	0
588	NM_001099928	ENSSSCT00000078856	MYO7A	6	1	3	3	8	3	8	6	6	2	2	3	9	2	5	5	6	3	5	5	4	4	3	5	6	1	8	5	2	5	2	7	4	2	4	3	9	4	6	6	7	4	5	5	7	6
589	NM_001099929	#N/A	CREB1	1	0	0	0	1	0	1	1	2	0	0	0	0	0	1	0	0	0	2	1	0	0	0	1	0	0	1	0	0	1	0	0	2	0	1	0	0	2	2	1	2	0	0	0	1	2
590	NM_001099930	ENSSSCT00000029960	FASN	319	67	85	116	215	196	184	187	186	44	148	111	177	87	220	116	967	426	438	415	868	843	537	688	441	333	444	409	292	817	237	855	2652	701	1770	477	3280	2778	1480	1783	22	29	25	50	34	82
591	NM_001099931	ENSSSCT00000044750	FABP3	9	5	16	9	13	27	16	15	20	6	6	9	22	9	22	15	4218	2623	3960	1858	2741	5043	3175	3655	1626	1269	2410	1588	1975	3966	1281	3994	2137	660	1607	792	1528	1879	1101	2165	1840	1302	2058	1657	1869	3819
592	NM_001099932	ENSSSCT00000013604	PGK1	1282	330	593	527	820	935	1118	752	659	228	606	562	809	690	1626	576	582	254	580	304	573	666	285	685	423	357	489	292	273	749	384	439	350	319	336	268	424	879	514	737	2212	838	969	1980	1512	2727
593	NM_001099933	ENSSSCT00000048230	SOX10	24	5	4	11	11	15	12	16	12	3	7	8	13	10	16	6	12	12	22	12	22	13	12	12	8	10	19	13	4	22	8	20	14	4	8	4	16	13	16	15	11	11	7	26	12	13
594	NM_001099934	ENSSSCT00000013647	TNMD	0	0	0	0	0	0	1	0	0	0	1	0	0	0	1	0	2	0	1	0	0	0	0	1	0	0	1	0	0	1	0	1	0	0	0	1	1	2	2	3	1	0	0	2	0	2
595	NM_001099935	ENSSSCT00000007699	IKBKB	0	0	0	0	1	1	1	0	1	0	0	0	0	0	1	0	0	0	0	1	2	1	1	0	1	0	1	0	0	1	0	0	0	0	0	0	1	0	0	1	2	0	0	1	0	2
596	NM_001099936	ENSSSCT00000044658	BTG1	1238	339	260	481	1332	1168	573	444	871	219	647	273	1011	621	895	609	454	247	584	262	455	652	407	330	217	131	505	146	126	659	168	388	1310	404	1256	490	2492	1352	1383	1352	787	305	587	965	677	1390
597	NM_001099937	ENSSSCT00000006244	ASB6	0	0	0	0	1	0	0	0	1	0	0	0	1	0	2	0	0	0	1	0	1	1	0	1	0	0	0	1	0	0	0	0	1	0	1	0	3	0	0	2	2	0	0	0	0	1
598	NM_001099938	ENSSSCT00000016350	MMP12	1	0	0	0	0	0	1	0	0	0	0	0	1	1	1	1	0	1	2	1	0	0	0	2	0	0	0	0	0	1	0	1	0	0	1	0	1	1	2	1	1	1	0	0	0	0
599	NM_001099940	ENSSSCT00000059795	EMP1	0	0	0	0	1	0	0	0	0	0	0	0	2	0	1	0	0	0	2	0	0	0	1	1	0	0	1	1	0	1	0	0	0	0	0	0	0	1	0	1	0	0	0	2	0	1
600	NM_001099941	ENSSSCT00000053336	MYOT	4	6	1	1	12	7	3	1	1	1	13	1	4	6	13	1	2	1	3	1	3	3	1	3	2	1	2	2	1	3	2	3	4	1	1	2	4	3	3	2	3119	943	1187	2512	1543	3289
601	NM_001100188	ENSSSCT00000088245	CAPN2	651	141	203	157	642	597	285	272	362	143	315	209	574	226	416	164	228	145	247	310	328	258	225	368	197	98	283	329	110	212	124	223	609	187	583	248	486	499	950	886	396	194	205	511	281	595
602	NM_001100189	ENSSSCT00000008930	SLC9A2	3	0	0	2	3	2	3	2	1	0	2	1	3	1	4	1	4	2	3	2	5	3	2	3	1	1	4	1	0	2	1	2	2	1	3	1	5	2	4	2	8	2	3	7	5	5
603	NM_001100190	ENSSSCT00000000280	IGFBP6	42	8	7	9	47	28	15	16	20	10	10	9	27	9	34	12	7	3	7	3	8	5	7	10	6	2	5	5	4	8	3	6	88	167	166	112	336	395	261	99	49	91	29	40	62	172
604	NM_001100191	ENSSSCT00000057032	EIF4E2	0	0	0	0	0	1	0	0	0	0	0	1	0	1	0	0	0	0	0	0	3	1	0	1	1	0	1	0	0	0	0	1	0	0	0	0	1	1	0	1	1	0	0	1	0	1
605	NM_001100192	ENSSSCT00000016992	PPP2R5A	186	60	56	96	182	227	142	134	112	46	74	39	215	149	130	53	111	97	129	131	153	78	57	158	85	47	94	54	51	100	56	58	510	148	421	290	634	347	528	826	343	121	111	299	131	325
606	NM_001100193	ENSSSCT00000071254	EIF4A3	235	45	144	147	190	257	175	98	189	58	116	71	331	145	165	128	248	172	431	438	228	487	204	328	292	107	373	147	116	449	150	384	263	126	153	104	236	285	266	310	144	77	147	134	154	192
607	NM_001100194	ENSSSCT00000061806	IFIH1	1	0	0	0	1	1	0	1	0	0	1	0	0	0	4	0	2	1	0	0	0	0	0	0	0	0	1	1	0	0	0	0	2	0	0	0	2	0	1	1	0	0	1	2	0	1
608	NM_001100195	ENSSSCT00000012915	EIF4A2	1942	516	785	719	2103	2181	858	1195	828	638	1233	1061	1683	1337	1658	1101	1082	348	1595	446	1176	863	482	1116	361	359	1559	553	484	967	568	661	2230	655	931	1099	1379	1927	2230	1641	2413	535	800	2626	1325	2659
609	NM_001100196	ENSSSCT00000032168	EIF4A1	1	0	0	0	1	1	1	0	0	0	0	0	0	0	4	0	0	0	0	0	0	1	1	0	0	0	0	0	0	1	0	1	2	0	0	0	2	2	1	1	1	0	0	2	2	1
610	NM_001101026	ENSSSCT00000006553	SQLE	219	27	63	62	223	159	80	143	78	54	53	74	172	115	188	92	67	32	47	47	87	81	63	89	137	36	80	49	52	91	27	70	79	8	21	22	74	26	37	84	22	9	7	17	9	14
611	NM_001101027	ENSSSCT00000001920	CYP39A1	30	13	22	31	56	41	45	22	50	11	41	28	46	36	48	39	12	9	25	14	16	22	6	21	15	5	11	24	9	21	7	28	28	19	44	26	60	44	41	28	20	10	15	19	11	20
612	NM_001101028	ENSSSCT00000063680	ACOX1	0	0	0	0	1	1	1	0	0	0	0	0	1	0	1	0	0	0	1	0	1	1	1	0	1	0	0	0	0	0	0	2	0	0	0	0	1	1	0	1	0	0	0	0	1	0
613	NM_001101029	ENSSSCT00000005923	ALG2	31	13	16	22	44	35	42	17	23	12	20	15	47	21	26	18	50	31	48	33	58	39	32	65	34	16	73	32	19	39	30	61	24	9	23	8	34	22	38	35	28	17	22	17	17	56
614	NM_001101030	ENSSSCT00000031194	BPIFB2	1	0	0	0	0	1	0	0	0	0	0	1	3	1	0	1	0	1	1	0	2	0	1	0	1	0	0	0	0	0	0	2	0	0	0	0	0	1	1	0	1	0	0	0	0	2
615	NM_001101031	ENSSSCT00000005561	BMP4	0	0	0	0	0	0	0	1	2	0	0	0	0	0	2	0	0	0	1	0	2	0	0	1	0	0	0	0	0	2	1	1	1	0	1	0	0	0	0	0	1	0	0	0	1	0
616	NM_001101032	ENSSSCT00000007945	BPIFB1	1	0	0	0	0	2	1	1	0	0	1	0	1	0	1	0	1	0	0	0	2	2	1	0	0	0	0	1	0	0	0	2	2	0	1	0	0	1	0	1	1	1	1	0	0	0
617	NM_001101033	ENSSSCT00000007946	BPIFB5	2	0	0	0	1	0	1	0	0	0	0	1	1	0	1	0	0	1	0	0	0	0	1	0	0	0	1	0	0	0	0	1	1	0	1	0	0	1	0	1	2	0	1	0	0	2
618	NM_001101814	ENSSSCT00000047415	NR1H3	1	0	0	0	0	0	1	0	0	0	1	0	1	0	2	0	1	0	1	0	1	0	0	0	0	0	1	0	0	0	0	0	0	0	1	0	0	0	0	1	1	1	0	1	0	1
619	NM_001101815	ENSSSCT00000001563	C2	19	5	8	6	18	9	11	15	11	3	5	6	16	5	15	8	7	5	12	9	12	10	5	12	8	3	13	6	3	8	5	10	50	18	44	33	46	80	75	41	18	14	11	37	10	24
620	NM_001101816	#N/A	CDK5R1	2	0	0	0	2	0	0	0	0	0	0	0	1	0	0	0	1	0	0	0	1	0	1	0	0	0	1	1	0	1	0	0	1	0	2	0	0	2	1	1	3	0	1	1	0	0
621	NM_001101817	ENSSSCT00000001566	SKIV2L	86	28	50	56	59	77	109	62	64	26	43	46	111	54	133	74	93	40	87	38	64	52	40	64	64	34	83	51	20	62	46	59	161	37	79	47	182	64	142	108	64	47	31	121	52	62
622	NM_001101818	ENSSSCT00000033364	SLC44A4	38	16	22	14	33	47	40	23	28	5	27	7	33	12	34	16	12	5	12	7	18	7	11	15	8	8	7	6	8	19	6	12	4	4	6	3	10	11	9	9	14	4	5	10	5	15
623	NM_001101819	ENSSSCT00000008181	MOCS3	21	7	18	12	20	28	14	19	33	9	16	10	34	16	25	14	33	22	48	34	38	36	34	35	17	13	32	26	13	24	15	42	18	8	11	9	23	21	15	14	30	8	16	13	12	27
624	NM_001101820	ENSSSCT00000040191	DPM1	0	0	0	0	0	1	0	0	0	0	0	0	0	0	0	0	1	1	0	0	1	1	0	1	0	0	0	0	0	1	0	0	2	0	0	0	3	2	1	1	0	0	0	0	0	2
625	NM_001101821	ENSSSCT00000001561	ZBTB12	1	0	0	0	1	0	0	0	1	0	1	0	1	1	1	0	0	1	0	0	1	1	0	1	0	0	1	1	0	0	0	0	2	0	1	0	0	1	2	0	1	0	0	1	0	2
626	NM_001101822	ENSSSCT00000090675	NEU1	26	12	25	9	31	37	33	21	25	8	22	16	50	16	48	21	400	235	677	413	465	644	432	476	212	232	397	154	172	416	200	346	33	12	19	16	39	23	30	29	18	13	12	33	9	26
627	NM_001101823	ENSSSCT00000001560	EHMT2	46	33	44	41	106	73	71	33	67	23	61	38	59	62	110	43	92	64	160	118	93	153	53	137	68	43	76	50	32	88	56	74	82	23	77	41	55	68	103	71	78	20	36	57	22	70
628	NM_001101824	ENSSSCT00000039670	CFB	1	0	0	0	2	0	0	1	0	0	0	0	2	0	1	0	1	0	0	1	0	0	0	1	1	0	0	0	0	1	0	0	1	0	0	0	2	0	1	0	1	0	0	2	0	1
629	NM_001101825	ENSSSCT00000085610	NELFE	100	59	47	44	104	161	125	116	116	48	81	37	163	87	95	47	192	150	187	185	159	219	164	131	143	86	197	141	78	205	108	98	188	43	117	51	201	115	99	200	62	23	27	83	43	47
630	NM_001101826	ENSSSCT00000034313	DXO	1	0	0	1	0	1	0	0	0	0	0	0	1	0	2	0	0	1	0	0	2	0	0	0	0	0	1	0	0	0	0	0	0	0	0	0	0	1	0	1	2	1	0	0	0	0
631	NM_001101827	ENSSSCT00000017130	NIFK	0	0	0	0	1	0	1	0	1	0	1	0	2	0	0	0	0	0	0	1	1	1	0	0	1	0	1	1	0	0	0	0	1	0	1	0	0	1	2	1	1	1	1	1	0	1
632	NM_001102473	ENSSSCT00000026203	CALCB	0	0	0	0	0	0	0	0	0	0	0	0	0	0	1	1	0	0	1	0	2	1	0	1	1	0	3	0	0	0	0	2	1	0	1	0	2	0	3	2	0	0	0	0	0	0
633	NM_001102679	ENSSSCT00000046545	SFTPB	0	0	0	0	0	0	0	1	0	0	0	0	2	1	1	0	0	0	0	0	1	1	0	0	1	0	0	0	0	0	0	1	0	0	1	0	1	1	0	2	1	0	1	1	0	0
634	NM_001102680	ENSSSCT00000007067	CD1D	7	1	2	3	5	4	7	4	3	0	3	3	4	2	9	3	4	4	7	5	4	6	5	6	2	2	6	2	1	4	3	4	5	2	7	4	8	6	10	8	10	3	3	5	4	9
635	NM_001103210	ENSSSCT00000013064	RETNLB	2	0	0	0	0	1	0	0	0	0	0	0	1	1	3	0	0	1	0	0	1	1	0	0	0	0	0	0	0	1	0	2	0	0	1	0	0	0	1	0	0	0	0	0	0	0
636	NM_001103211	ENSSSCT00000044547	SNCG	1	0	0	0	1	1	1	0	1	0	1	0	0	0	2	0	1	0	0	1	0	1	1	1	1	0	1	1	0	0	0	0	0	0	1	0	2	2	0	0	1	0	1	0	0	1
637	NM_001103212	ENSSSCT00000010570	STC1	5	1	1	3	5	6	3	4	3	1	2	3	4	2	6	3	5	1	5	2	4	4	1	2	3	1	4	4	2	5	2	4	10	2	3	2	7	4	9	10	6	2	2	4	5	4
638	NM_001103213	ENSSSCT00000007610	BCL10	1	0	0	0	0	1	1	0	1	0	0	0	0	0	1	0	0	0	1	0	0	0	0	1	0	0	0	1	0	1	0	0	1	0	0	0	0	1	0	2	2	1	0	0	1	1
639	NM_001104950	ENSSSCT00000061025	CFTR	4	1	2	2	6	3	4	4	4	1	3	2	5	3	7	2	4	5	6	2	6	7	4	6	3	2	6	3	1	4	2	3	6	2	2	1	6	5	4	5	5	2	2	6	3	4
640	NM_001104951	ENSSSCT00000019596	MYH1	0	0	0	0	0	1	0	0	1	0	0	0	1	0	0	0	2	0	1	0	0	0	1	1	1	0	0	0	0	1	0	0	0	0	0	1	2	0	0	0	0	0	0	2	0	1
641	NM_001104952	ENSSSCT00000063542	SYK	5	2	3	2	13	10	5	3	6	2	6	9	14	9	21	7	5	2	5	3	3	5	3	4	2	1	8	3	1	3	2	3	20	15	16	12	52	30	18	21	8	5	4	17	4	12
642	NM_001104953	ENSSSCT00000027692	SDHB	600	228	515	603	625	1051	489	838	665	309	552	498	936	683	1022	418	575	465	1010	755	1135	550	387	875	440	428	1149	641	195	1180	259	744	704	207	644	200	826	676	399	706	2257	1053	1466	2247	1724	2157
643	NM_001104955	ENSSSCT00000028268	LOC100125547	0	0	0	0	0	0	0	0	1	0	0	0	2	0	0	0	0	0	0	0	1	1	1	0	0	0	1	0	0	0	0	1	0	0	1	0	0	1	3	1	1	0	0	1	0	2
644	NM_001104956	ENSSSCT00000006769	LY96	120	24	54	46	144	138	69	100	93	41	52	42	155	79	115	79	3	1	5	4	5	3	4	5	1	1	2	2	0	3	1	3	126	104	224	87	249	178	158	154	86	41	29	52	36	97
645	NM_001105053	#N/A	SNCAIP	20	4	11	6	20	14	13	9	15	2	7	3	11	5	16	10	10	3	6	7	8	6	3	7	3	3	4	6	3	9	4	6	15	7	14	5	15	21	12	17	21	15	14	15	14	21
647	NM_001105286	ENSSSCT00000038108	TRAF6	14	1	2	4	13	8	6	6	3	2	4	5	7	5	13	3	15	7	23	12	20	11	10	15	6	6	21	11	6	17	6	10	10	3	9	6	8	8	16	7	8	7	5	11	8	14
648	NM_001105287	ENSSSCT00000005306	SCG5	1	0	0	0	2	2	1	0	0	0	0	0	2	0	0	1	2	0	2	1	0	0	0	0	0	0	0	0	0	0	0	0	0	0	0	0	1	2	0	2	0	0	0	0	0	0
649	NM_001105288	ENSSSCT00000014931	COL5A3	1	0	0	0	1	1	0	1	0	0	1	0	2	0	0	0	0	1	0	1	0	0	0	0	0	0	0	0	0	1	0	0	0	0	0	1	2	0	0	1	1	1	0	3	1	1
650	NM_001105289	ENSSSCT00000043552	COL5A2	1	0	0	0	1	0	1	0	0	0	0	1	1	0	0	0	0	0	1	0	1	0	0	0	0	0	0	0	0	0	0	1	0	0	1	0	0	1	2	0	1	0	0	2	0	1
651	NM_001105290	ENSSSCT00000033617	BMP7	2	0	0	0	1	0	0	0	1	0	0	0	0	0	1	0	1	1	1	0	0	0	1	2	1	0	0	1	0	0	0	0	0	0	0	0	0	2	1	1	0	0	1	1	1	2
652	NM_001105291	ENSSSCT00000058506	LNPEP	0	0	0	1	2	1	1	0	0	0	1	0	0	0	0	0	1	0	2	0	1	1	0	1	1	0	0	1	0	0	0	0	0	1	0	0	0	2	2	1	2	1	0	0	0	0
653	NM_001105292	ENSSSCT00000044524	TBK1	1	0	0	0	0	0	0	0	1	0	0	0	0	0	0	1	1	0	1	1	2	0	0	0	0	0	0	0	0	1	0	0	1	0	0	0	0	0	1	0	1	0	0	1	0	1
654	NM_001105293	ENSSSCT00000012975	MUC13	0	0	0	0	1	0	1	0	1	0	1	0	1	0	2	0	1	0	0	1	1	1	1	0	0	0	0	0	0	0	0	2	1	0	1	0	1	1	0	0	0	0	1	1	0	1
655	NM_001105294	ENSSSCT00000027152	KCNAB1	2	0	0	1	0	1	0	0	1	0	1	0	1	0	2	0	0	0	1	0	0	0	0	1	1	0	0	1	0	0	0	1	2	0	1	0	0	0	0	2	0	0	0	0	1	0
656	NM_001105295	ENSSSCT00000041200	NOD2	1	0	0	0	3	1	1	0	0	0	0	0	0	0	1	0	1	0	0	0	3	1	1	0	1	0	3	0	0	0	0	1	1	0	1	0	0	0	0	1	0	0	0	1	0	0
657	NM_001105296	ENSSSCT00000036296	RAE1	55	12	60	30	101	84	107	72	78	19	49	42	91	60	104	57	123	108	150	72	108	181	94	95	85	49	106	69	38	112	48	88	149	24	91	64	89	116	79	144	94	33	50	103	61	122
658	NM_001105297	ENSSSCT00000011725	C14H10orf120	1	0	0	0	1	0	1	2	0	0	1	0	1	0	1	1	0	0	0	1	1	0	0	1	0	0	1	0	0	3	0	0	0	0	0	0	1	0	1	0	0	0	1	0	1	2
659	NM_001105298	ENSSSCT00000054846	TOR1A	77	20	44	60	85	51	69	75	58	35	52	23	64	52	71	28	101	73	118	85	147	116	105	117	88	39	132	48	47	86	61	114	103	26	59	39	98	79	102	69	47	33	46	85	46	92
660	NM_001105299	ENSSSCT00000067140	COPS6	268	92	98	122	322	187	306	264	285	84	165	164	412	175	382	177	281	88	192	218	190	151	137	232	171	132	184	145	98	329	72	289	162	68	205	131	342	159	258	217	315	86	155	402	188	373
661	NM_001105300	ENSSSCT00000006798	COPS5	283	51	135	73	217	148	168	129	174	56	102	132	205	129	324	98	342	214	240	282	324	289	144	433	236	124	423	182	142	346	132	223	221	79	179	84	202	253	199	244	302	143	140	594	233	307
662	NM_001105301	ENSSSCT00000067634	COPS2	0	0	0	0	1	1	2	0	1	0	1	0	1	1	0	0	0	0	3	0	0	0	0	2	0	1	0	1	0	0	0	0	2	0	0	0	1	0	1	2	0	1	1	0	1	0
663	NM_001105302	ENSSSCT00000018965	ACLY	1	0	0	0	0	0	0	1	1	0	1	0	0	1	0	0	0	0	1	0	0	1	0	0	0	0	0	0	0	1	0	1	0	0	1	0	0	1	0	3	1	1	0	2	0	1
664	NM_001105303	ENSSSCT00000054022	MDM2	0	0	0	0	0	1	2	1	0	0	0	0	0	0	2	0	0	0	0	0	1	0	1	1	0	1	2	0	0	0	0	1	2	0	0	1	0	0	1	0	2	0	1	0	0	2
665	NM_001105304	ENSSSCT00000010121	COPS4	465	149	240	224	278	465	398	312	199	127	340	225	340	340	644	258	343	233	297	265	488	240	255	425	207	85	317	152	120	246	136	373	216	142	162	202	376	256	467	293	883	218	301	666	338	529
666	NM_001105305	ENSSSCT00000032293	SEC62	216	96	145	163	271	320	288	313	198	162	191	215	307	325	453	234	170	124	232	168	174	199	96	170	70	28	122	127	52	85	51	139	358	100	247	221	475	523	463	370	296	116	117	282	125	239
667	NM_001105306	ENSSSCT00000000750	LAG3	0	0	0	0	1	0	1	0	0	0	0	0	1	0	1	0	1	1	0	0	1	1	0	2	1	0	0	0	0	0	0	2	1	0	1	0	2	1	2	0	0	0	1	1	0	2
668	NM_001105307	#N/A	SELPLG	6	3	4	7	12	9	11	7	9	3	4	6	19	8	20	5	8	3	7	6	9	10	5	9	3	4	6	7	2	11	5	9	21	6	6	11	28	18	23	29	11	5	4	8	10	16
669	NM_001105308	ENSSSCT00000039420	SIRT5	86	19	37	45	62	118	121	54	50	23	30	26	98	41	130	39	108	40	59	69	61	103	57	82	44	45	82	41	34	99	34	77	126	40	85	48	150	112	160	166	332	84	99	286	106	260
670	NM_001105310	ENSSSCT00000005664	IFNE	1	0	1	0	0	1	0	0	0	0	1	0	1	1	0	0	2	0	2	1	1	1	1	1	0	0	0	0	0	0	0	1	3	0	1	0	0	0	1	0	0	0	0	1	1	0
671	NM_001105311	ENSSSCT00000052231	GKN2	0	0	0	0	2	0	0	0	0	0	0	0	2	0	0	0	2	0	1	0	0	0	0	0	0	0	0	0	0	1	0	1	1	0	0	0	0	1	0	0	0	0	0	0	0	1
672	NM_001105312	ENSSSCT00000008216	RBM38	1	0	0	0	0	1	1	0	1	0	0	0	0	1	0	0	0	0	1	1	0	0	1	1	0	0	0	0	0	0	0	0	0	0	1	0	1	1	0	0	1	0	0	1	1	0
673	NM_001105313	ENSSSCT00000008214	SPO11	15	2	9	5	10	9	9	7	10	3	11	6	21	12	11	6	12	13	18	9	11	13	12	18	8	4	16	6	7	13	4	17	12	4	10	6	11	14	18	16	27	13	13	14	16	15
674	NM_001105314	ENSSSCT00000045631	KLHDC3	0	0	0	0	0	1	1	0	0	0	0	0	2	1	1	1	0	0	0	0	0	0	0	0	1	0	0	0	0	0	0	1	0	0	0	0	1	2	0	0	3	1	0	1	0	2
675	NM_001109772	ENSSSCT00000064136	INS	2	0	0	1	0	1	0	0	1	0	0	0	0	0	1	0	1	0	2	0	1	1	0	0	0	0	0	1	0	1	0	0	0	0	1	0	1	1	1	1	0	0	0	2	1	1
676	NM_001109944	ENSSSCT00000061417	PEG10	1	0	0	0	0	0	1	0	0	0	0	0	2	0	1	0	2	0	2	0	0	1	0	0	0	0	1	0	0	0	0	1	1	0	0	0	2	1	1	1	0	0	1	1	1	0
677	NM_001109945	ENSSSCT00000002977	CDH13	1	0	0	0	2	0	0	0	1	0	0	0	0	0	0	0	0	0	0	1	1	2	2	0	0	0	0	0	0	0	1	1	1	0	1	0	2	0	0	1	0	0	0	2	0	0
678	NM_001109946	ENSSSCT00000006167	ANGPTL2	18	2	3	3	15	10	8	10	10	3	4	4	13	6	8	7	6	4	10	7	10	9	6	14	5	5	12	8	5	12	4	7	12	3	14	4	13	9	12	9	12	4	9	7	10	12
679	NM_001109947	ENSSSCT00000048003	ANGPTL1	1	0	0	1	2	1	0	0	0	0	0	0	1	0	1	0	1	0	1	0	0	1	0	0	1	0	0	0	0	2	0	1	0	0	0	0	0	1	1	0	2	0	0	0	0	2
680	NM_001110057	ENSSSCT00000015908	SIRT3	1	0	0	0	1	0	0	0	0	0	1	0	1	0	2	0	2	0	0	1	1	0	0	0	0	0	2	0	0	0	0	1	1	0	0	0	0	1	1	1	0	0	0	0	0	3
681	NM_001110058	#N/A	TUSC5	0	0	0	1	1	1	1	1	0	0	0	1	0	0	1	0	2	0	1	1	1	0	0	1	1	0	0	0	0	2	0	0	1	0	1	0	3	1	0	2	0	0	0	2	0	1
682	NM_001110171	ENSSSCT00000054561	SLC7A9	1	0	0	1	1	0	0	0	1	0	1	0	2	0	1	0	0	0	2	0	2	2	0	0	1	0	0	0	0	0	0	0	3	0	3	0	2	0	2	1	1	1	0	1	0	2
683	NM_001110172	ENSSSCT00000037547	AQP3	19	1	5	4	12	6	9	8	9	4	3	9	14	5	18	9	362	202	285	306	307	536	224	353	87	219	214	189	148	488	154	207	348	104	171	208	369	345	460	669	16	7	11	11	7	31
684	NM_001110173	ENSSSCT00000018493	STC2	0	0	0	1	1	0	0	0	0	0	0	0	1	0	0	1	1	0	1	0	0	1	0	1	0	0	0	0	0	1	0	1	0	1	0	0	1	1	1	2	0	0	0	2	0	1
685	NM_001110174	ENSSSCT00000008219	CTCFL	0	0	0	0	0	1	1	0	1	0	1	0	2	0	0	0	0	1	0	0	1	0	1	0	0	0	0	1	0	0	0	0	0	0	0	1	0	0	1	0	0	0	0	0	0	2
686	NM_001110175	ENSSSCT00000043859	BCAS1	0	0	0	0	0	0	0	0	0	0	0	0	1	0	1	0	0	0	0	0	2	1	0	1	0	0	1	0	0	1	0	1	1	1	1	1	1	0	2	0	1	0	0	2	0	0
687	NM_001110176	ENSSSCT00000008258	PHACTR3	6	2	3	4	9	4	4	5	5	3	5	3	7	6	11	4	7	5	8	7	6	6	4	9	2	2	7	5	3	10	3	4	8	2	5	2	6	6	9	7	8	5	5	6	4	13
688	NM_001110418	ENSSSCT00000061757	KCNA2	0	0	0	0	0	0	1	0	0	0	0	0	0	0	0	0	0	0	1	0	1	0	0	2	1	0	2	1	0	1	0	0	0	0	1	0	0	2	0	1	1	0	0	1	0	1
689	NM_001110419	ENSSSCT00000060977	GNMT	5	1	2	2	8	4	4	5	4	1	3	2	7	5	10	2	6	2	5	7	7	6	5	5	5	3	5	2	2	5	2	6	6	2	5	3	5	11	8	11	21	5	2	8	17	16
690	NM_001110420	ENSSSCT00000007652	SLC7A2	0	0	0	0	0	1	0	0	0	0	0	0	0	1	2	0	1	0	1	1	1	1	0	0	0	0	0	0	0	0	0	0	2	0	0	0	3	1	0	3	2	0	0	1	0	0
691	NM_001110421	ENSSSCT00000043637	SLC7A7	0	0	0	1	2	1	0	0	0	0	0	0	0	0	0	0	1	0	1	0	1	0	0	0	0	0	1	0	0	1	0	0	0	0	1	0	0	0	1	0	1	0	0	1	0	1
692	NM_001110422	ENSSSCT00000045906	SLC5A11	0	0	0	0	1	1	1	0	0	0	0	0	0	0	1	0	1	0	0	1	1	1	0	0	0	0	1	1	0	0	0	0	1	0	0	0	1	2	1	0	3	0	0	1	1	0
693	NM_001110423	ENSSSCT00000042661	AQP4	2	0	0	0	1	1	0	1	0	0	1	0	1	1	0	1	1	0	1	1	1	0	0	2	0	0	0	0	0	1	0	0	1	0	1	0	2	3	0	2	0	0	0	1	1	1
694	NM_001110424	ENSSSCT00000000226	AQP5	13	2	6	7	8	6	10	9	7	3	5	4	6	4	15	3	10	8	10	9	12	12	7	6	10	3	11	5	5	11	5	8	13	2	7	5	12	10	12	13	19	5	6	31	7	16
695	NM_001110425	ENSSSCT00000071305	CD302	0	0	0	1	2	0	0	1	0	0	0	0	0	0	1	0	0	0	0	0	0	0	0	1	0	0	2	2	0	1	0	0	1	0	2	0	1	2	2	1	2	0	1	1	1	1
696	NM_001110426	ENSSSCT00000060429	PEX6	28	9	9	11	21	14	18	18	21	7	13	9	14	15	17	7	21	12	33	21	22	20	16	26	24	7	25	12	13	20	12	17	29	9	19	8	26	27	30	31	12	8	12	27	11	25
697	NM_001110427	#N/A	PTCRA	2	0	0	0	0	0	1	0	0	0	0	0	0	0	0	0	0	0	1	1	0	1	0	0	1	0	0	1	0	0	0	0	2	0	0	0	0	1	0	0	2	0	0	3	0	0
698	NM_001110428	ENSSSCT00000001836	CNPY3	1	0	0	0	0	1	0	2	1	0	0	0	0	0	1	0	1	0	0	2	2	1	0	1	0	0	0	0	0	1	0	0	0	0	0	0	3	0	1	0	1	0	1	1	0	0
699	NM_001110429	ENSSSCT00000073227	MEA1	0	0	0	0	0	2	1	0	0	0	0	0	0	0	0	0	0	0	0	0	0	0	0	0	0	0	2	0	0	0	0	0	1	0	1	0	2	2	2	2	0	0	0	2	0	1
700	NM_001110430	ENSSSCT00000065541	CSTF1	96	48	95	71	81	96	102	69	73	40	103	69	204	114	108	58	158	90	155	137	112	250	174	119	154	77	245	120	63	185	97	139	81	41	89	57	130	115	89	87	155	60	54	110	43	109
701	NM_001110431	ENSSSCT00000008204	CASS4	1	0	0	0	1	1	1	1	0	0	0	0	2	0	2	1	1	0	0	0	1	0	0	1	0	0	1	1	0	1	0	0	0	0	1	0	1	1	2	0	1	0	0	1	0	1
702	NM_001110432	ENSSSCT00000008206	RTFDC1	118	55	72	109	266	236	183	168	197	40	109	107	184	98	226	134	317	118	202	184	222	295	217	391	243	80	207	222	88	310	150	182	272	121	192	136	365	166	156	315	160	55	108	192	107	239
703	NM_001111256	ENSSSCT00000075061	SERPINB9	0	0	0	0	2	2	1	0	1	0	0	0	0	0	1	0	0	1	1	1	3	0	1	0	1	0	0	1	0	2	0	2	1	0	0	1	0	1	1	1	0	0	0	1	1	1
704	NM_001111257	ENSSSCT00000049531	LMNA	0	0	0	0	0	0	0	0	0	0	0	0	1	0	2	0	0	0	1	0	1	2	0	0	0	0	0	0	0	0	0	1	1	0	1	0	2	1	0	1	1	0	1	2	0	0
705	NM_001111258	ENSSSCT00000056522	IFNGR2	1	0	0	0	0	0	0	0	1	0	1	0	0	0	1	0	0	0	2	0	1	1	0	1	0	0	2	0	0	0	0	1	1	0	0	0	1	1	0	0	1	0	1	2	0	1
706	NM_001112678	ENSSSCT00000050353	SELL	10	1	2	3	9	5	5	6	7	2	6	5	12	6	12	4	5	6	7	6	11	8	6	7	5	2	9	6	2	6	3	9	6	6	5	6	20	10	14	15	9	9	4	11	7	14
707	NM_001112679	ENSSSCT00000042503	CBLN1	0	0	0	0	1	1	0	1	1	0	0	0	0	0	3	0	2	0	0	1	0	1	0	0	0	0	2	0	0	0	0	0	2	0	0	0	4	1	0	1	0	0	1	1	1	0
708	NM_001112680	ENSSSCT00000002221	CBLN3	1	0	0	0	0	1	1	0	1	0	0	0	1	0	1	1	1	0	0	0	0	2	1	1	2	0	3	0	0	0	0	0	1	0	0	0	1	0	0	1	0	0	0	3	0	1
709	NM_001112681	ENSSSCT00000082822	TKT	249	75	94	100	214	253	149	298	144	50	136	126	183	171	270	128	890	622	845	1186	947	1174	880	789	532	488	987	630	365	1006	352	834	960	367	1249	406	671	1039	1384	907	38	24	22	53	47	75
710	NM_001112682	ENSSSCT00000016234	AQP11	36	11	13	19	41	26	29	24	17	10	16	22	31	19	26	15	9	7	15	10	9	23	15	12	7	5	16	11	6	13	6	10	45	26	77	25	55	90	46	76	39	13	18	34	21	39
711	NM_001112683	ENSSSCT00000047461	AQP8	9	1	2	4	5	8	6	7	3	2	3	2	5	3	4	2	13	5	7	6	12	10	6	12	8	6	12	3	2	7	5	11	6	3	5	5	5	7	7	9	12	4	3	7	5	13
712	NM_001112684	ENSSSCT00000005078	AQP9	1	0	0	0	1	0	0	0	1	0	1	0	1	0	0	0	0	0	0	0	1	1	0	2	1	0	1	1	0	1	0	2	1	0	0	0	2	0	1	0	2	0	0	1	0	1
713	NM_001112685	ENSSSCT00000053286	LMO3	0	0	0	0	0	1	2	0	0	0	0	0	1	0	0	0	1	0	0	1	0	2	0	0	0	0	1	0	0	0	0	1	0	0	0	0	1	1	1	1	0	0	0	1	0	1
714	NM_001112686	ENSSSCT00000042295	LMO4	0	0	0	1	0	0	0	0	1	0	2	0	2	0	1	0	0	1	1	1	1	0	0	1	0	0	1	0	0	0	0	0	1	0	0	0	1	0	1	3	2	0	0	0	0	2
715	NM_001112687	ENSSSCT00000062834	KDM1A	1	0	0	0	0	0	0	0	1	0	0	0	1	0	1	1	0	0	0	0	0	0	0	2	0	0	0	0	0	0	0	1	2	0	1	0	0	0	0	0	0	0	0	3	1	1
716	NM_001112688	ENSSSCT00000002226	CIDEB	2	0	0	0	0	1	1	1	0	0	0	0	1	0	0	0	1	0	0	0	0	0	0	1	1	0	1	0	0	1	0	0	1	0	1	0	1	1	0	0	0	0	0	2	0	2
717	NM_001112689	ENSSSCT00000012648	CIDEC	0	0	0	0	1	2	0	1	0	0	0	0	1	2	0	1	0	0	0	1	1	0	0	1	0	0	0	1	0	0	0	0	1	0	0	0	1	0	0	0	0	1	0	0	0	2
718	NM_001112690	ENSSSCT00000048271	TNFSF13	24	7	15	17	25	28	20	16	27	6	22	17	19	24	36	11	10	5	9	8	8	8	4	8	6	4	7	5	4	8	2	9	26	7	9	10	36	17	26	16	42	18	29	70	30	51
719	NM_001112691	ENSSSCT00000045501	TNFSF12	0	0	0	0	0	0	0	0	1	0	0	0	0	0	0	0	0	0	1	1	1	1	1	0	0	0	1	1	0	1	1	0	0	0	0	0	2	1	1	1	2	0	0	1	0	1
720	NM_001112692	ENSSSCT00000080519	FTO	1	0	0	0	0	1	1	0	0	0	0	0	2	0	0	0	0	0	1	0	1	0	1	0	0	0	0	0	0	2	0	0	1	0	0	0	1	2	1	0	1	0	0	0	0	0
721	NM_001112693	ENSSSCT00000000866	IRAK4	1	0	0	0	1	0	1	1	0	0	1	0	1	1	2	0	0	0	0	0	1	0	1	1	1	0	0	1	0	1	0	0	1	0	0	0	1	0	1	1	1	0	1	0	0	1
722	NM_001112694	ENSSSCT00000049798	SNCB	1	0	0	0	1	1	1	0	0	0	0	0	1	0	0	0	1	0	0	1	1	0	1	1	1	0	2	0	0	1	0	1	2	0	1	0	0	0	2	3	0	0	0	0	1	2
723	NM_001112695	ENSSSCT00000015327	HNRNPAB	331	94	193	111	293	327	231	141	299	90	262	134	440	264	467	168	441	509	854	674	965	1146	732	684	450	417	922	679	202	1070	285	698	150	71	161	140	159	209	175	308	141	51	169	156	95	205
724	NM_001112696	ENSSSCT00000028648	CIDEA	0	0	0	0	0	0	0	0	0	0	0	0	1	0	0	0	0	0	2	0	2	0	0	1	0	0	0	1	0	1	0	2	0	0	0	0	1	1	1	3	0	1	0	2	1	0
725	NM_001113013	ENSSSCT00000064616	PLA2G7	0	0	0	0	1	1	0	0	0	0	0	0	1	0	2	0	2	0	1	0	2	1	0	1	1	0	2	0	0	1	0	0	1	0	0	0	0	1	2	2	0	0	0	2	0	1
726	NM_001113015	ENSSSCT00000075719	CMAH	1	0	1	0	2	2	2	1	0	0	1	1	2	1	3	1	2	1	1	1	2	1	1	1	1	0	1	1	0	2	0	1	3	1	2	1	2	2	3	2	4	1	1	2	1	2
727	NM_001113017	#N/A	RGS16	1	0	0	0	0	1	0	0	0	0	1	0	0	0	2	0	1	0	0	0	0	1	1	1	0	0	0	0	0	1	0	1	1	0	1	0	0	0	2	0	2	0	0	0	0	1
728	NM_001113039	ENSSSCT00000076294	TLR4	6	1	2	1	3	3	5	5	2	1	3	2	3	5	7	4	5	3	5	3	2	3	2	2	2	0	2	2	1	3	2	5	23	7	22	15	17	28	43	22	4	3	3	6	6	12
729	NM_001113041	ENSSSCT00000014293	FADS1	17	5	8	8	30	24	20	11	17	4	11	12	19	12	22	18	233	28	167	76	154	108	87	108	260	33	137	215	66	154	108	337	12	5	7	5	12	8	6	9	5	5	6	8	5	9
730	NM_001113047	ENSSSCT00000006234	CRAT	1	0	0	0	0	1	1	0	1	0	0	0	2	0	2	0	1	0	0	1	1	0	0	0	0	0	1	0	0	0	0	0	0	0	0	0	1	1	1	1	0	1	0	0	1	0
731	NM_001113049	ENSSSCT00000076338	FOXP2	1	0	0	0	1	1	0	1	0	0	1	0	1	0	0	0	2	0	1	1	1	0	0	0	0	0	1	0	0	1	0	1	1	0	0	0	0	1	0	0	1	0	0	0	0	0
732	NM_001113051	ENSSSCT00000041904	CLN3	27	6	11	13	40	27	24	19	22	5	18	10	36	16	33	11	226	68	147	107	212	242	150	202	80	100	202	96	91	205	52	98	32	13	38	14	25	25	43	27	16	11	11	31	12	40
733	NM_001113053	ENSSSCT00000048167	IKBKG	0	0	0	0	2	1	0	1	1	0	0	0	0	0	1	0	2	0	1	0	1	2	0	1	1	0	0	0	0	1	0	2	1	1	0	0	1	3	2	1	0	0	0	1	0	1
734	NM_001113055	ENSSSCT00000089099	LMO1	0	0	0	0	0	0	0	1	0	0	0	0	1	0	2	0	0	1	0	0	1	1	0	1	0	0	0	1	0	0	0	0	0	0	1	0	1	2	0	0	1	0	0	0	1	1
735	NM_001113057	ENSSSCT00000025931	NDP	0	0	0	0	0	2	0	1	1	0	0	0	0	1	1	0	2	0	1	0	1	2	0	0	0	0	1	0	0	2	0	0	1	1	0	0	1	1	2	0	1	0	0	0	1	2
736	NM_001113060	ENSSSCT00000001516	POU5F1	0	0	0	0	1	1	1	0	0	0	0	1	1	0	2	0	1	0	2	1	0	1	1	1	1	0	1	0	0	1	0	0	0	0	0	0	2	0	0	1	2	0	1	0	0	0
737	NM_001113062	ENSSSCT00000090438	CRH	0	0	0	0	1	1	1	1	0	0	1	0	0	0	0	0	1	0	1	0	1	0	1	1	0	0	0	0	0	1	0	2	0	0	0	0	1	2	2	1	1	0	1	3	0	1
738	NM_001113217	ENSSSCT00000052920	RPL7	2377	1007	1124	905	1848	3067	2193	1170	1991	535	1839	729	2538	1320	3453	1220	2815	988	3111	2226	1829	1810	1490	2296	1140	881	1577	1556	558	1412	953	2168	2532	782	2055	1677	2141	2592	2553	2517	1883	598	939	2980	1491	1776
739	NM_001113218	ENSSSCT00000054174	KIR2DL1	0	0	0	0	1	0	0	0	1	0	1	0	2	0	1	0	0	0	2	0	2	0	0	1	0	0	0	0	0	2	1	0	1	0	0	0	1	0	1	0	1	0	0	1	0	1
740	NM_001113219	ENSSSCT00000006847	MOS	1	0	0	0	1	1	0	0	1	0	0	0	1	0	0	1	0	0	0	1	0	1	0	0	0	0	0	0	0	0	0	1	1	0	0	0	1	0	1	0	1	0	1	1	1	2
741	NM_001113220	ENSSSCT00000008467	NCF1	7	1	3	2	7	6	5	3	2	1	1	2	4	1	5	1	5	3	3	6	3	5	3	4	2	2	4	2	1	4	2	6	5	2	5	3	8	7	4	5	5	2	4	8	3	7
742	NM_001113286	#N/A	MUC19	9	1	3	2	5	3	5	5	5	2	4	4	12	6	12	4	3	1	3	5	6	4	3	5	3	2	4	2	1	4	2	3	7	2	5	2	5	8	9	8	10	3	2	5	3	9
743	NM_001113287	ENSSSCT00000045127	LDHB	1	0	0	0	1	0	0	0	0	0	1	0	1	1	1	0	0	0	1	0	2	1	1	0	0	0	0	1	0	0	0	1	1	0	0	0	0	0	0	0	0	0	0	0	0	0
744	NM_001113288	ENSSSCT00000003710	TAS1R3	0	0	0	0	0	1	0	0	1	0	0	0	0	0	2	0	1	1	0	2	1	1	1	0	0	0	1	1	0	2	0	0	0	0	0	0	1	1	2	2	1	0	0	1	1	2
745	NM_001113435	ENSSSCT00000059943	PTPN1	205	42	78	51	217	146	219	135	150	50	153	54	282	106	200	78	58	30	64	49	64	68	48	81	41	34	58	41	32	77	38	89	62	32	54	47	44	46	89	80	77	35	22	66	34	58
746	NM_001113436	ENSSSCT00000049518	LRPAP1	346	104	177	220	208	304	180	138	202	73	204	122	368	166	446	160	478	429	454	469	443	804	374	456	308	261	549	212	148	449	145	537	248	70	258	77	315	345	172	151	59	32	35	86	35	55
747	NM_001113437	ENSSSCT00000000849	LRRK2	58	12	18	28	63	48	32	46	44	22	45	26	51	30	81	41	2	1	4	2	2	4	2	3	3	1	3	2	1	4	2	3	44	20	53	39	62	95	85	85	44	13	20	51	15	33
748	NM_001113438	ENSSSCT00000042660	AQP7	0	0	0	0	0	0	0	1	0	0	0	0	0	2	2	0	0	0	1	0	0	1	0	1	0	0	1	0	0	0	0	0	0	0	1	1	1	2	1	0	1	0	0	0	0	1
749	NM_001113439	ENSSSCT00000028650	PNISR	228	57	48	48	253	112	118	154	92	42	113	113	286	169	226	88	99	45	76	48	66	44	33	71	37	35	46	38	22	91	26	91	126	33	115	65	160	147	270	215	153	55	42	207	78	96
750	NM_001113440	#N/A	MUC20	0	0	0	0	1	1	1	0	1	0	0	0	1	0	1	0	0	0	0	1	1	1	0	1	0	0	1	0	0	0	0	0	1	0	2	1	1	1	1	1	0	0	0	1	0	1
751	NM_001113441	ENSSSCT00000028536	FAM213B	61	9	22	19	50	56	42	31	27	18	18	19	30	32	45	24	17	11	14	10	23	23	15	18	9	8	10	15	6	19	8	14	28	10	28	9	39	35	23	22	388	121	90	348	227	402
752	NM_001113442	ENSSSCT00000019284	UNC45B	10	3	7	4	9	10	15	8	11	4	13	7	23	10	13	9	29	13	21	10	17	36	18	32	18	15	22	11	11	27	7	20	18	5	12	7	25	17	19	21	453	138	182	487	297	424
753	NM_001113443	ENSSSCT00000001092	ECI2	36	13	23	23	26	27	27	22	29	7	33	18	40	13	55	19	1021	416	482	393	1133	844	340	1016	626	546	594	854	606	1069	440	792	41	15	25	22	55	32	41	33	99	69	26	154	60	106
754	NM_001113444	ENSSSCT00000060352	CAPZB	58	13	14	12	59	40	41	28	32	15	25	13	34	34	47	24	247	107	219	69	215	172	136	158	93	51	201	128	43	171	73	135	41	16	28	37	55	35	64	37	53	19	33	70	17	68
755	NM_001113445	ENSSSCT00000042811	G6PC	0	0	0	0	0	0	0	0	1	0	0	0	3	0	0	0	0	0	2	1	1	0	0	0	0	0	2	0	0	1	0	0	0	0	1	0	2	1	2	0	2	0	0	0	0	0
756	NM_001113446	ENSSSCT00000069425	CHORDC1	1	0	0	0	2	0	0	0	0	0	0	0	1	0	0	0	0	0	2	0	1	1	0	1	1	0	2	1	0	2	0	1	2	0	1	0	3	0	2	0	0	0	1	2	1	0
757	NM_001113447	ENSSSCT00000081488	PHYH	0	0	0	0	0	0	0	0	1	0	0	0	0	0	0	0	0	0	0	0	0	1	0	2	0	0	1	0	0	1	1	0	0	0	0	0	1	0	1	2	1	0	0	3	0	3
758	NM_001113448	ENSSSCT00000033972	ATP5E	1	0	0	1	1	1	1	0	0	0	0	0	0	0	3	1	0	0	1	0	1	0	1	1	0	0	0	0	0	1	0	0	1	0	0	0	1	0	0	1	0	0	0	0	0	0
759	NM_001113449	ENSSSCT00000008189	ZFP64	14	4	5	5	18	15	8	11	8	7	9	6	13	11	21	11	26	12	18	29	17	21	13	29	19	10	15	10	7	19	13	12	16	4	15	7	21	15	16	9	26	8	13	38	11	33
760	NM_001113450	ENSSSCT00000008182	KCNG1	1	0	0	0	1	0	1	0	0	0	0	0	0	0	0	0	1	1	1	0	1	2	0	1	1	0	0	0	0	0	0	0	2	0	1	0	0	0	0	0	0	0	0	0	0	1
761	NM_001113451	ENSSSCT00000046677	PPP2R5D	14	4	8	9	22	12	11	7	8	8	8	4	20	11	17	7	61	39	39	21	84	90	46	50	34	26	33	19	11	55	18	46	22	6	16	9	15	20	18	14	15	7	7	26	15	27
762	NM_001113452	ENSSSCT00000034393	NFATC2	0	0	0	1	0	2	0	0	0	0	0	0	0	0	2	0	0	0	0	0	0	1	1	2	1	0	1	0	0	0	0	1	1	0	1	0	0	1	0	1	0	0	0	1	0	2
763	NM_001113695	ENSSSCT00000041968	SLA-DRB1	189	39	82	64	300	171	110	200	200	59	106	106	170	76	275	93	23	13	8	9	23	16	10	19	7	6	17	6	8	11	6	10	570	185	180	111	704	395	410	608	293	167	265	202	243	625
764	NM_001113696	ENSSSCT00000008250	TUBB1	0	0	0	0	0	1	0	1	0	0	0	0	1	0	1	0	0	0	2	0	1	0	0	1	0	0	1	0	0	1	0	1	0	0	0	0	1	1	1	0	0	0	1	0	0	2
765	NM_001113697	ENSSSCT00000008252	PRELID3B	1	0	0	0	0	0	2	0	0	0	0	0	1	1	0	0	0	0	0	0	0	2	1	2	0	0	1	0	0	0	0	0	0	0	1	1	0	1	0	1	2	0	0	0	0	1
766	NM_001113698	ENSSSCT00000033175	NELFCD	1	0	0	0	1	0	0	0	0	0	0	0	0	1	1	0	0	0	0	0	1	0	0	2	1	0	0	0	0	2	0	1	1	0	0	1	2	1	1	1	1	0	0	1	0	0
767	NM_001113699	ENSSSCT00000008207	GCNT7	2	0	0	0	1	0	0	0	0	0	0	0	2	0	0	0	0	0	2	1	1	1	0	0	0	0	1	0	0	2	0	0	0	0	1	0	2	1	1	2	1	1	1	0	0	0
768	NM_001113700	ENSSSCT00000008208	FAM209B	1	0	0	0	1	0	0	1	1	0	1	0	0	1	0	0	0	1	1	0	1	0	1	1	0	1	2	0	0	1	0	1	1	0	0	0	1	2	0	1	1	0	0	0	1	3
769	NM_001113701	ENSSSCT00000008201	FAM210B	37	34	57	39	54	56	100	54	50	25	40	24	88	32	45	37	22	15	35	24	35	34	17	16	17	14	28	11	12	18	19	25	34	13	30	21	68	33	64	46	24	7	14	19	18	16
770	NM_001113702	ENSSSCT00000034266	SLA-2	0	0	0	0	0	0	0	1	0	0	0	0	1	0	1	1	1	1	2	0	2	1	0	0	0	0	1	0	0	1	0	0	0	0	1	0	2	1	1	1	1	0	0	0	0	1
771	NM_001113703	ENSSSCT00000051898	SLA-8	1	0	0	0	0	0	1	1	0	0	0	1	0	0	0	0	0	0	0	0	1	1	0	1	0	0	0	1	0	0	0	0	1	0	1	1	0	1	0	0	0	0	0	0	0	1
772	NM_001113704	ENSSSCT00000001327	SLA-6	155	37	70	22	138	112	54	92	106	32	51	56	124	62	146	63	15	6	25	10	18	26	15	11	11	7	24	13	6	16	8	18	126	60	75	71	277	262	209	147	185	67	109	142	70	203
774	NM_001113706	ENSSSCT00000001609	SLA-DRA	305	76	159	156	448	289	416	290	264	152	270	223	347	297	363	259	7	4	5	8	6	5	3	5	9	2	5	3	4	6	2	6	691	315	274	166	777	368	403	564	420	136	401	513	377	687
775	NM_001113707	ENSSSCT00000001633	SLA-DMB	37	9	27	22	38	45	31	44	26	12	22	17	33	18	67	28	11	7	8	4	10	12	3	5	5	7	8	6	4	7	2	9	107	36	71	34	156	116	95	59	64	39	33	56	35	88
776	NM_001114056	#N/A	SLA-5	0	0	0	0	1	1	1	0	0	0	0	0	0	0	1	0	0	1	1	2	1	0	0	1	1	0	2	0	1	0	1	0	0	0	1	0	0	1	1	2	0	0	0	1	0	2
777	NM_001114062	ENSSSCT00000041818	SLA-DQA1	2	0	0	1	0	1	2	1	1	0	0	1	1	0	1	0	2	1	0	0	1	2	0	0	0	0	0	1	0	1	0	2	0	0	0	0	2	1	0	0	0	0	0	2	0	0
778	NM_001114064	ENSSSCT00000001619	SLA-DOB	0	0	0	0	1	1	1	0	0	0	0	0	0	0	2	1	1	0	0	0	0	1	0	0	0	0	1	0	0	0	0	1	0	0	0	1	0	1	2	1	2	0	1	2	1	0
779	NM_001114269	ENSSSCT00000042467	ACACA	7	1	3	3	6	3	6	3	5	1	5	3	4	3	6	4	17	7	25	10	29	14	13	20	19	7	21	20	8	14	13	35	4	3	7	1	8	9	7	5	6	2	6	6	5	6
780	NM_001114270	ENSSSCT00000010851	SIRT4	1	0	0	0	0	1	0	0	0	0	1	0	0	0	0	0	2	0	2	1	0	0	0	1	1	0	0	0	0	1	0	1	1	0	0	0	0	1	0	1	1	1	0	1	0	2
781	NM_001114271	ENSSSCT00000046012	SIRT2	113	29	59	36	183	141	86	66	78	21	71	35	102	54	196	59	133	80	186	116	104	167	129	100	115	54	133	74	44	201	50	139	336	114	125	110	198	150	282	347	310	157	180	256	215	316
782	NM_001114272	ENSSSCT00000047284	SIRT7	1	0	0	1	0	1	0	1	1	0	0	0	0	0	1	1	0	0	2	0	1	0	0	1	0	0	1	0	0	1	0	1	1	0	0	0	2	1	1	0	0	0	0	0	0	0
783	NM_001114273	ENSSSCT00000014748	SIRT6	24	7	8	12	21	23	12	14	19	8	16	11	30	15	29	6	27	27	27	20	28	45	19	38	26	9	35	27	10	35	13	33	27	11	13	12	26	21	26	33	19	17	22	37	18	24
784	NM_001114274	#N/A	MIC-2	0	0	0	0	1	0	1	0	0	0	0	0	1	0	2	0	1	1	0	0	0	0	0	0	0	0	1	0	0	1	0	0	0	0	1	0	0	1	0	1	1	0	1	1	0	0
785	NM_001114275	ENSSSCT00000053898	NCOA2	0	0	0	0	2	0	0	1	1	0	0	0	2	1	0	0	1	0	0	0	1	0	0	0	1	0	0	1	0	0	0	0	0	0	0	0	1	1	1	1	0	1	0	0	1	2
786	NM_001114276	ENSSSCT00000050895	NCOA3	1	0	0	0	1	1	0	0	1	0	0	0	0	0	2	0	1	0	1	1	1	2	0	0	1	0	1	0	0	0	0	0	2	0	1	0	0	0	0	2	1	1	0	2	0	0
787	NM_001114277	ENSSSCT00000033324	NOD1	2	0	0	0	0	0	0	0	1	0	0	0	0	0	1	0	1	1	0	0	1	1	0	0	0	0	1	0	0	0	0	2	0	0	1	0	1	1	2	2	1	1	0	0	1	1
788	NM_001114278	ENSSSCT00000010125	SCD5	326	132	84	219	407	197	172	200	211	75	213	87	301	209	316	163	2	2	5	3	3	5	3	3	3	3	2	3	2	5	2	5	24	13	24	18	38	32	30	28	13	4	16	12	8	26
789	NM_001114279	ENSSSCT00000011540	CHUK	0	0	0	0	2	0	1	1	1	0	0	0	1	0	0	0	1	0	1	0	1	0	1	0	0	0	0	0	0	0	0	1	2	0	0	0	1	1	2	1	2	0	0	1	0	2
790	NM_001114280	ENSSSCT00000036555	MAP3K7	1	0	0	1	0	1	0	1	0	0	0	0	1	0	1	0	1	0	1	0	1	0	0	1	0	0	2	0	0	1	0	0	2	0	0	1	0	2	0	1	0	0	0	1	1	0
791	NM_001114281	ENSSSCT00000014191	RELA	11	2	2	3	6	5	9	5	4	2	5	4	10	4	9	5	7	3	7	6	12	9	4	9	4	6	14	4	5	15	3	10	8	2	5	4	11	10	8	8	10	3	2	12	6	6
792	NM_001114282	ENSSSCT00000005069	CCNB2	0	0	0	0	0	0	1	0	0	0	1	0	0	0	1	0	1	0	0	0	0	1	1	0	0	0	1	1	0	1	1	0	1	0	1	0	0	1	1	0	0	0	0	2	0	0
793	NM_001114283	ENSSSCT00000023345	AIMP1	296	69	208	165	522	294	409	334	217	91	228	175	323	137	301	162	155	181	238	256	180	393	187	191	122	111	411	262	83	177	196	216	536	125	472	170	688	455	430	342	540	247	339	684	420	620
794	NM_001114284	ENSSSCT00000040918	RPL5	2035	816	1520	1811	2232	3137	2806	1593	1277	1115	1215	1882	4170	2109	2683	1390	3284	1691	3425	2696	2646	2640	1325	1663	2185	1065	3283	2172	860	2614	949	2150	2961	1496	2316	1482	2886	3038	3808	4524	1603	607	690	2242	1288	2375
795	NM_001114285	ENSSSCT00000019532	EFNB3	3	0	0	0	1	0	0	0	1	0	1	0	1	1	0	0	1	1	0	0	0	0	0	1	0	0	0	1	0	1	0	0	1	0	0	0	0	2	0	1	1	0	0	1	0	2
796	NM_001114286	ENSSSCT00000051178	EFNB2	1	0	0	0	2	1	1	1	1	0	0	1	1	0	2	0	1	0	0	0	0	0	0	0	0	0	0	0	0	1	0	0	0	0	1	1	1	1	1	1	0	0	1	1	1	1
797	NM_001114287	#N/A	SGCB	0	0	0	0	0	0	1	0	1	0	1	0	2	0	0	0	0	0	1	0	1	1	0	2	1	0	0	0	0	0	0	0	0	0	0	0	2	1	2	2	0	0	1	0	1	2
798	NM_001114288	ENSSSCT00000012527	SPCS1	688	216	548	472	968	739	1293	906	678	225	394	434	1310	564	1188	660	500	273	615	680	543	945	502	657	555	229	909	327	285	626	367	771	631	266	537	314	812	539	830	718	825	206	229	542	350	902
799	NM_001114289	ENSSSCT00000058978	CXCL9	57	35	26	12	76	66	24	26	52	7	49	29	41	29	174	55	6	4	8	6	7	8	4	7	3	2	5	2	2	6	3	7	23	85	9	27	181	164	27	51	59	47	26	46	33	112
800	NM_001114670	ENSSSCT00000065505	TYK2	0	0	0	0	0	0	1	0	0	0	1	0	1	0	1	0	1	1	1	2	1	0	0	2	1	0	2	0	0	1	0	2	0	0	0	1	1	0	1	2	0	1	0	0	0	2
801	NM_001114671	ENSSSCT00000064933	KEAP1	191	64	42	76	231	187	162	127	130	31	76	64	187	80	115	109	145	101	139	214	198	118	158	233	165	94	264	168	73	236	132	153	236	45	90	77	243	144	133	116	238	120	156	293	139	218
802	NM_001114672	ENSSSCT00000032685	ATP9A	1	0	0	0	0	0	0	0	0	0	0	0	0	1	0	0	1	0	0	1	1	0	1	0	2	0	1	0	0	1	0	0	1	0	1	0	1	3	0	1	0	0	0	2	0	1
803	NM_001114673	ENSSSCT00000008186	SALL4	1	0	0	0	0	2	0	0	0	0	0	0	2	0	0	0	1	0	0	0	0	1	0	1	0	0	1	0	0	0	0	1	1	0	0	0	2	1	1	0	2	0	0	0	0	1
804	NM_001114674	#N/A	TSHZ2	65	31	46	22	122	156	84	68	71	23	76	89	122	100	138	79	29	7	19	9	28	20	9	20	6	7	12	12	4	16	10	16	131	37	115	73	171	197	191	166	73	29	60	77	65	82
805	NM_001114675	ENSSSCT00000001540	PRRC2A	35	7	13	16	26	41	41	35	39	4	19	14	42	16	56	22	73	48	75	70	119	112	47	83	82	38	69	48	46	100	23	112	29	7	14	25	28	21	30	52	53	23	25	50	20	62
806	NM_001114676	ENSSSCT00000048726	LIMA1	38	6	13	8	22	16	13	25	18	9	9	19	23	16	23	12	216	95	172	70	112	203	70	101	95	85	165	89	84	191	70	160	22	16	27	26	42	45	46	55	15	10	12	20	11	22
807	NM_001115136	ENSSSCT00000002537	GPX2	0	0	0	0	0	1	0	0	0	0	0	0	0	0	1	1	0	0	0	0	1	0	1	0	0	0	1	0	0	0	0	0	1	0	2	0	2	0	1	2	1	0	0	2	0	1
808	NM_001115155	ENSSSCT00000046829	GPX3	288	109	136	279	448	374	502	225	219	226	212	186	813	247	560	302	9	4	16	4	7	8	9	8	8	7	5	5	6	14	5	7	301	48	197	141	231	221	305	344	64	27	53	51	36	78
809	NM_001122983	ENSSSCT00000042273	ODC1	0	0	0	0	2	1	1	1	2	0	0	0	2	0	1	0	0	0	1	0	1	0	0	0	1	0	1	1	0	1	0	0	0	0	0	0	2	1	0	1	0	0	0	0	0	2
810	NM_001122984	ENSSSCT00000084547	MFGE8	0	0	0	0	2	0	0	0	0	0	0	0	0	0	1	0	0	0	0	0	1	1	2	0	0	0	0	1	1	0	0	0	2	0	0	0	0	1	0	1	3	0	0	2	1	1
811	NM_001122985	ENSSSCT00000014473	F2	10	3	5	6	8	9	7	6	8	2	5	6	10	5	10	5	14	7	13	12	14	13	10	18	12	13	13	15	12	15	10	16	28	6	13	7	29	18	14	30	11	6	8	19	6	13
812	NM_001122986	ENSSSCT00000000167	RTCB	136	41	55	80	85	131	154	100	132	32	55	76	96	101	203	63	197	146	204	131	194	176	179	182	124	56	258	94	49	124	91	168	113	34	87	35	141	136	112	123	94	52	43	85	88	114
813	NM_001122987	ENSSSCT00000009047	HK2	1	0	0	0	0	0	0	0	1	0	1	0	0	0	0	0	0	0	2	0	1	1	1	2	0	0	0	0	0	1	0	0	2	0	0	0	1	2	1	0	0	1	1	0	1	2
814	NM_001122988	ENSSSCT00000040907	HMGCR	190	47	49	70	198	162	62	115	77	27	100	46	154	89	168	52	106	27	40	38	75	56	48	85	78	34	104	34	51	53	35	83	15	6	17	8	21	22	24	27	21	4	10	10	10	24
815	NM_001122990	ENSSSCT00000008027	NNAT	12	3	4	9	21	14	17	7	8	5	15	6	22	11	22	9	16	11	19	11	11	17	13	11	6	5	13	10	7	10	7	17	317	30	54	212	296	65	412	600	20	6	13	24	11	26
816	NM_001122991	ENSSSCT00000047132	ASCL2	3	0	1	0	4	2	2	1	2	1	1	2	2	2	4	1	155	118	219	214	201	248	141	120	37	39	109	101	33	113	99	99	3	1	2	1	2	4	4	6	3	2	1	4	2	6
817	NM_001122994	ENSSSCT00000014704	OAZ1	2561	513	688	894	1572	2104	1589	934	1575	422	1029	949	2735	1259	3127	1236	1432	602	1218	1032	1040	1672	1010	1716	757	323	881	951	623	1282	634	1487	1289	515	1229	546	2442	1804	2588	1876	1607	350	547	1566	493	2151
818	NM_001122995	#N/A	OAZ2	1	0	0	0	1	0	0	0	0	0	0	0	1	1	1	0	1	1	0	0	0	2	0	2	0	0	1	0	0	0	0	1	1	0	0	0	2	1	1	0	0	0	0	1	0	0
819	NM_001122996	ENSSSCT00000045777	OAZ3	0	0	0	0	1	1	1	0	1	0	0	0	1	0	2	1	0	0	2	0	1	0	1	0	1	0	1	0	0	2	0	0	1	1	1	0	1	0	0	1	1	0	0	0	0	1
820	NM_001123042	ENSSSCT00000009251	SLC3A1	5	2	2	5	6	6	7	4	5	2	9	6	7	5	9	4	312	118	244	171	230	199	110	336	271	88	254	221	86	379	120	388	6	2	3	4	5	5	5	8	13	4	4	10	4	9
821	NM_001123043	ENSSSCT00000032725	HPCAL4	0	0	0	0	1	1	1	0	2	0	1	0	0	0	1	1	1	1	0	1	1	1	0	0	0	0	0	0	0	0	0	0	0	0	0	0	0	1	1	2	1	0	0	2	1	1
822	NM_001123069	ENSSSCT00000035204	ABCF1	2	0	0	1	1	1	0	0	1	0	0	0	0	0	1	0	0	1	0	0	1	0	0	1	0	0	0	0	0	2	0	0	1	0	0	0	0	2	0	1	0	0	0	0	0	1
823	NM_001123070	ENSSSCT00000034032	ACE2	1	0	0	0	1	0	1	0	0	0	0	0	0	1	3	0	0	0	2	0	0	1	0	0	0	0	1	0	0	0	0	0	0	0	2	0	0	1	2	1	1	0	0	1	0	1
824	NM_001123071	ENSSSCT00000034395	ADNP	343	56	131	113	464	392	333	223	290	122	187	146	221	284	317	187	248	106	188	112	162	278	169	251	156	52	150	106	88	117	131	245	201	78	150	186	327	256	209	297	259	132	189	175	179	418
825	NM_001123072	ENSSSCT00000065003	ADRA1A	1	0	0	0	1	0	0	0	0	0	0	1	0	0	1	0	0	1	0	1	0	1	0	1	0	0	1	1	0	2	0	0	0	0	0	0	0	1	1	2	0	0	0	0	0	1
826	NM_001123073	ENSSSCT00000007811	ADRA1D	1	0	0	0	0	1	0	0	1	0	1	0	2	0	0	0	0	0	2	1	1	1	0	0	0	0	1	0	0	0	0	0	0	0	1	0	2	0	1	1	0	0	0	0	0	0
827	NM_001123074	ENSSSCT00000011646	ADRB1	6	2	4	5	7	7	5	4	3	3	6	4	12	6	11	4	10	8	7	4	6	9	3	7	6	4	8	5	4	10	4	7	7	4	8	7	8	13	11	11	7	5	8	16	4	15
828	NM_001123076	ENSSSCT00000052984	AMPD1	0	0	0	0	0	1	0	0	0	0	0	1	2	0	1	0	0	1	1	1	0	1	0	0	0	0	0	0	0	1	0	0	1	0	0	0	1	0	1	2	1	0	0	0	0	1
829	NM_001123077	ENSSSCT00000019437	ASPA	0	0	0	0	1	0	2	0	1	0	0	0	2	0	0	0	1	0	1	0	1	0	1	0	1	0	1	0	0	0	0	0	1	0	1	0	1	1	2	0	0	0	0	2	0	1
830	NM_001123078	ENSSSCT00000064502	ATF4	0	0	0	0	2	0	1	0	1	0	1	0	1	1	0	0	0	0	0	0	1	1	0	0	1	0	0	0	0	0	1	1	0	0	0	0	1	2	1	0	0	0	0	1	0	0
831	NM_001123079	ENSSSCT00000014905	ATG4D	2	0	0	0	2	0	1	0	1	0	1	1	2	0	0	0	0	0	2	0	0	0	1	0	1	0	0	0	0	0	1	1	1	0	0	1	0	0	0	0	2	0	0	0	2	1
832	NM_001123080	ENSSSCT00000016371	ATM	1	0	0	0	2	1	0	0	0	0	0	0	0	0	1	1	1	0	1	1	1	1	1	0	0	0	2	0	0	0	0	0	1	0	0	0	1	1	0	0	1	0	0	2	0	1
833	NM_001123081	ENSSSCT00000080021	ATXN3	2	0	0	0	1	0	1	1	1	0	0	0	2	1	0	1	1	0	0	0	1	0	1	1	0	0	0	0	0	0	0	0	1	0	1	1	2	1	0	2	2	0	1	1	0	1
834	NM_001123082	ENSSSCT00000008177	BCAS4	13	2	5	6	19	14	11	11	9	3	10	8	23	12	31	12	38	16	41	35	31	62	17	27	28	20	41	29	16	32	26	54	13	7	7	4	26	13	13	13	15	6	6	16	6	7
835	NM_001123083	ENSSSCT00000039172	BCKDHA	1	0	0	0	0	0	1	1	1	0	0	0	0	0	1	0	0	0	1	0	1	1	0	2	0	0	0	0	0	1	0	0	1	0	0	0	2	0	0	2	1	0	1	1	0	0
836	NM_001123084	ENSSSCT00000002035	BLM	2	0	0	0	1	1	1	1	0	0	1	0	0	0	1	1	1	0	0	0	0	0	0	0	0	0	0	1	0	0	0	1	2	0	0	0	1	3	0	1	1	1	1	2	0	1
837	NM_001123085	ENSSSCT00000001637	BRD2	1	0	0	0	0	1	1	1	0	0	0	0	2	0	1	0	2	0	0	0	0	2	0	0	1	0	1	0	0	0	0	0	1	0	0	0	1	0	0	1	2	0	0	1	0	2
838	NM_001123086	ENSSSCT00000028173	BSG	2	0	0	0	1	1	0	0	0	1	0	0	1	1	1	0	0	0	0	0	0	1	0	1	1	0	0	0	0	2	0	0	0	0	2	1	2	0	2	3	0	1	1	1	1	0
839	NM_001123087	ENSSSCT00000008253	ZNF831	2	0	0	0	0	0	1	0	0	0	0	0	2	0	0	0	1	0	2	1	1	1	1	2	0	0	1	0	0	0	0	1	0	0	0	0	2	1	1	1	1	0	1	1	0	1
840	NM_001123088	ENSSSCT00000008225	C17H20orf85	3	0	1	2	4	2	3	2	2	0	1	1	2	1	4	1	2	2	3	2	4	4	2	4	2	1	2	1	1	2	1	3	4	1	3	2	3	3	5	5	5	2	1	3	3	5
841	NM_001123089	ENSSSCT00000079853	C4A	1701	696	711	721	2250	1167	1977	1002	1281	474	792	987	2119	1403	1644	673	20	8	14	8	12	10	12	12	9	4	17	13	6	13	10	19	423	93	97	230	597	259	444	782	72	24	22	31	39	42
842	NM_001123090	ENSSSCT00000001846	RRP36	69	20	41	46	58	89	90	52	59	25	48	26	55	57	103	40	75	46	65	49	60	117	68	93	66	39	60	81	31	98	58	105	73	33	61	37	111	50	49	69	48	42	32	71	53	75
843	NM_001123091	ENSSSCT00000018113	CAV2	11	5	6	8	18	10	14	7	9	5	10	5	20	14	21	8	6	4	5	4	7	4	3	4	5	2	3	3	2	7	2	5	285	82	173	178	234	445	463	531	105	63	87	128	74	191
844	NM_001123092	ENSSSCT00000008199	CBLN4	1	0	0	0	1	0	0	0	1	0	0	0	0	0	0	0	0	0	0	1	0	0	0	0	0	0	0	0	0	0	0	0	1	0	0	0	0	0	1	0	0	1	0	2	0	0
845	NM_001123093	ENSSSCT00000028566	CD163L1	1	0	0	0	0	0	0	1	2	0	0	0	0	0	1	0	0	0	0	1	1	1	0	0	0	0	0	0	0	3	0	1	0	0	0	0	1	0	1	0	0	0	0	0	0	0
846	NM_001123094	ENSSSCT00000004368	CDC20	1	0	0	0	1	1	2	0	0	0	0	0	0	0	1	0	1	0	1	0	0	1	0	1	0	0	0	0	0	1	0	0	0	0	0	1	1	1	1	0	1	0	1	0	2	1
847	NM_001123095	ENSSSCT00000015655	CDC25C	24	5	8	7	19	14	13	7	10	4	9	4	20	8	23	11	42	40	57	34	38	43	36	35	14	12	27	23	10	56	17	22	19	4	9	9	14	14	11	14	12	6	7	10	7	20
848	NM_001123096	ENSSSCT00000045428	CDC37	116	34	101	69	128	210	145	85	137	33	122	39	191	78	179	68	164	91	215	133	157	189	100	207	131	88	138	128	81	121	107	113	101	52	78	54	144	139	181	177	115	106	107	215	124	178
849	NM_001123097	ENSSSCT00000028348	CDK4	151	46	73	54	105	192	199	123	109	57	86	86	195	67	145	76	215	144	176	144	247	279	141	214	97	98	317	129	75	243	87	143	150	38	72	80	149	145	156	145	140	40	45	72	69	120
850	NM_001123098	ENSSSCT00000022419	CHRM3	1	0	0	0	1	0	0	0	0	0	1	0	1	0	1	0	1	0	0	1	1	0	1	0	0	0	1	0	0	1	0	0	1	0	0	0	1	1	0	1	1	0	1	0	1	0
851	NM_001123099	ENSSSCT00000017523	CLK1	209	113	91	103	300	348	204	130	197	126	226	120	456	203	361	104	106	51	146	117	76	139	93	146	50	40	129	67	38	128	36	135	405	94	392	193	426	213	583	426	375	70	116	477	113	140
852	NM_001123100	ENSSSCT00000058690	CMKLR1	1	0	0	0	1	2	0	0	0	0	0	0	0	0	0	0	1	0	1	0	0	0	0	0	0	0	1	0	0	1	0	1	1	0	0	0	2	0	1	1	1	0	0	0	0	2
853	NM_001123101	ENSSSCT00000018214	TBRG4	0	0	0	0	1	1	0	1	0	0	0	1	1	1	2	0	0	0	1	1	0	0	0	0	0	1	0	1	0	1	0	0	3	0	0	0	0	0	0	0	2	0	1	0	0	1
854	NM_001123102	ENSSSCT00000007187	CREB3L4	1	0	1	1	1	1	0	0	0	0	0	0	0	1	0	0	0	0	1	1	1	2	0	0	0	0	1	0	0	1	0	0	1	0	0	0	0	0	0	0	0	1	1	1	0	1
855	NM_001123103	ENSSSCT00000036323	ATF6B	75	15	24	22	87	56	50	40	54	9	38	26	76	40	62	24	50	34	61	59	81	91	38	67	34	22	69	46	20	61	20	71	77	24	63	49	52	77	49	87	66	19	36	47	24	46
856	NM_001123104	ENSSSCT00000008249	CTSZ	29	5	10	17	22	23	37	21	26	7	23	16	30	28	44	20	2462	404	1540	679	2000	1508	829	1660	1355	706	1077	714	723	1163	1082	2565	122	69	171	58	273	276	205	240	58	15	48	84	51	95
857	NM_001123105	ENSSSCT00000035030	DDR1	0	0	0	0	0	1	1	0	1	0	0	0	2	0	2	0	0	0	0	1	0	2	0	1	1	0	0	0	0	1	1	0	0	0	0	0	2	1	2	1	1	0	0	1	1	3
858	NM_001123106	ENSSSCT00000084319	DHX16	2	0	0	0	1	0	1	0	0	0	0	1	0	0	2	0	0	0	1	0	0	1	1	1	0	0	0	0	0	1	0	0	2	0	2	1	2	0	2	2	1	1	0	1	0	2
859	NM_001123107	ENSSSCT00000008197	DOK5	0	0	0	0	0	0	2	0	0	0	0	0	2	1	0	1	0	0	1	0	2	0	1	1	0	0	0	0	0	0	1	1	1	0	1	0	0	1	1	0	1	1	0	2	1	1
860	NM_001123108	ENSSSCT00000025609	DRD1	0	0	0	0	2	0	2	1	0	0	0	0	0	0	0	0	0	0	0	0	2	0	0	0	0	0	1	1	0	0	0	1	1	0	0	0	2	0	0	0	1	0	0	2	0	0
861	NM_001123109	ENSSSCT00000081071	S1PR5	4	1	2	2	2	4	3	3	3	1	3	2	2	3	6	1	7	3	4	8	8	6	6	11	7	2	8	2	3	7	3	8	8	2	5	2	4	6	3	8	6	3	2	7	5	10
862	NM_001123110	ENSSSCT00000007152	EFNA1	1	0	0	0	0	0	0	0	0	0	0	0	1	0	2	0	1	0	1	0	0	1	0	2	1	0	0	0	0	0	0	0	0	0	0	0	0	0	1	2	1	0	0	1	0	1
863	NM_001123111	ENSSSCT00000001582	EGFL8	14	5	12	11	24	31	22	11	27	6	22	23	25	28	48	27	18	9	16	11	8	20	8	17	12	6	16	6	7	16	5	19	65	25	21	23	52	31	50	88	22	12	15	29	8	29
864	NM_001123112	ENSSSCT00000003648	FCAR	1	0	0	0	1	1	1	0	0	0	0	0	0	0	0	0	0	1	1	1	1	1	1	2	1	0	0	0	0	0	0	1	0	0	1	0	1	2	0	1	1	0	1	0	0	2
865	NM_001123113	ENSSSCT00000002650	FOS	158	115	38	32	296	208	82	81	153	145	267	409	310	363	775	215	96	21	60	24	59	47	44	63	122	16	94	35	33	89	45	117	183	8	55	300	190	36	288	337	71	19	96	340	49	116
866	NM_001123114	ENSSSCT00000034718	GABBR1	2	0	0	0	2	0	1	1	1	0	0	0	1	0	1	0	1	0	0	0	0	0	1	2	0	0	0	0	0	0	0	1	0	0	0	0	1	1	0	1	1	0	0	1	0	1
867	NM_001123115	#N/A	GNAI1	1	0	1	0	1	0	0	2	0	0	0	0	0	0	1	0	0	1	1	0	1	1	0	0	0	0	2	0	0	1	0	0	0	0	1	0	1	0	1	1	1	1	0	0	0	0
868	NM_001123116	ENSSSCT00000012477	GNAI2	3	0	0	0	0	0	0	0	0	0	1	0	2	0	0	0	1	0	1	1	0	1	1	0	0	0	0	2	0	2	0	1	0	0	1	0	2	1	0	0	0	0	0	0	0	1
869	NM_001123117	ENSSSCT00000007475	GNAI3	0	0	0	0	1	0	0	1	0	0	0	0	1	1	1	0	0	0	0	1	0	1	1	2	1	0	1	1	0	0	0	1	1	0	0	0	1	0	2	0	0	0	1	1	0	2
870	NM_001123118	ENSSSCT00000048531	GPR4	0	0	0	0	1	0	2	0	0	0	1	0	1	0	1	0	1	0	0	1	0	1	1	1	0	0	0	1	0	1	0	0	1	0	1	0	1	2	1	0	1	0	0	1	0	2
871	NM_001123119	ENSSSCT00000001592	GPSM3	1	0	0	0	0	1	1	1	1	0	0	0	0	1	2	0	0	0	0	1	0	0	1	2	0	0	0	0	0	1	0	0	0	0	1	0	2	2	2	1	0	0	0	1	0	1
872	NM_001123120	#N/A	GTF2H4	0	0	0	1	0	1	1	1	0	0	1	0	0	0	2	0	0	1	1	1	1	1	0	0	1	1	0	0	0	0	0	1	0	0	1	0	1	0	0	1	1	0	1	0	0	0
873	NM_001123121	ENSSSCT00000040486	GUSB	345	23	42	88	199	103	83	212	88	68	85	91	184	78	186	78	39	13	50	22	23	23	13	33	33	31	27	29	24	37	20	35	116	87	123	111	172	164	180	139	35	17	55	53	28	64
874	NM_001123122	ENSSSCT00000010051	H2AFZ	285	176	301	230	294	367	531	333	378	143	451	214	494	362	606	344	1555	1125	1913	1567	1310	1484	654	1731	738	460	1471	914	430	1117	676	1404	302	260	258	149	594	362	445	273	155	115	154	377	152	442
875	NM_001123123	ENSSSCT00000086068	ATAT1	1	0	0	0	0	1	0	1	0	0	0	1	2	1	0	0	0	0	1	0	0	0	0	1	0	0	1	0	0	0	0	0	0	0	0	0	2	2	1	0	0	0	0	0	1	1
876	NM_001123124	ENSSSCT00000051506	HIF1A	17	5	3	7	15	9	14	10	11	7	7	7	31	13	20	4	16	15	15	14	19	12	17	20	16	7	22	15	9	16	10	28	6	2	5	4	6	6	6	4	8	5	3	8	3	9
877	NM_001123125	ENSSSCT00000039173	HPCA	2	0	0	0	0	0	1	0	0	0	0	1	0	0	1	0	1	0	0	0	1	1	0	0	0	0	2	0	0	0	0	2	2	0	0	0	1	0	2	1	1	0	0	0	1	2
879	NM_001123127	ENSSSCT00000085942	HSPA6	23	14	9	5	31	38	17	8	15	5	27	5	24	22	55	11	9	6	11	3	9	8	3	6	4	4	6	3	3	10	2	8	14	9	7	15	20	23	20	27	13	10	10	61	9	13
880	NM_001123128	ENSSSCT00000032249	HSPA1L	1	0	0	0	0	0	0	1	0	0	0	0	0	1	0	0	0	1	1	0	0	0	0	1	0	0	1	0	0	1	0	0	0	0	0	0	0	0	3	1	3	0	0	2	1	0
881	NM_001123129	ENSSSCT00000019021	IGFBP4	2	0	0	0	2	1	0	0	0	0	0	0	1	0	2	0	1	0	0	1	1	1	1	1	1	0	1	1	1	1	0	1	1	0	0	0	1	1	0	2	1	0	0	1	0	0
882	NM_001123131	ENSSSCT00000087047	ITM2C	1087	661	1192	940	2198	1231	1884	1525	1253	406	1497	827	1210	779	2257	699	52	30	129	92	113	62	51	56	36	53	68	52	33	101	49	77	341	294	261	281	576	500	703	620	210	89	160	211	150	305
883	NM_001123132	ENSSSCT00000001361	ZFP57	8	1	1	2	9	7	9	7	6	0	3	3	6	4	6	3	8	6	9	6	8	7	4	7	3	3	6	4	3	5	3	9	6	3	8	3	13	6	8	10	6	7	5	9	7	13
884	NM_001123133	ENSSSCT00000003951	LIN28A	1	0	0	0	0	1	0	0	0	0	0	0	1	0	0	1	0	1	1	0	2	0	1	0	1	0	1	0	0	1	0	2	2	1	2	0	0	2	0	3	0	0	1	0	0	0
885	NM_001123134	ENSSSCT00000059522	LIPA	1	0	0	0	2	0	0	0	1	0	1	0	0	0	1	1	1	0	1	0	0	0	1	4	0	0	1	0	0	1	0	0	0	0	1	1	1	1	2	2	2	0	0	1	0	2
886	NM_001123135	ENSSSCT00000070822	PLIN5	1	0	0	0	1	0	0	0	1	0	0	0	2	0	0	0	1	1	0	0	1	0	0	2	0	0	1	0	0	2	0	1	1	0	1	0	1	0	1	0	1	0	0	1	1	1
887	NM_001123136	ENSSSCT00000061520	LSM2	91	17	34	27	75	77	59	56	47	18	43	33	74	35	99	40	176	83	197	151	170	121	153	106	70	47	112	91	56	137	71	106	145	27	83	31	146	83	129	102	52	26	64	79	30	94
888	NM_001123137	ENSSSCT00000008200	MC3R	1	0	1	0	2	1	1	1	1	0	1	0	1	1	0	0	1	1	2	1	0	0	0	0	0	0	1	0	0	1	1	1	1	1	0	0	1	1	1	2	1	0	0	1	0	2
889	NM_001123138	ENSSSCT00000086374	MDC1	0	0	0	0	0	1	0	1	1	0	0	0	2	0	0	0	2	0	1	0	0	0	1	1	1	0	0	0	0	1	0	1	1	0	2	0	3	1	0	0	1	0	0	0	0	1
890	NM_001123139	ENSSSCT00000089100	MOG	3	0	0	0	0	0	1	0	0	0	0	0	1	0	1	0	1	0	1	0	2	1	0	1	0	0	1	0	0	0	0	0	2	0	0	0	0	2	0	1	1	0	0	1	0	0
891	NM_001123140	ENSSSCT00000027559	MRPS18B	130	66	96	108	208	240	249	200	261	56	132	79	220	108	253	120	158	159	207	199	333	250	192	281	197	123	189	109	119	156	77	163	268	64	88	87	300	189	144	141	251	114	124	214	133	277
892	NM_001123141	ENSSSCT00000061472	MYH4	0	0	0	1	1	1	1	1	0	0	0	0	1	0	2	0	0	0	0	0	1	0	0	1	0	0	2	0	0	0	0	0	2	0	0	0	2	2	0	2	0	0	1	1	0	0
893	NM_001123142	ENSSSCT00000016949	NCF2	1	0	0	0	1	1	1	0	0	0	1	1	0	1	1	0	1	0	1	1	1	0	0	1	1	0	2	1	0	2	0	1	1	0	1	0	1	1	2	0	0	0	0	1	0	1
894	NM_001123143	ENSSSCT00000003649	NCR1	1	0	0	0	0	0	0	0	0	0	0	0	1	1	2	0	0	1	1	1	1	1	0	0	0	0	1	0	0	0	0	1	1	0	0	1	2	0	2	0	2	0	0	2	0	0
895	NM_001123144	ENSSSCT00000005336	NDN	1	0	0	0	0	0	0	0	0	0	0	0	2	0	1	0	1	0	0	1	0	1	1	1	0	0	2	1	0	0	0	0	2	0	0	0	0	0	0	2	0	0	1	0	0	0
896	NM_001123145	ENSSSCT00000055284	NMB	2	0	0	0	0	0	0	1	1	0	0	1	0	0	0	0	1	0	0	1	0	1	1	1	1	0	1	1	0	0	0	1	0	0	0	0	0	1	0	2	1	0	0	1	0	0
897	NM_001123146	ENSSSCT00000016420	NNMT	2	0	0	0	2	0	1	2	0	0	1	0	0	0	1	0	0	0	0	1	2	0	0	1	1	0	1	0	0	0	0	1	0	0	1	0	0	1	2	1	1	0	0	1	0	0
898	NM_001123147	ENSSSCT00000001593	NOTCH4	88	31	33	31	73	72	64	64	55	26	38	27	84	48	69	71	27	13	21	19	28	14	10	21	16	7	19	7	6	22	7	15	59	23	49	25	55	56	70	64	106	33	49	63	71	133
899	NM_001123148	ENSSSCT00000008237	NPEPL1	32	11	22	28	37	61	34	45	33	9	35	20	50	25	35	24	19	12	15	19	29	23	22	19	17	8	24	15	9	22	11	12	42	26	67	30	53	54	41	61	101	49	61	118	37	126
900	NM_001123151	ENSSSCT00000028555	NRM	1	0	0	0	0	1	0	0	0	0	0	1	1	0	2	1	1	0	0	0	1	0	0	1	0	0	1	0	0	0	0	0	2	1	2	0	1	2	1	0	1	0	0	1	0	1
901	NM_001123152	ENSSSCT00000071319	NTF3	2	0	0	0	1	1	0	1	0	0	0	0	0	0	0	1	1	1	1	0	0	0	2	2	1	0	1	0	0	0	1	0	2	0	0	0	1	0	0	1	2	0	0	0	0	1
902	NM_001123153	ENSSSCT00000045549	OLF42-1	0	0	0	0	2	0	0	0	0	0	0	0	0	0	0	0	1	0	1	0	1	0	0	0	1	0	0	0	0	1	0	0	1	0	1	0	1	3	2	0	1	0	0	1	0	2
905	NM_001123156	ENSSSCT00000010604	PBK	27	6	6	16	14	24	25	16	12	6	19	7	21	11	20	13	130	89	182	200	124	236	102	224	58	56	121	95	34	157	96	131	13	12	9	9	40	33	13	21	6	8	13	16	5	18
906	NM_001123157	ENSSSCT00000036167	PBX2	14	7	7	9	25	24	12	19	19	2	9	11	29	9	24	15	39	13	29	18	35	22	23	20	10	11	25	17	13	34	19	33	43	8	17	19	33	27	32	42	31	8	17	30	11	29
907	NM_001123158	ENSSSCT00000034470	PCK1	9	3	5	5	7	10	15	9	7	2	4	3	8	3	7	7	17	10	17	8	16	11	6	14	10	7	11	10	4	14	5	16	572	70	391	376	586	324	855	850	17	7	5	12	10	15
908	NM_001123159	ENSSSCT00000014898	PDE4A	1	0	0	0	1	1	0	1	0	0	1	1	0	0	1	0	0	0	1	1	1	0	1	1	0	0	2	0	0	0	0	0	3	0	0	1	0	2	1	0	1	0	1	1	0	1
909	NM_001123160	ENSSSCT00000008196	PFDN4	107	24	62	69	168	90	140	100	88	31	115	71	137	101	198	52	354	194	281	297	188	187	220	236	126	76	209	149	68	316	152	285	208	84	115	71	221	191	126	127	180	100	110	156	123	203
910	NM_001123161	ENSSSCT00000014283	PHEROC	8	2	4	4	7	5	5	3	4	2	5	2	10	3	9	4	5	6	6	8	11	10	5	9	4	3	7	6	2	6	4	10	6	2	5	5	13	9	7	9	11	2	7	8	9	11
911	NM_001123162	ENSSSCT00000007358	PHGDH	30	5	7	7	30	22	21	16	17	5	15	13	33	16	21	11	17	12	35	17	33	30	13	24	10	10	12	9	10	20	12	21	42	20	63	14	46	53	70	35	24	7	12	34	20	27
912	NM_001123163	ENSSSCT00000042897	PMF1	11	3	7	8	11	11	16	6	10	3	7	8	16	11	15	5	16	14	36	12	27	15	18	13	14	9	17	19	7	26	10	17	18	3	11	10	22	16	19	15	19	10	7	28	10	25
913	NM_001123164	ENSSSCT00000019054	PNMT	244	168	309	40	530	537	420	164	922	192	673	866	1474	752	1287	733	12	7	7	4	15	13	5	10	11	4	10	9	6	11	6	7	14	4	13	6	15	13	16	9	23	5	10	17	19	19
914	NM_001123165	ENSSSCT00000034462	PPP1R10	1	0	0	0	1	1	1	0	0	0	0	0	1	1	1	0	0	1	1	0	1	1	0	1	1	0	1	0	0	1	0	0	0	0	0	1	0	2	1	1	0	0	0	1	0	2
915	NM_001123166	ENSSSCT00000001349	PPP1R11	2	0	0	0	1	1	0	1	1	0	1	0	1	0	2	0	0	0	1	1	1	1	1	0	0	0	1	0	0	1	0	0	2	0	0	0	0	0	0	0	1	0	0	1	0	1
916	NM_001123167	ENSSSCT00000035201	PPT2	2	0	0	0	0	1	1	1	1	0	1	0	2	1	3	0	1	1	1	1	0	1	0	0	1	0	1	1	0	1	0	1	3	0	0	0	0	0	0	2	0	0	0	1	1	0
917	NM_001123170	ENSSSCT00000028503	PRRT1	1	0	0	0	1	1	0	0	1	0	0	0	2	1	1	0	1	0	0	1	0	2	0	0	1	0	0	0	0	2	0	1	4	0	1	0	2	0	1	2	2	0	0	0	0	3
918	NM_001123172	ENSSSCT00000048615	PYGL	228	66	114	72	209	192	115	155	188	68	142	110	185	92	170	131	48	17	36	38	54	55	20	27	42	19	51	41	30	42	14	80	353	89	336	110	275	415	281	555	171	47	47	136	44	110
919	NM_001123173	ENSSSCT00000052950	RAB1B	1	0	0	0	2	1	0	1	0	0	0	0	0	0	0	0	0	0	2	0	2	0	1	0	1	0	2	0	0	1	0	0	2	0	0	1	0	1	0	1	0	0	0	0	1	0
920	NM_001123174	ENSSSCT00000008229	RAB22A	88	20	35	42	53	94	58	77	56	19	70	45	127	66	141	49	146	86	264	160	163	148	99	270	128	98	118	92	98	123	101	155	103	40	98	32	87	100	112	83	48	12	27	44	25	48
921	NM_001123176	ENSSSCT00000004552	RAB32	18	3	7	8	12	16	13	8	14	2	8	6	14	5	20	9	11	5	22	9	12	12	5	11	18	10	13	7	7	21	8	15	32	9	18	10	36	35	36	28	24	6	16	15	10	28
922	NM_001123177	ENSSSCT00000088835	RAB33A	0	0	0	0	0	0	1	0	0	0	1	0	1	0	1	0	0	0	1	1	1	1	1	0	1	0	0	1	0	2	0	0	1	0	0	0	2	1	1	0	0	0	1	1	0	2
923	NM_001123179	ENSSSCT00000074201	RAB3A	1	0	0	0	1	1	1	0	1	0	0	0	0	0	0	1	0	0	1	1	1	1	0	2	0	0	0	0	0	0	0	2	2	0	0	0	2	1	1	1	0	0	0	1	0	2
924	NM_001123180	ENSSSCT00000045035	RAB5A	0	0	0	0	0	2	1	1	1	0	0	0	1	0	2	0	1	0	1	1	0	3	0	0	0	0	0	0	0	1	0	1	1	0	0	0	2	1	0	2	1	0	0	2	0	0
925	NM_001123181	ENSSSCT00000005265	RAD51	0	0	0	0	1	2	1	1	1	0	0	0	3	0	0	0	0	0	0	0	0	2	1	1	0	0	1	0	0	0	0	1	0	0	2	0	0	0	1	1	0	1	0	2	0	1
926	NM_001123182	ENSSSCT00000042724	RAD52	0	0	0	0	1	0	0	0	1	0	1	0	2	1	2	0	0	0	0	1	0	1	0	1	1	0	2	1	0	1	0	0	0	0	0	1	0	0	1	3	0	0	0	2	1	1
927	NM_001123183	ENSSSCT00000059309	RAD54L	7	1	1	1	3	5	3	3	6	1	3	2	7	2	7	1	11	10	12	8	22	19	13	15	6	7	11	13	5	20	5	15	5	2	5	3	6	5	7	7	4	1	4	6	3	5
928	NM_001123184	ENSSSCT00000035942	RAG1	0	0	0	1	1	0	1	0	1	0	0	0	1	0	2	0	1	0	0	1	0	0	0	2	1	0	1	0	0	2	0	0	1	0	0	0	2	2	1	1	0	0	0	1	0	1
929	NM_001123185	ENSSSCT00000050005	RAP2B	153	38	69	29	109	127	92	78	68	42	98	94	84	95	197	65	1027	581	1177	783	663	1089	532	638	482	228	1153	348	313	955	207	558	177	111	211	141	362	269	367	222	88	54	61	139	67	220
930	NM_001123186	ENSSSCT00000039235	RARRES2	0	0	0	0	1	0	0	0	1	0	1	0	1	0	0	0	1	0	1	1	0	1	0	0	2	0	0	0	0	0	0	1	2	0	0	0	2	1	1	0	0	0	0	0	1	1
931	NM_001123187	ENSSSCT00000059106	RBM4	1	0	0	0	0	0	0	0	1	0	0	1	1	0	1	0	0	0	1	0	0	0	0	2	1	0	0	0	0	0	0	0	0	0	0	0	0	1	1	0	1	1	0	0	1	0
933	NM_001123189	ENSSSCT00000089271	RHOB	0	0	0	0	2	0	2	0	0	0	0	0	1	0	3	0	0	0	0	2	2	2	1	0	0	0	1	1	0	0	1	0	0	0	1	1	1	0	1	1	1	0	0	1	0	0
934	NM_001123190	ENSSSCT00000072830	RHOF	7	2	2	2	4	5	3	4	6	1	2	1	7	3	7	4	48	21	42	31	33	63	20	41	12	11	51	18	9	21	17	27	4	2	4	2	9	6	11	9	4	5	4	6	3	12
935	NM_001123192	ENSSSCT00000027250	RPL7L1	229	81	187	116	357	193	242	190	180	92	211	64	341	205	198	119	557	507	784	546	853	889	531	742	397	167	687	303	251	627	476	497	377	80	248	154	313	271	178	228	187	79	130	190	120	364
936	NM_001123193	ENSSSCT00000089570	AZIN2	0	0	0	0	2	0	0	0	1	0	1	1	0	1	0	0	1	1	0	1	2	1	1	1	1	0	0	1	0	0	0	0	0	0	1	0	0	0	2	0	1	0	0	0	0	0
937	NM_001123194	ENSSSCT00000014401	SERPING1	1	0	1	0	1	0	0	2	1	0	0	0	2	0	0	0	0	0	0	0	1	2	0	1	0	0	0	0	0	3	0	0	2	0	0	0	0	0	2	0	0	0	0	0	1	2
938	NM_001123195	ENSSSCT00000033693	SLCO2A1	0	0	0	0	0	0	1	1	0	0	0	0	1	0	1	0	2	1	1	0	1	0	0	0	2	0	1	0	0	1	0	0	1	0	0	1	0	0	0	1	0	0	0	1	0	1
939	NM_001123196	ENSSSCT00000054084	SOCS3	1	0	0	0	0	1	0	0	0	0	1	0	2	0	1	1	0	1	1	1	1	0	1	0	0	0	0	0	0	0	0	0	1	0	0	0	0	0	0	0	2	0	0	1	0	0
940	NM_001123197	#N/A	SOX2	2	0	0	0	0	1	1	0	1	0	0	0	0	0	1	1	0	0	2	0	0	1	0	0	0	0	1	0	0	1	0	1	1	0	0	0	0	1	2	1	1	0	1	1	0	1
941	NM_001123198	ENSSSCT00000037602	ST7	2	0	0	0	1	0	1	0	0	0	0	0	1	0	1	1	0	0	0	0	0	2	0	1	0	0	0	0	0	0	1	0	0	0	0	0	2	0	3	0	1	0	0	1	1	0
942	NM_001123199	ENSSSCT00000008234	STX16	13	4	8	4	16	8	9	9	9	4	9	4	9	9	21	9	21	13	22	12	35	20	16	25	10	10	33	11	9	16	15	27	21	5	14	11	18	20	23	17	18	9	6	11	8	27
943	NM_001123200	ENSSSCT00000041361	TES	5	2	2	4	4	7	3	4	2	1	4	4	7	3	8	2	169	99	168	90	97	200	115	168	175	55	114	67	70	164	50	189	57	17	17	14	43	36	20	43	18	10	14	27	7	35
944	NM_001123201	ENSSSCT00000008209	TFAP2C	3	1	1	1	5	4	4	4	3	0	3	3	6	2	6	2	170	153	106	114	179	150	64	264	113	83	192	88	62	197	55	95	6	1	2	2	6	3	3	5	7	1	3	5	4	6
945	NM_001123203	ENSSSCT00000048672	PMEPA1	1	0	0	0	1	1	0	0	0	0	1	0	2	0	0	0	0	1	1	0	1	0	0	0	1	0	1	1	0	1	0	0	1	0	0	0	0	1	1	3	2	0	1	3	0	0
946	NM_001123204	ENSSSCT00000034199	TNXB	21	7	8	8	35	21	17	20	13	4	12	7	20	12	17	10	15	5	6	7	12	15	6	12	9	8	9	6	7	10	2	11	140	164	396	263	469	541	480	437	54	60	56	76	86	135
947	NM_001123205	ENSSSCT00000048912	TOB1	591	582	482	428	1220	1208	881	552	888	268	997	274	606	580	907	419	496	170	315	276	382	464	246	418	275	167	449	212	181	527	261	297	147	68	99	104	137	215	206	291	792	417	1020	1899	610	1014
948	NM_001123207	ENSSSCT00000001343	TRIM10	1	0	0	1	0	0	1	1	0	0	1	1	0	1	1	0	0	0	0	0	1	1	1	0	0	0	0	0	0	1	0	0	1	0	0	0	0	2	1	0	1	0	0	0	0	0
949	NM_001123208	ENSSSCT00000058047	TRIM15	2	0	0	0	3	1	0	0	0	0	0	0	2	1	2	0	0	0	0	0	0	2	0	0	0	0	2	0	0	2	0	2	0	0	1	0	1	1	1	1	2	0	0	1	0	1
950	NM_001123209	ENSSSCT00000036524	TRIM26	10	2	3	3	13	10	7	6	6	3	7	2	15	5	11	5	5	3	8	5	9	8	4	6	6	3	6	6	2	6	3	6	7	2	8	6	9	6	10	7	6	6	6	11	4	17
951	NM_001123210	ENSSSCT00000011818	UCHL5	212	49	102	65	113	169	137	82	165	64	83	69	164	146	276	65	325	163	406	399	256	524	217	321	145	148	504	292	165	438	264	478	129	77	202	57	113	157	145	165	506	122	116	379	181	229
952	NM_001123211	ENSSSCT00000003206	UPK1A	3	1	2	2	7	4	2	3	2	1	1	1	7	3	6	3	7	2	4	3	4	6	2	3	3	2	4	3	2	8	1	5	2	2	2	2	7	5	5	3	9	1	3	8	4	7
953	NM_001123212	ENSSSCT00000013027	UPK1B	1	0	0	0	1	1	1	1	1	0	0	0	0	0	0	0	0	0	1	1	0	0	1	0	0	0	1	0	0	0	0	0	1	0	0	0	0	1	0	0	1	1	0	0	2	2
954	NM_001123213	ENSSSCT00000052330	VAPB	0	0	0	0	0	0	0	0	0	0	0	1	0	0	0	0	0	0	0	0	0	0	1	0	0	0	0	0	0	1	0	0	2	0	0	0	1	1	0	0	0	0	0	1	1	1
955	NM_001123214	ENSSSCT00000001506	VARS2	1	0	1	1	0	1	1	1	1	0	0	0	0	0	0	0	1	1	1	1	0	1	0	1	1	0	1	0	0	1	0	1	1	0	1	0	2	1	1	0	1	0	0	1	0	0
956	NM_001123216	ENSSSCT00000008223	ZBP1	1	0	0	0	0	1	1	1	0	0	0	0	0	1	2	0	0	0	1	0	2	0	1	2	0	0	0	0	0	0	0	0	0	1	0	0	1	1	3	0	0	0	0	1	1	3
957	NM_001123217	ENSSSCT00000060956	ZNF217	1	0	0	0	0	2	2	1	0	0	0	0	1	1	0	0	0	0	0	0	0	0	0	0	0	0	1	0	0	1	0	1	1	0	1	0	3	2	2	1	2	0	1	0	0	2
958	NM_001123218	ENSSSCT00000001586	AGER	0	0	0	0	1	1	0	1	0	0	1	1	1	0	1	1	0	0	1	0	2	0	0	1	0	0	1	1	0	1	0	0	0	0	0	0	2	2	0	3	0	0	0	0	0	1
959	NM_001123219	ENSSSCT00000075996	BCKDHB	2	0	0	0	2	0	1	1	0	0	0	0	0	1	0	0	1	0	0	0	0	2	1	0	0	0	0	0	0	2	0	1	1	0	1	0	1	1	2	1	2	0	1	2	0	1
960	NM_001123220	ENSSSCT00000042684	CREB3	0	0	1	1	0	1	1	0	0	0	0	0	0	0	0	1	0	0	3	0	1	1	0	1	0	0	1	0	0	1	0	0	1	0	0	0	0	1	1	1	1	0	0	0	0	3
961	NM_001123221	ENSSSCT00000060464	HEXA	554	91	209	265	366	450	452	196	279	120	149	147	452	147	287	248	980	444	899	508	726	733	282	673	678	386	746	366	451	650	445	1126	352	82	193	120	426	394	473	347	203	87	128	225	71	208
962	NM_001123222	ENSSSCT00000046821	NAGA	68	10	19	21	52	32	65	43	54	20	37	21	51	41	57	22	28	15	25	7	16	15	10	21	12	17	29	22	8	19	7	14	23	12	31	14	44	55	43	38	21	7	17	30	19	28
963	NM_001123223	ENSSSCT00000016704	PON2	0	0	0	0	0	1	1	0	0	0	0	0	2	0	0	1	0	1	0	0	0	2	1	0	0	0	2	1	0	0	0	2	2	0	0	0	1	1	0	1	1	0	0	0	0	2
964	NM_001123224	ENSSSCT00000001585	RNF5	117	51	50	50	126	167	86	76	104	42	93	32	82	97	112	45	347	168	365	257	167	336	128	206	177	95	195	141	88	204	157	171	100	43	116	32	156	150	147	88	125	54	54	149	52	153
967	NM_001128433	ENSSSCT00000019516	SLC2A4	12	4	3	6	7	10	6	9	10	2	4	2	11	6	6	7	5	6	11	7	11	7	4	11	5	2	8	8	2	7	4	7	11	5	9	3	16	15	13	13	30	12	7	17	12	31
968	NM_001128434	ENSSSCT00000001944	CRISP1	1	0	0	1	1	0	0	0	1	0	0	0	2	0	1	0	1	1	1	1	0	2	0	0	1	0	1	0	0	1	0	0	0	0	0	0	0	2	1	1	0	1	0	0	1	1
969	NM_001128435	ENSSSCT00000032321	LBP	5	0	1	1	2	2	4	4	3	0	1	1	3	2	3	1	2	2	2	5	4	4	3	3	2	1	4	4	2	3	3	4	4	1	3	1	5	3	6	7	5	2	2	5	4	6
970	NM_001128436	ENSSSCT00000044104	ADRB2	1	0	0	0	0	1	1	1	0	0	0	0	0	1	0	0	1	1	0	0	1	0	0	2	0	0	0	1	0	1	0	0	1	0	1	0	2	1	1	2	1	0	0	0	0	0
971	NM_001128437	ENSSSCT00000001941	CRISP2	3	0	0	1	2	2	2	2	2	0	1	1	2	2	2	1	2	1	3	3	3	2	1	2	2	0	1	2	0	3	2	3	2	1	3	1	3	4	3	3	3	1	2	2	2	2
972	NM_001128438	ENSSSCT00000036624	FOXP3	0	0	0	1	1	1	1	0	0	0	0	0	0	0	2	0	0	0	1	0	1	0	1	0	0	0	0	1	0	0	0	1	2	0	0	0	1	1	2	1	2	0	0	1	0	0
973	NM_001128439	ENSSSCT00000048563	SNAI2	1	0	0	0	0	1	1	0	0	0	0	0	1	0	1	0	1	0	0	0	0	0	0	3	1	0	0	0	0	0	0	0	0	0	2	0	3	0	1	1	0	0	1	2	0	0
974	NM_001128440	ENSSSCT00000050069	SLC11A2	1	0	0	0	1	1	0	0	0	0	0	1	1	0	0	0	0	0	1	1	0	0	1	1	1	0	0	0	0	0	0	1	0	1	0	0	1	1	0	2	0	0	1	1	0	1
975	NM_001128442	ENSSSCT00000005158	GATM	1	0	0	0	2	1	0	0	1	0	0	0	2	0	1	0	1	0	0	0	1	0	0	0	0	0	2	1	0	1	0	1	1	0	0	0	0	1	1	1	0	0	0	2	0	1
976	NM_001128443	ENSSSCT00000036443	GSK3B	0	0	0	0	1	1	0	0	0	0	0	0	2	0	1	0	1	1	2	1	0	0	0	0	0	0	0	1	0	1	0	1	1	0	0	0	2	0	1	2	2	0	0	0	0	1
977	NM_001128444	ENSSSCT00000078663	F11R	0	0	0	0	0	0	0	0	0	0	0	0	0	0	0	0	2	0	1	0	2	2	0	0	1	0	0	1	0	1	0	0	0	0	1	0	2	1	0	1	0	0	1	0	0	0
978	NM_001128445	ENSSSCT00000052631	SLC16A1	1	0	0	0	1	1	0	1	0	0	0	0	1	0	1	0	1	0	0	0	0	1	1	0	0	0	0	0	1	0	0	1	0	0	0	0	0	1	1	1	0	0	0	1	0	0
979	NM_001128446	ENSSSCT00000031373	RNF39	1	0	0	0	0	0	2	0	0	0	0	0	2	0	1	0	0	0	0	0	0	0	0	1	1	0	0	0	0	2	0	1	2	0	2	0	2	0	2	0	2	0	0	2	0	1
980	NM_001128447	ENSSSCT00000001510	C7H6orf15	1	0	0	0	1	1	1	0	1	0	1	1	1	1	0	0	0	2	0	0	0	2	1	0	0	0	0	0	0	1	0	0	0	0	0	0	1	0	1	1	1	0	0	0	0	1
981	NM_001128448	ENSSSCT00000033574	CDSN	0	0	0	0	2	1	0	0	0	0	0	0	1	1	0	0	0	0	1	0	0	1	1	1	1	0	0	1	0	0	0	1	0	0	0	0	0	0	0	3	1	0	1	1	0	0
982	NM_001128449	ENSSSCT00000008226	ANKRD60	0	0	0	0	2	1	1	0	1	0	0	0	0	0	1	0	0	0	1	2	1	1	0	1	0	0	0	0	0	0	0	1	0	0	0	0	1	0	1	1	1	1	1	0	0	0
983	NM_001128450	ENSSSCT00000001568	STK19	45	15	21	20	28	56	42	17	27	15	28	19	58	21	44	18	55	24	46	49	36	46	18	62	19	26	31	18	16	68	15	47	54	12	35	28	57	39	56	35	52	23	15	42	18	52
984	NM_001128451	ENSSSCT00000022265	PIGE-108A11.3	0	0	0	0	0	0	1	1	2	0	0	0	0	0	0	0	0	1	0	1	0	0	0	1	0	0	0	0	0	0	0	0	0	0	0	0	2	0	2	1	2	0	0	1	0	2
985	NM_001128452	ENSSSCT00000055349	CYBRD1	0	0	0	0	2	0	1	0	1	0	0	0	1	0	0	0	2	0	0	1	0	2	1	1	0	0	0	0	0	2	0	1	1	0	1	0	0	1	2	0	1	0	1	2	1	0
986	NM_001128453	ENSSSCT00000006984	ITLN2	2	0	0	0	1	1	1	0	0	0	0	0	1	0	1	0	0	0	4	0	0	0	0	1	0	0	0	1	0	2	0	1	0	0	0	0	0	1	3	1	0	0	0	0	0	1
987	NM_001128454	ENSSSCT00000007176	AQP10	0	0	0	0	0	0	0	0	1	0	1	1	1	1	1	0	1	0	0	0	0	1	0	0	0	0	1	0	0	0	0	1	0	0	0	0	1	2	1	1	0	0	0	1	0	0
988	NM_001128455	ENSSSCT00000004048	AKIRIN1	239	50	99	93	202	236	171	151	109	45	133	91	235	142	164	90	111	54	196	137	145	104	103	168	109	27	115	63	45	110	70	125	66	40	98	81	99	127	123	111	114	61	52	139	99	171
989	NM_001128456	#N/A	CBY1	1	0	0	0	1	0	2	0	1	0	0	0	0	1	0	0	1	0	0	1	1	1	0	1	1	0	1	0	0	0	0	3	0	0	1	0	1	1	1	1	1	0	1	0	0	1
990	NM_001128457	ENSSSCT00000014327	PRPF19	0	0	0	1	2	1	0	0	0	0	1	0	1	0	1	0	0	1	0	1	1	1	1	0	1	0	0	0	0	2	0	0	1	0	0	0	0	0	1	1	0	0	0	2	0	1
991	NM_001128458	ENSSSCT00000046198	AXL	152	43	79	55	168	128	164	83	96	37	102	68	117	99	161	69	2	1	5	2	2	4	2	3	3	1	4	3	2	3	2	5	323	111	169	137	376	344	487	466	111	42	105	116	60	151
992	NM_001128459	ENSSSCT00000025488	BSCL2	2	0	1	0	2	0	1	0	0	0	0	0	1	0	1	0	0	0	0	1	0	0	0	2	0	0	0	1	0	2	0	0	0	0	0	0	0	2	2	0	2	0	0	0	1	0
993	NM_001128460	ENSSSCT00000053124	FITM2	0	0	0	0	3	0	0	1	1	0	1	0	1	0	0	0	0	0	0	0	0	1	0	1	0	0	1	1	0	0	1	1	1	0	0	0	0	0	1	1	1	0	0	0	0	0
994	NM_001128461	ENSSSCT00000003228	WDR62	0	0	0	1	1	1	0	0	0	0	1	0	1	0	0	0	0	0	2	0	0	1	1	1	0	0	0	1	0	1	0	1	1	0	0	0	1	1	1	0	1	0	1	0	0	1
995	NM_001128462	ENSSSCT00000018317	RAI14	45	25	27	39	73	78	82	46	61	25	42	17	101	53	55	34	93	60	106	64	113	114	104	131	42	48	164	56	40	76	79	108	130	73	74	97	153	176	193	107	46	15	16	49	22	32
996	NM_001128463	ENSSSCT00000062098	ARHGEF2	0	0	1	0	1	0	0	0	1	0	0	0	0	0	1	0	0	0	0	0	0	1	1	2	1	0	0	0	0	0	0	0	0	0	2	0	3	1	0	0	1	0	1	0	0	0
997	NM_001128464	ENSSSCT00000004405	SMAP2	71	19	31	20	50	54	29	41	31	8	27	31	65	40	46	42	67	36	60	55	42	42	30	40	35	19	38	35	25	63	27	39	65	29	52	40	62	65	42	66	50	19	24	45	16	30
998	NM_001128465	ENSSSCT00000042092	SFRP4	481	91	66	90	510	126	182	236	69	36	154	70	164	154	272	72	14	7	13	5	13	8	6	10	10	7	13	8	4	11	4	7	516	1369	1900	386	2067	1981	1207	906	149	111	95	107	88	268
999	NM_001128466	ENSSSCT00000001877	DLK2	0	0	0	0	1	1	1	1	1	0	0	0	1	0	0	0	0	0	0	0	0	0	1	0	0	0	1	0	0	0	0	1	0	0	1	0	0	1	2	2	1	0	0	2	1	1
1000	NM_001128467	ENSSSCT00000000227	AQP6	2	0	0	0	1	0	0	0	1	0	1	0	1	1	1	0	0	0	1	0	1	1	0	0	0	0	0	1	0	0	1	0	2	0	0	0	3	1	0	1	3	0	0	1	1	0
1001	NM_001128468	ENSSSCT00000007186	JTB	1	0	0	0	1	2	1	0	1	0	0	0	0	0	0	0	0	0	0	2	0	0	0	0	0	0	0	0	0	2	0	1	0	0	1	1	0	3	0	0	1	0	0	1	0	0
1002	NM_001128469	ENSSSCT00000046783	ISG15	78	16	22	14	115	80	28	40	52	9	34	41	74	28	114	56	8	5	9	8	13	8	8	15	4	6	11	5	4	8	5	10	80	79	26	38	202	99	90	68	85	64	85	109	92	229
1003	NM_001128470	ENSSSCT00000002246	FITM1	40	9	9	12	34	21	14	28	14	6	12	9	20	9	26	11	21	10	24	17	28	32	16	14	10	6	20	11	10	19	6	17	24	11	21	11	33	30	27	32	414	171	320	292	137	495
1004	NM_001128471	ENSSSCT00000062911	MEST	1	0	0	0	0	0	2	0	0	0	1	0	1	0	3	0	0	1	0	1	2	2	0	0	0	0	1	0	0	0	0	0	2	0	0	1	1	1	0	1	2	1	1	0	1	1
1005	NM_001128472	ENSSSCT00000063959	HSD17B1	19	5	6	5	12	13	11	10	7	5	10	7	11	9	20	4	2664	1953	4412	2873	3149	2671	1715	4441	3385	2113	4007	2374	1017	5129	2867	4799	17	10	19	8	28	29	17	34	27	10	8	29	13	21
1006	NM_001128473	ENSSSCT00000061945	GBP1	0	0	1	0	1	0	0	0	0	0	0	0	0	0	2	0	2	0	1	1	0	0	0	1	1	0	0	0	0	1	0	0	1	0	1	1	0	0	1	0	2	0	1	1	0	1
1007	NM_001128474	ENSSSCT00000069436	GBP2	55	6	11	11	34	15	14	27	22	6	11	22	19	14	39	18	5	3	12	6	4	12	6	9	6	2	6	4	4	6	3	6	57	18	60	36	103	105	52	106	60	54	33	19	59	102
1008	NM_001128475	ENSSSCT00000031943	TFB1M	2	0	1	0	1	0	1	0	0	0	0	0	1	0	1	0	2	0	3	1	0	0	0	1	0	0	0	0	0	0	0	1	2	0	1	0	0	0	0	0	0	0	0	0	0	1
1009	NM_001128476	ENSSSCT00000024769	AQP2	2	0	0	0	0	0	0	1	0	0	0	1	0	0	0	0	1	0	1	1	1	0	0	1	1	0	1	1	0	1	0	0	3	0	1	0	0	3	0	0	1	0	0	1	0	0
1010	NM_001128477	ENSSSCT00000012390	FYCO1	2	0	0	1	0	0	1	0	0	0	0	0	1	0	0	0	0	1	0	1	0	0	0	0	0	0	1	0	0	1	0	1	1	0	1	0	1	0	1	1	1	0	1	1	0	0
1011	NM_001128478	ENSSSCT00000001493	GNL1	33	7	16	10	30	20	16	24	22	4	12	6	35	16	34	7	57	24	34	28	44	39	29	48	19	11	31	29	12	35	13	34	28	7	10	14	25	23	21	21	12	4	7	20	7	19
1012	NM_001128479	ENSSSCT00000086539	TRIM39	0	0	0	0	0	0	1	1	0	0	0	0	1	0	2	0	1	1	1	0	2	0	1	0	0	0	2	1	0	0	1	1	0	0	2	0	0	1	0	2	0	0	0	2	0	1
1013	NM_001128480	#N/A	PPP1R18	0	0	1	1	1	1	2	0	0	0	1	1	0	1	1	0	0	1	1	0	1	1	0	1	0	0	1	1	0	1	0	0	2	0	0	0	1	0	2	0	1	0	0	1	0	2
1014	NM_001128481	ENSSSCT00000066629	RAG2	0	0	0	0	2	1	1	0	0	0	0	0	0	0	0	0	0	0	1	1	2	2	0	1	0	0	0	1	0	0	1	0	1	0	0	0	1	1	0	1	0	0	1	0	0	0
1015	NM_001128482	#N/A	MGAT2	29	8	26	29	45	60	38	40	24	16	31	21	39	39	45	29	55	25	57	25	59	45	34	47	22	18	63	31	10	37	18	41	31	20	46	19	55	60	38	46	60	16	15	25	24	37
1016	NM_001128483	ENSSSCT00000034277	FLOT1	2	0	0	1	0	0	1	0	0	0	0	0	2	0	1	1	0	0	1	1	1	1	0	0	2	0	0	0	0	0	0	1	1	0	0	0	2	2	2	1	1	0	1	0	0	0
1017	NM_001128484	ENSSSCT00000047472	LRRC2	0	0	0	0	0	0	2	0	1	0	0	0	0	0	0	0	0	0	0	0	1	1	0	1	0	0	2	0	0	0	0	2	1	0	0	0	3	1	2	1	1	0	0	0	1	0
1018	NM_001128485	ENSSSCT00000034571	FKBPL	0	0	0	0	1	0	1	1	0	0	0	0	0	1	1	0	1	1	1	0	1	1	0	2	0	0	1	0	0	1	0	1	2	0	1	0	3	2	0	0	1	0	0	2	0	0
1019	NM_001128486	ENSSSCT00000007527	FRRS1	0	0	1	0	0	1	1	0	0	0	0	0	1	0	1	0	0	1	1	1	1	0	1	2	1	0	0	0	0	0	0	1	0	0	1	0	1	1	2	0	0	0	1	1	0	1
1020	NM_001128487	ENSSSCT00000017107	GPR39	2	0	0	0	0	0	0	0	0	0	0	0	1	0	2	0	0	0	2	0	1	0	1	1	0	0	1	0	0	1	0	1	0	0	1	0	1	1	1	1	1	0	0	0	1	0
1021	NM_001128488	ENSSSCT00000024569	AZIN1	0	0	1	0	0	1	1	0	0	0	0	0	1	0	1	0	0	0	1	0	2	2	1	0	0	0	0	0	1	0	0	1	0	0	0	0	1	0	2	0	0	0	0	2	0	1
1022	NM_001128489	ENSSSCT00000042834	NMBR	1	0	0	0	1	0	2	0	0	0	0	0	0	0	1	0	1	0	1	0	2	0	0	0	0	0	0	0	0	1	0	1	1	0	1	1	1	0	1	1	2	0	0	2	1	1
1023	NM_001128490	ENSSSCT00000041639	PROX1	1	0	0	0	2	0	0	1	0	0	0	0	1	0	1	1	1	0	0	0	0	1	0	1	1	1	1	0	0	0	0	0	1	0	1	0	1	0	1	2	0	0	0	2	0	1
1024	NM_001128491	ENSSSCT00000009833	CXCL11	2	0	0	1	0	1	2	1	1	0	0	0	0	0	3	1	0	0	0	0	1	2	1	1	0	0	0	0	0	1	0	1	0	0	1	0	0	2	0	3	2	0	1	0	0	2
1025	NM_001128492	ENSSSCT00000025681	CRABP1	9	3	3	3	8	4	5	6	3	1	6	4	5	5	8	2	10	3	9	4	10	7	4	8	3	3	8	6	3	9	2	10	8	13	5	7	24	23	13	8	9	6	6	14	7	12
1026	NM_001129805	ENSSSCT00000014079	CPT1A	897	189	494	293	1071	1034	737	742	582	392	570	232	1135	569	1259	548	88	22	104	44	87	99	65	132	116	26	144	135	65	150	117	258	345	71	207	217	373	285	310	389	238	58	119	196	117	271
1027	NM_001129946	ENSSSCT00000033821	CCL5	36	9	22	10	30	23	21	28	36	7	14	28	52	18	45	23	15	10	22	9	16	23	15	17	11	6	18	7	6	18	6	21	70	41	37	25	71	89	59	90	88	25	40	37	58	85
1028	NM_001129947	ENSSSCT00000058312	TPM2	0	0	0	0	1	0	0	0	0	0	1	0	0	0	2	0	1	0	0	1	0	1	1	1	1	0	0	1	0	1	1	0	1	0	0	1	1	0	1	0	0	0	1	1	1	0
1029	NM_001129948	ENSSSCT00000010600	GULO	6	1	1	3	5	4	2	4	2	0	1	1	5	1	3	2	2	1	5	3	2	3	2	2	2	1	3	3	1	2	1	3	5	1	4	1	4	4	4	7	9	4	2	7	3	6
1030	NM_001129949	ENSSSCT00000087584	CKM	2	0	0	0	0	1	0	1	0	0	0	0	1	0	1	0	0	1	0	0	0	0	0	1	1	0	0	0	0	1	0	0	1	0	1	0	1	1	1	0	1	0	0	0	1	0
1031	NM_001129950	ENSSSCT00000061790	AIF1	61	13	17	17	32	25	37	36	26	13	18	35	43	30	47	27	35	8	31	6	25	24	9	22	23	17	11	57	20	16	26	60	93	36	63	48	195	119	122	117	37	26	44	62	32	69
1032	NM_001129951	ENSSSCT00000001653	HCRTR2	3	1	1	1	4	4	2	3	3	1	2	1	3	1	3	2	6	4	4	4	5	7	4	7	3	2	4	4	2	6	2	7	5	1	3	2	4	2	5	5	8	3	4	7	4	6
1033	NM_001129952	ENSSSCT00000007925	POFUT1	56	7	20	14	28	26	30	38	22	12	38	29	55	19	50	27	21	14	21	36	38	34	13	38	17	8	34	25	11	31	19	16	27	15	46	18	55	39	53	58	64	10	27	30	18	24
1034	NM_001129953	ENSSSCT00000010097	DMP1	8	2	3	3	5	6	4	4	5	1	5	3	5	4	9	4	8	4	4	7	9	8	4	8	3	3	6	6	3	6	3	5	8	2	6	4	9	6	8	7	14	5	4	11	6	11
1035	NM_001129954	ENSSSCT00000043834	RPS20	3263	633	1834	1349	3222	2539	3078	3038	2415	792	1725	1546	2730	1403	2737	2366	4711	1544	3322	3472	4059	5153	2644	3844	2594	980	4661	2337	1800	3366	1167	4831	5278	1925	4435	1585	3483	5871	3292	3193	3209	1677	2009	2477	2240	5403
1036	NM_001129955	ENSSSCT00000051843	RPL23	1788	635	531	673	1811	1768	1069	1229	1590	603	967	784	2960	1058	1923	856	2392	816	2012	1869	2558	1592	1611	2121	1339	813	1398	1554	843	1568	601	1535	2731	589	1016	747	2084	2008	1335	3059	1428	773	687	1027	608	1158
1037	NM_001129956	ENSSSCT00000009654	ZAR1	1	0	1	0	0	0	0	0	0	0	0	0	0	0	0	0	1	1	0	0	1	0	0	1	1	0	0	0	0	2	0	0	0	0	1	1	0	1	0	1	1	0	0	0	0	0
1038	NM_001129957	ENSSSCT00000009110	CD207	0	0	0	0	0	1	1	0	1	0	0	0	0	1	0	0	0	0	2	0	1	1	0	1	0	0	2	0	0	2	0	0	0	0	0	0	1	2	1	2	0	1	0	2	2	0
1039	NM_001129958	ENSSSCT00000016877	SERPINC1	6	1	2	2	4	6	5	3	3	1	3	3	3	2	8	4	4	5	5	3	8	4	3	5	4	3	6	3	3	7	4	9	10	2	3	4	11	5	4	10	9	4	2	8	2	6
1040	NM_001129959	ENSSSCT00000053539	POR	0	0	0	0	1	0	1	1	1	0	1	0	2	1	2	0	1	1	1	0	1	2	0	2	1	0	1	1	0	1	0	0	0	0	0	0	2	0	1	1	1	0	0	1	1	2
1041	NM_001129960	ENSSSCT00000040603	RTN2	7	3	5	4	11	11	8	7	5	2	7	7	13	4	18	7	18	21	49	21	19	28	14	33	14	13	19	20	15	22	14	43	11	3	8	4	6	12	11	5	224	121	160	448	151	334
1042	NM_001129961	ENSSSCT00000003109	TEPP	1	0	0	0	1	1	0	0	0	0	0	0	2	0	2	0	1	0	1	1	1	0	0	0	0	0	1	0	0	0	0	1	2	0	1	0	2	1	2	0	0	0	0	0	0	0
1043	NM_001129962	ENSSSCT00000019536	SAT2	55	19	30	34	39	76	47	32	34	10	42	17	63	45	65	18	50	19	44	50	42	33	44	63	21	18	46	20	18	37	13	37	33	29	62	18	83	53	113	58	40	7	17	24	19	30
1044	NM_001129963	ENSSSCT00000009205	RTN4	377	72	198	188	270	376	455	194	473	148	486	326	579	243	890	328	473	357	635	555	569	601	319	754	472	284	1003	635	169	425	219	739	1368	514	1310	695	1940	1441	1558	1714	2725	857	1349	2653	1845	1908
1045	NM_001129964	ENSSSCT00000005482	RPLP1	0	0	0	0	0	1	0	1	0	0	0	0	0	0	0	1	1	0	1	1	0	1	0	0	1	0	1	0	0	1	0	0	0	0	1	0	2	0	0	1	2	0	0	0	0	0
1046	NM_001129965	ENSSSCT00000076920	PMAP-36	7	0	2	2	4	4	4	4	2	0	2	2	4	3	6	3	4	2	5	3	5	6	3	3	1	1	2	2	2	3	2	3	4	2	5	2	4	5	4	6	7	3	2	4	5	7
1047	NM_001129967	ENSSSCT00000010018	LEF1	1	0	0	0	1	2	0	0	0	0	0	0	2	1	2	0	1	1	2	2	2	1	0	0	0	0	0	1	1	1	0	0	0	0	1	0	1	0	3	0	1	0	0	0	1	3
1048	NM_001129968	ENSSSCT00000056159	INSIG2	30	19	28	31	71	56	37	25	21	12	36	32	52	40	88	36	30	15	43	19	22	36	30	44	19	15	26	23	7	37	13	43	55	29	43	35	50	72	51	84	41	14	18	37	33	71
1049	NM_001129970	ENSSSCT00000018195	CYCS	131	41	68	55	177	99	118	98	99	27	119	76	223	60	192	87	512	366	754	500	614	809	306	574	347	184	373	325	166	494	357	392	58	21	31	70	63	53	111	121	730	368	371	1045	545	680
1050	NM_001129971	ENSSSCT00000062427	NANOG	0	0	0	0	0	1	0	0	0	0	1	0	2	0	1	0	0	0	1	1	0	1	1	0	1	0	0	0	0	0	0	0	0	0	1	0	2	0	1	1	1	1	0	0	1	0
1051	NM_001129972	ENSSSCT00000014831	CD209	13	2	4	5	14	10	8	6	4	2	6	3	11	4	8	3	5	4	7	5	10	7	3	11	6	5	10	4	3	12	3	8	109	115	121	122	283	139	267	136	19	32	16	25	21	54
1052	NM_001129973	ENSSSCT00000001947	DEFB114	0	0	0	0	1	0	0	0	0	0	0	0	2	0	0	0	1	0	0	1	2	1	0	0	1	0	0	0	0	1	0	0	1	0	0	0	1	3	1	1	1	1	1	0	0	1
1053	NM_001129974	ENSSSCT00000007897	DEFB125	4	1	1	1	3	3	4	3	3	0	2	2	2	1	3	2	5	1	7	2	3	5	3	4	2	1	4	2	1	3	2	2	4	1	4	1	6	4	7	4	6	5	3	8	4	7
1054	NM_001129975	ENSSSCT00000007888	DEFB129	5	0	2	2	5	4	4	3	4	0	2	2	4	2	3	2	3	2	4	2	5	4	3	3	4	1	3	3	2	3	2	4	5	2	2	1	6	4	4	4	5	3	2	7	4	8
1055	NM_001129976	#N/A	PMAP-23	2	0	1	1	1	2	1	1	1	0	1	1	2	1	2	0	2	1	4	1	1	3	2	2	1	1	1	1	0	1	1	2	2	0	1	1	3	2	3	2	2	1	1	3	2	3
1056	NM_001129977	ENSSSCT00000029738	SPAG11	2	0	1	2	4	1	2	2	3	0	2	1	3	1	4	1	4	1	3	2	3	4	1	4	1	1	2	1	0	2	1	1	3	0	1	1	4	4	2	3	4	2	3	6	1	4
1057	NM_001129978	ENSSSCT00000031506	UQCR10	1169	339	358	729	1416	1307	980	916	801	224	598	522	803	573	1045	703	1142	476	614	627	718	919	568	723	492	383	953	822	396	886	541	732	310	122	521	142	734	576	456	677	1799	912	1123	1446	1399	2576
1058	NM_001130018	ENSSSCT00000065972	PDE4B	13	2	3	7	14	8	10	7	8	2	8	7	13	5	15	4	8	6	9	7	7	7	6	6	6	4	5	5	2	10	4	12	16	13	24	7	32	18	18	22	49	13	27	85	18	39
1060	NM_001130211	ENSSSCT00000046982	TFAM	48	16	49	46	65	73	50	61	52	26	58	23	117	39	92	44	63	59	72	65	81	64	48	74	71	29	104	51	33	78	37	80	10	9	16	11	21	23	24	24	32	15	17	27	18	32
1061	NM_001130213	ENSSSCT00000048789	RXRG	1	0	0	0	0	2	0	1	0	0	0	1	1	0	1	0	1	1	0	0	2	1	0	1	0	0	1	1	0	1	0	1	2	0	0	1	1	1	1	0	1	0	0	1	0	0
1062	NM_001130215	ENSSSCT00000035506	GNAS	0	0	0	0	1	1	1	0	0	0	0	0	0	0	1	0	1	0	1	0	0	0	0	0	0	0	0	0	0	0	0	1	2	0	1	1	1	0	0	3	0	0	0	0	0	2
1063	NM_001130219	ENSSSCT00000089859	LOC100153325	0	0	0	0	1	0	0	1	1	0	0	1	1	0	0	0	1	0	0	0	1	1	1	2	0	0	0	0	0	1	0	1	0	0	0	0	1	1	1	1	0	0	0	2	1	0
1064	NM_001130224	ENSSSCT00000041818	SLA-DQA1	201	35	121	71	149	124	286	165	277	95	201	94	430	199	432	157	14	11	14	9	11	14	7	20	11	6	20	11	5	15	12	21	564	153	258	228	819	316	262	302	453	159	196	251	137	370
1065	NM_001130226	ENSSSCT00000006717	CALB1	0	0	0	0	2	1	0	0	0	0	0	1	2	0	0	0	1	0	1	1	0	0	0	0	0	0	1	1	0	1	0	0	1	0	0	0	1	0	0	1	2	0	0	2	1	1
1066	NM_001130230	#N/A	LOC100153661	1	0	0	0	0	1	2	0	0	0	0	0	1	0	1	1	0	0	1	0	0	0	1	0	1	0	1	0	0	1	1	2	2	0	0	0	0	1	0	1	2	0	0	0	0	0
1067	NM_001130232	ENSSSCT00000026435	IFN-OMEGA-7	0	0	0	0	1	0	1	0	1	0	0	0	0	0	1	0	0	0	0	0	0	0	1	1	1	0	0	1	0	1	0	1	0	0	0	0	2	0	0	1	2	0	0	1	2	1
1068	NM_001130236	ENSSSCT00000047550	IL23A	1	0	0	0	1	1	1	1	0	0	0	1	1	0	2	0	1	0	1	0	2	0	0	1	0	0	0	0	0	1	0	0	0	0	0	0	2	1	0	1	0	0	0	1	1	1
1069	NM_001130238	ENSSSCT00000035019	LOC100155760	0	0	0	0	2	0	0	1	0	0	0	0	1	0	1	1	1	0	1	0	1	0	0	0	0	0	0	1	0	0	1	0	1	0	0	0	1	0	1	2	1	0	0	2	0	2
1070	NM_001130241	ENSSSCT00000001714	PPARD	2	0	0	0	2	0	0	1	1	0	0	0	1	0	1	0	0	0	1	2	0	2	0	0	0	0	1	0	0	1	0	2	0	0	0	0	2	0	2	0	1	0	0	0	1	3
1071	NM_001130243	ENSSSCT00000012521	TNNC1	3	1	3	2	6	7	3	2	4	1	2	2	5	3	4	2	19	14	34	12	22	32	12	17	13	7	19	20	6	26	11	34	11	12	4	3	17	18	10	5	5683	2407	3274	6183	3015	5057
1072	NM_001130246	#N/A	LOC100156936	0	0	0	0	1	1	0	0	0	0	0	0	0	1	2	0	0	0	0	0	1	1	0	0	1	0	0	0	0	0	0	0	1	0	0	0	2	1	0	0	1	0	1	1	0	0
1073	NM_001130248	ENSSSCT00000031097	SLC26A3	1	0	0	0	0	0	1	0	0	0	0	1	1	0	0	0	1	0	0	0	1	0	0	2	0	0	0	0	0	2	1	1	2	0	1	0	1	2	0	2	2	1	0	0	0	1
1074	NM_001130531	ENSSSCT00000088907	ADAM10	20	3	10	10	13	12	10	11	7	9	12	6	18	16	18	5	66	43	65	62	71	82	38	50	63	12	101	62	22	82	53	85	22	6	20	8	28	14	13	27	18	10	10	12	16	28
1075	NM_001130532	ENSSSCT00000024378	PARD6B	1	0	1	0	1	0	2	0	1	0	0	0	0	0	0	0	1	0	0	1	0	1	0	0	0	0	1	1	0	0	0	2	0	0	1	0	1	0	0	1	0	1	1	0	0	0
1076	NM_001130533	ENSSSCT00000034967	IFN-OMEGA-5	0	0	0	0	1	2	0	0	0	0	0	0	0	0	0	1	0	0	0	1	1	3	0	1	0	0	0	1	0	0	0	0	1	0	0	0	0	0	1	2	1	1	0	1	0	0
1077	NM_001130534	ENSSSCT00000041360	AGPAT2	52	16	18	18	63	40	24	31	32	10	20	14	39	17	48	12	326	177	198	139	298	324	138	328	159	66	237	81	52	198	69	185	24	13	29	21	51	23	48	40	61	33	49	55	25	77
1078	NM_001130535	ENSSSCT00000072593	43530	150	49	85	87	206	125	101	75	171	55	183	102	185	89	289	68	109	43	106	45	102	98	57	56	69	38	90	51	26	93	59	111	127	36	141	77	116	118	105	127	153	93	106	201	176	164
1079	NM_001130729	ENSSSCT00000081350	TRPV4	0	0	1	0	1	0	0	1	0	0	0	0	1	1	1	0	0	1	1	1	2	1	1	1	0	0	1	0	0	1	0	0	2	0	1	0	0	0	1	3	0	0	1	2	0	0
1080	NM_001130730	ENSSSCT00000001647	HSD17B8	179	54	101	46	146	120	149	68	112	30	89	39	128	79	101	42	46	31	53	39	54	51	20	35	28	29	37	22	13	30	24	59	86	25	88	43	109	87	61	68	114	37	83	157	63	162
1081	NM_001130731	ENSSSCT00000031143	BYSL	21	5	6	8	20	17	16	14	12	4	13	7	36	10	16	14	42	17	32	35	36	24	17	24	28	9	48	14	10	39	12	33	24	4	15	5	18	19	19	16	40	12	17	21	20	39
1082	NM_001130732	ENSSSCT00000070105	THBD	24	9	9	13	25	20	16	25	16	12	26	18	30	19	49	15	9	3	5	7	7	12	4	6	13	2	9	4	7	6	2	19	107	60	86	60	128	154	174	86	57	36	53	29	31	92
1083	NM_001130733	ENSSSCT00000000083	ADSL	52	20	78	55	115	90	74	63	65	21	67	32	174	87	83	40	86	68	148	107	106	176	96	110	81	37	143	56	27	137	70	81	150	24	55	43	155	88	133	100	203	128	205	552	144	258
1084	NM_001130734	ENSSSCT00000009435	LPIN1	0	0	0	0	0	0	2	0	0	0	0	1	0	0	0	0	0	1	1	1	0	1	0	1	0	0	1	1	0	1	0	1	2	0	0	0	0	0	3	0	1	0	0	0	1	0
1085	NM_001130735	ENSSSCT00000072240	SMN1	0	0	0	0	0	1	1	2	1	0	0	0	1	0	1	0	1	1	0	0	1	0	0	1	1	0	1	0	0	2	0	0	0	0	0	0	0	0	1	1	0	0	0	1	1	0
1086	NM_001130736	ENSSSCT00000040692	ATIC	93	21	33	39	97	71	48	73	51	20	26	39	121	65	110	35	521	319	294	491	536	379	267	350	147	107	566	333	143	332	270	411	124	41	72	26	142	117	101	69	55	39	27	96	58	82
1087	NM_001130972	ENSSSCT00000052964	SLC30A4	2	0	0	0	0	1	0	0	0	0	1	0	1	0	0	0	2	0	0	0	0	1	0	0	0	0	2	0	0	0	1	2	1	0	1	0	0	0	1	0	0	0	0	2	1	0
1088	NM_001130973	ENSSSCT00000062683	SLC7A3	0	0	0	0	0	1	1	0	0	0	1	0	0	0	2	0	2	0	1	1	0	1	1	0	0	1	1	0	0	1	0	1	1	0	1	0	1	0	0	0	2	0	0	1	0	1
1089	NM_001130974	ENSSSCT00000016143	STIM1	0	0	0	0	0	0	1	1	1	0	0	0	0	0	0	0	0	0	0	0	0	1	0	0	0	0	0	1	0	1	0	1	1	0	0	0	0	1	0	1	1	0	0	1	0	1
1090	NM_001131045	ENSSSCT00000001644	SLC39A7	101	29	69	33	120	116	103	61	119	42	71	30	150	65	136	80	156	104	193	160	99	144	118	133	92	37	129	75	50	121	49	158	94	34	49	33	60	108	68	87	39	20	25	32	16	50
1091	NM_001131046	ENSSSCT00000015187	IFI30	140	39	61	34	170	69	61	82	77	19	61	60	157	64	197	59	17	7	10	6	9	16	9	13	10	6	9	5	8	10	4	17	122	140	145	180	532	405	298	290	73	59	33	38	58	138
1092	NM_001134343	ENSSSCT00000053589	ACTR3	1	0	0	1	1	1	0	0	0	0	0	1	1	0	2	0	0	1	1	2	0	0	0	1	0	0	1	0	1	0	1	1	1	0	1	0	1	1	0	1	0	0	0	0	0	0
1093	NM_001134344	ENSSSCT00000006644	KLF10	213	69	38	102	209	125	114	113	110	55	177	80	170	146	216	102	267	71	276	162	200	135	147	137	178	103	244	229	125	275	95	219	317	159	246	134	519	280	246	355	207	126	263	427	233	312
1094	NM_001134345	ENSSSCT00000006903	XCL1	0	0	0	1	0	0	1	1	1	0	0	0	0	0	1	0	2	1	0	1	0	0	1	0	0	0	1	0	0	0	0	0	0	0	1	0	2	2	1	0	2	0	0	1	0	1
1095	NM_001134346	ENSSSCT00000063352	KLF11	29	10	14	10	54	53	37	28	27	13	19	22	50	29	37	15	19	8	9	4	14	14	6	14	7	5	7	8	5	12	3	9	92	12	39	35	147	37	58	131	57	15	48	83	49	145
1096	NM_001134347	ENSSSCT00000043538	KLF12	1	0	0	0	2	0	1	1	0	0	1	0	0	0	1	0	1	0	1	0	1	1	0	1	0	0	1	0	0	0	0	1	0	0	0	0	1	0	0	0	1	0	0	1	1	0
1097	NM_001134348	ENSSSCT00000018020	KLF14	1	0	0	0	2	1	1	1	1	0	0	0	0	0	0	0	1	0	0	0	0	1	0	2	1	0	1	0	0	0	0	0	1	0	2	0	0	0	1	0	0	0	0	0	1	1
1098	NM_001134349	ENSSSCT00000050354	KLF15	1	0	0	0	0	0	0	0	0	0	0	0	1	0	0	0	2	0	0	0	0	1	1	0	0	0	1	1	0	1	0	1	1	0	0	0	2	1	1	2	0	0	0	0	0	0
1099	NM_001134350	ENSSSCT00000015004	KLF1	10	2	2	4	10	6	6	6	6	1	2	1	5	2	5	2	7	5	6	3	5	5	3	7	6	3	5	4	2	7	2	8	12	2	6	2	6	9	10	8	7	6	4	9	5	11
1100	NM_001134351	ENSSSCT00000059610	KLF2	10	4	5	3	12	10	9	7	9	3	6	3	9	10	8	6	10	6	7	4	14	9	3	7	4	5	7	5	3	10	5	8	16	6	12	5	16	17	15	11	11	6	8	31	9	10
1101	NM_001134352	ENSSSCT00000045848	KLF3	2	0	0	0	0	2	0	0	0	0	0	0	0	0	1	0	0	0	1	1	1	1	1	1	0	0	1	0	0	1	0	1	1	0	1	0	0	1	1	1	1	0	0	2	0	0
1102	NM_001134353	ENSSSCT00000039193	KLF6	2	0	0	0	1	1	1	0	1	0	1	0	0	0	1	0	0	0	0	1	3	2	0	2	1	0	0	0	0	0	0	1	0	0	1	0	1	1	0	2	0	0	1	0	0	0
1103	NM_001134354	ENSSSCT00000076472	ACTR2	0	0	0	0	0	0	1	0	0	0	0	0	0	0	0	0	2	0	2	1	1	0	0	1	0	0	0	0	0	1	0	1	0	0	2	1	0	2	1	0	1	0	0	0	0	0
1104	NM_001134355	ENSSSCT00000008349	ARPC1A	1	0	0	0	0	1	1	0	0	0	0	1	1	0	1	0	1	0	0	0	0	1	0	1	0	0	2	0	0	0	1	1	2	0	0	0	2	1	1	0	1	0	1	0	1	1
1105	NM_001134356	ENSSSCT00000008365	ARPC1B	0	0	0	0	1	0	0	0	0	0	1	1	2	0	1	1	0	1	1	0	0	0	0	0	0	0	0	0	0	0	0	0	0	0	1	0	2	1	0	1	1	0	0	0	1	2
1106	NM_001134357	ENSSSCT00000016950	ARPC5	0	0	1	0	3	0	0	0	0	0	1	0	1	0	2	1	2	1	0	2	0	0	0	0	0	1	0	0	0	0	0	1	1	0	1	0	1	1	0	0	0	0	0	2	0	0
1107	NM_001134358	ENSSSCT00000002858	RTL1	2	0	0	0	0	0	0	0	1	0	0	0	2	0	1	0	1	0	1	2	1	0	0	1	0	0	1	0	0	1	0	0	1	0	1	0	0	0	2	1	2	0	0	2	0	1
1108	NM_001134823	ENSSSCT00000031007	SELENOP	2618	573	775	757	1710	1753	1509	1564	1323	734	877	1094	2587	1773	1559	1389	120	69	170	103	130	216	90	175	192	44	108	174	66	93	83	293	1296	869	1146	661	2652	1545	2302	2813	1627	357	1217	1203	577	2205
1109	NM_001134824	#N/A	CYP3A46	3	1	1	1	3	3	2	2	1	0	2	1	4	2	3	1	4	1	4	2	3	2	3	2	2	2	4	2	1	3	1	2	12	1	1	1	11	2	2	8	4	1	1	3	2	4
1110	NM_001134964	ENSSSCT00000057592	KISS1	0	0	0	0	1	0	0	0	0	0	0	0	2	0	1	0	0	0	1	0	1	1	0	1	0	0	1	1	0	1	1	1	1	0	0	0	0	1	2	1	2	0	0	0	1	3
1111	NM_001134965	ENSSSCT00000060494	GRB10	12	2	4	7	16	16	15	6	7	4	5	4	14	5	8	7	22	10	22	18	25	28	15	12	19	6	31	15	8	17	8	26	19	5	19	5	17	23	17	10	93	24	21	60	27	67
1112	NM_001134966	ENSSSCT00000057301	APPL1	12	4	12	5	18	15	18	13	16	11	16	12	31	15	29	8	12	3	13	7	5	9	6	12	6	3	13	5	4	6	4	10	47	9	32	14	35	27	45	35	38	16	14	33	12	33
1113	NM_001134967	ENSSSCT00000017672	EPHA4	0	0	0	0	1	1	2	0	0	0	0	0	1	0	2	0	0	1	0	0	1	0	0	0	0	0	1	0	0	0	0	0	0	0	1	0	0	1	0	2	1	0	0	1	0	1
1114	NM_001134968	ENSSSCT00000018201	PGAM2	1	0	0	0	0	0	0	0	0	0	0	0	0	0	2	0	0	0	1	0	0	0	0	1	0	0	1	0	0	1	0	0	0	0	0	1	1	0	1	0	1	1	0	2	1	0
1115	NM_001135258	ENSSSCT00000040738	TFPI	0	0	1	0	0	2	0	1	0	0	1	0	0	1	0	0	1	0	2	0	0	0	0	0	0	0	1	0	0	0	0	0	1	0	1	0	2	1	1	0	2	0	0	0	0	0
1116	NM_001135680	ENSSSCT00000008664	USP7	3	0	0	0	0	1	0	0	1	0	0	0	1	0	2	0	2	0	1	0	0	1	0	0	1	1	1	0	0	1	0	2	0	0	1	0	1	1	1	1	0	0	1	0	1	0
1117	NM_001135959	ENSSSCT00000004849	FOXO3	1	0	0	0	2	0	0	1	1	0	1	0	1	1	1	0	2	1	2	1	2	0	1	0	0	0	1	0	0	0	0	0	2	0	1	0	2	1	0	1	1	0	0	2	0	3
1118	NM_001135960	ENSSSCT00000041495	ABRA	2	0	1	1	3	2	1	1	1	1	2	1	2	2	4	1	2	1	2	2	3	3	3	2	2	0	4	2	1	3	1	4	4	1	3	2	2	3	5	4	373	76	124	157	127	363
1119	NM_001135961	ENSSSCT00000000915	APPL2	0	0	0	0	1	1	1	2	0	0	0	0	0	0	1	0	1	0	1	0	0	0	0	1	1	0	0	0	0	0	0	1	2	0	1	0	3	2	2	1	2	0	0	1	0	0
1120	NM_001135962	ENSSSCT00000041398	CD79A	1	0	0	0	1	2	0	1	0	0	0	0	1	0	0	0	2	0	1	0	0	0	1	0	0	0	0	0	0	2	0	0	2	0	0	0	0	0	0	1	1	0	0	1	0	1
1121	NM_001135963	ENSSSCT00000016803	SLC26A5	1	0	0	0	0	1	1	0	0	0	0	0	0	1	0	1	0	0	1	1	0	0	1	0	1	0	1	0	0	1	0	0	0	0	1	0	2	2	2	0	2	1	0	1	0	0
1122	NM_001135964	ENSSSCT00000003964	WDTC1	13	1	2	2	8	9	8	4	8	2	5	2	11	4	8	5	5	3	5	9	11	12	6	9	6	4	5	5	4	12	4	11	5	4	6	4	13	12	13	14	8	7	5	10	7	19
1123	NM_001135965	ENSSSCT00000030305	PRPF3	1	0	0	0	1	1	1	1	0	0	0	0	1	0	2	0	1	0	0	1	0	2	1	0	1	0	0	0	0	1	0	0	1	0	0	0	0	0	2	0	1	0	0	1	1	0
1124	NM_001135966	ENSSSCT00000018681	SLC26A11	33	18	13	12	55	38	33	25	41	7	34	12	40	29	42	30	37	12	53	19	41	30	16	23	11	30	31	21	14	57	15	29	21	13	15	11	27	23	19	40	10	4	5	15	8	10
1125	NM_001136184	ENSSSCT00000006354	HSBP1L1	0	0	0	0	2	1	0	0	1	0	0	0	1	0	2	0	2	1	1	1	0	0	2	1	0	0	1	0	0	1	0	1	2	0	1	1	0	2	2	2	3	0	1	2	0	0
1126	NM_001136211	ENSSSCT00000048059	SLC30A7	165	26	53	74	89	189	112	65	126	47	90	52	174	65	125	68	315	135	143	203	131	150	111	173	200	93	139	102	98	185	66	269	154	64	119	78	126	114	230	178	51	29	36	66	53	46
1127	NM_001136212	ENSSSCT00000070737	HAS1	2	0	0	1	1	0	0	1	0	0	0	0	0	0	0	0	2	1	2	1	0	0	0	2	0	0	0	0	0	0	0	0	0	0	1	0	2	1	2	2	0	0	1	1	1	1
1128	NM_001136510	ENSSSCT00000007995	NFS1	651	111	296	289	562	482	447	319	302	122	270	226	523	272	408	221	136	107	245	170	259	220	161	258	92	62	180	169	114	167	139	238	247	59	112	57	147	126	160	148	367	77	150	525	124	426
1129	NM_001136511	ENSSSCT00000036937	HUS1	45	55	81	60	136	186	149	67	233	36	96	49	124	93	142	53	315	96	230	202	133	341	159	324	230	49	244	173	55	185	111	282	153	31	62	66	121	150	158	118	239	28	107	141	93	245
1130	NM_001136512	ENSSSCT00000063364	BCO1	0	0	0	0	1	0	0	0	1	0	0	0	1	2	0	0	0	1	0	0	1	0	1	0	1	1	1	1	0	1	0	1	0	0	0	0	3	0	0	0	0	0	1	2	1	1
1131	NM_001137607	ENSSSCT00000001311	GPX6	4	1	3	1	7	5	5	5	5	1	2	1	5	4	4	3	1709	775	945	2008	1087	1830	1307	1626	1734	629	766	1106	703	1499	579	2316	9	1	4	4	9	5	6	5	6	5	5	13	7	11
1132	NM_001137619	ENSSSCT00000009878	RPS3A	3575	1173	1982	1895	2916	2627	2075	2789	3298	1394	2327	2236	2856	1585	5326	1967	3527	1614	3475	1643	4097	3032	2833	3916	2061	828	2021	2022	659	2592	1992	3157	4259	880	2863	2016	4997	4717	3119	4132	2987	895	1162	2614	1181	2746
1133	NM_001137620	ENSSSCT00000034766	RPS16	2335	519	1086	1555	3477	1987	2903	2381	1479	636	1540	1701	4412	2260	4656	973	2650	1041	2815	2519	1782	2155	1122	2292	1138	834	2535	1797	846	3067	1027	3472	2747	1387	1988	2261	2925	4273	2911	4644	1572	1517	862	1815	1027	2934
1134	NM_001137621	ENSSSCT00000085477	IL23R	0	0	0	0	2	1	1	1	0	0	0	1	1	0	1	1	2	1	0	1	1	0	0	1	1	0	0	0	0	0	0	0	0	0	1	0	1	1	1	1	0	1	0	1	1	1
1135	NM_001137623	ENSSSCT00000009322	SLC30A6	1	0	0	0	2	0	0	0	0	0	0	0	0	0	2	0	0	0	0	1	1	1	0	2	0	0	1	0	0	0	0	1	0	0	2	1	1	1	1	0	2	0	0	3	1	2
1136	NM_001137624	ENSSSCT00000029407	SLC30A5	23	7	19	12	22	26	42	20	23	7	12	11	42	23	39	19	40	34	75	39	58	40	35	36	34	15	31	41	16	25	22	63	51	12	36	21	50	40	40	43	10	7	6	13	7	18
1137	NM_001137625	ENSSSCT00000045769	ASF1B	5	2	2	2	8	5	7	7	6	2	5	2	9	3	6	4	29	28	43	22	46	24	30	23	14	12	22	19	8	25	17	25	6	3	4	2	7	6	4	8	10	2	2	6	5	6
1138	NM_001137627	ENSSSCT00000059363	ERO1A	13	3	9	11	21	17	11	13	16	7	13	6	15	17	26	8	116	95	162	103	110	185	50	159	114	40	180	75	28	107	81	174	17	5	14	13	20	23	20	21	17	3	6	10	10	18
1139	NM_001137628	ENSSSCT00000018731	GRB2	123	43	39	67	115	112	80	57	91	33	70	56	119	58	87	44	122	111	140	155	168	198	105	224	120	51	171	97	60	168	95	184	51	37	56	52	110	85	52	81	74	34	28	50	58	114
1140	NM_001137629	ENSSSCT00000052989	ERP44	193	50	133	125	184	311	236	157	146	82	202	136	219	142	307	133	165	109	283	297	303	242	136	376	186	99	266	177	96	185	135	176	279	74	159	162	405	232	356	391	145	86	81	186	63	231
1141	NM_001137630	ENSSSCT00000024187	NCK1	1	0	0	0	0	0	1	1	1	0	0	0	2	0	1	0	0	0	0	1	0	0	0	1	0	0	1	0	0	1	0	0	0	0	0	0	0	0	3	0	0	0	1	1	0	1
1142	NM_001137631	ENSSSCT00000064890	NCK2	1	0	0	0	1	0	0	1	1	0	0	0	1	0	0	1	1	1	2	1	0	0	0	1	0	0	2	1	0	1	0	1	2	0	1	0	1	1	1	0	0	0	0	0	1	1
1143	NM_001137632	ENSSSCT00000047773	SLC30A9	0	0	0	0	2	1	1	0	0	0	0	0	0	0	1	0	0	0	0	1	1	2	0	0	1	0	0	0	0	0	0	0	0	0	1	0	0	0	0	0	2	0	1	2	0	2
1144	NM_001137634	ENSSSCT00000089327	VPS26B	65	16	15	25	81	55	59	58	41	20	18	38	85	31	74	38	131	88	181	77	134	92	113	134	79	37	99	58	35	128	63	135	77	21	96	36	124	95	68	53	102	34	41	48	75	119
1145	NM_001137635	ENSSSCT00000089843	POT1	17	5	6	6	21	12	20	14	12	4	11	10	26	12	31	9	16	11	23	13	23	23	19	19	12	6	30	14	7	19	7	11	11	5	15	9	18	15	16	25	18	7	8	12	10	21
1146	NM_001137636	ENSSSCT00000048357	CRK	206	57	78	65	173	119	132	74	67	56	102	80	190	88	228	54	146	136	146	81	157	250	147	140	128	33	168	97	71	161	58	134	160	81	136	118	243	143	160	301	86	53	100	126	44	132
1147	NM_001137637	ENSSSCT00000039858	DBF4	6	1	3	4	7	5	6	5	6	1	5	3	5	4	6	3	18	18	38	15	19	17	22	29	10	6	28	15	4	11	8	24	5	3	12	3	12	10	15	15	10	2	2	6	3	9
1148	NM_001137638	ENSSSCT00000043678	CHEK2	0	0	0	0	1	1	1	0	0	0	0	0	2	0	0	0	1	0	0	1	0	0	2	0	0	0	0	0	0	0	0	0	0	0	0	0	1	0	1	0	0	0	0	0	0	1
1149	NM_001137639	ENSSSCT00000008809	SLC9A3R2	66	25	23	18	53	80	65	44	36	15	24	25	49	30	80	37	17	5	11	6	11	8	11	7	10	6	6	9	2	14	4	8	187	13	43	46	105	58	97	194	33	11	63	64	33	50
1150	NM_001137640	ENSSSCT00000009895	SLC10A7	1	0	0	1	0	1	0	0	0	0	0	0	1	1	0	0	0	0	0	0	0	1	0	1	1	0	1	1	0	0	0	1	0	0	0	0	2	2	1	1	2	0	0	1	0	0
1151	NM_001139470	ENSSSCT00000057077	SLC30A1	1	0	0	0	0	0	0	1	0	0	0	0	0	0	0	0	1	0	1	0	0	1	0	1	0	0	0	0	0	1	0	1	1	0	1	0	0	2	1	0	0	1	0	0	0	0
1152	NM_001139471	ENSSSCT00000059621	APEX1	1	0	0	0	0	1	1	1	0	0	1	0	1	0	0	0	0	0	1	0	0	0	0	1	0	0	1	0	0	2	0	0	0	0	0	0	2	0	0	0	2	0	1	0	0	0
1153	NM_001139472	ENSSSCT00000002183	PSMA6	495	138	188	203	666	710	684	505	464	188	370	195	553	379	680	452	617	386	702	545	785	735	264	568	660	135	813	477	312	425	273	785	524	154	638	271	901	691	475	732	692	434	458	795	436	866
1154	NM_001139473	ENSSSCT00000037934	PDCD10	0	0	0	0	1	0	0	0	0	0	0	0	2	1	1	0	0	0	0	0	1	1	1	0	2	0	0	0	0	0	0	0	1	0	0	0	2	1	1	1	0	0	0	0	1	0
1155	NM_001139474	ENSSSCT00000022860	SLC30A3	15	11	13	9	27	28	25	19	21	4	11	13	39	19	22	21	67	22	48	28	59	33	33	44	32	14	29	18	20	45	25	67	43	15	43	10	33	24	25	46	51	19	23	58	22	31
1156	NM_001139475	ENSSSCT00000025811	SLC30A2	1	0	0	0	0	1	2	0	0	0	1	0	1	0	0	1	0	1	1	0	1	0	1	0	0	0	0	0	0	0	0	0	1	1	0	0	1	0	0	1	0	1	0	2	1	2
1157	NM_001139476	ENSSSCT00000043784	DAZAP2	309	84	72	108	244	177	155	214	132	57	126	153	291	159	263	124	70	34	71	31	72	36	26	57	53	26	71	33	31	65	36	68	138	114	167	84	302	238	183	152	167	67	72	120	124	223
1158	NM_001141984	ENSSSCT00000064829	PDX1	6	1	3	2	4	3	3	2	3	2	2	2	8	4	4	3	8	5	6	5	5	7	2	5	4	3	5	3	2	7	1	5	6	2	6	2	7	6	6	7	6	1	2	11	4	8
1159	NM_001141986	ENSSSCT00000008051	LPIN3	0	0	0	0	0	0	0	0	0	0	1	1	1	1	1	0	0	0	1	0	0	0	1	1	1	0	0	1	0	0	0	1	1	0	0	1	0	1	1	1	2	0	0	1	1	1
1160	NM_001141987	ENSSSCT00000059567	LPIN2	0	0	0	0	1	1	0	1	2	0	0	0	1	1	1	0	0	1	1	1	1	2	0	0	0	0	0	0	0	0	0	0	0	0	1	0	1	1	2	2	1	0	0	1	1	2
1161	NM_001141988	ENSSSCT00000033024	SYN1	0	0	0	0	0	1	0	1	0	0	0	0	0	0	1	0	0	0	1	0	0	1	0	1	0	0	0	0	0	2	0	2	1	0	0	0	1	3	1	1	0	0	0	0	1	1
1162	NM_001141989	ENSSSCT00000037037	GP9	2	0	0	0	1	0	0	0	0	0	0	1	1	0	1	0	0	0	0	0	0	1	0	1	0	0	0	0	0	1	0	0	1	0	1	0	2	0	1	0	1	1	0	1	0	1
1163	NM_001141990	ENSSSCT00000018499	RPL26L1	394	105	148	165	250	444	228	192	298	106	183	155	446	224	438	105	268	147	274	453	412	575	320	382	202	99	283	285	145	406	213	421	332	113	219	85	381	270	187	191	163	50	114	174	147	135
1164	NM_001141991	#N/A	TMSB4X	0	0	0	1	0	0	1	0	0	0	1	0	0	0	1	0	1	0	2	1	0	0	0	1	0	0	2	0	0	1	1	1	0	0	1	0	0	1	0	2	0	0	0	0	0	1
1165	NM_001142666	ENSSSCT00000000799	TEAD4	9	4	6	6	14	13	15	9	5	3	5	5	16	7	11	6	101	122	226	162	179	156	139	236	154	76	102	106	51	123	89	244	39	9	15	14	39	22	29	42	150	98	124	349	83	170
1166	NM_001142667	ENSSSCT00000006894	SLC19A2	10	3	5	5	13	12	9	11	6	3	6	7	16	5	17	7	15	14	26	20	24	36	10	24	17	8	22	16	6	36	9	29	10	6	18	28	23	24	40	42	15	9	15	32	11	25
1167	NM_001142668	ENSSSCT00000014017	DKC1	63	27	29	38	108	85	87	62	55	17	47	28	82	28	84	37	286	205	336	196	375	294	271	210	188	76	286	229	73	245	172	254	85	17	27	47	49	41	101	87	44	20	19	58	28	74
1168	NM_001142669	ENSSSCT00000054149	TEAD1	1	0	0	0	0	0	1	0	0	0	0	1	1	0	1	0	0	0	1	1	1	0	0	1	0	0	1	0	0	0	0	1	1	0	0	1	1	0	0	0	2	0	0	0	1	2
1169	NM_001142827	ENSSSCT00000045288	LGALS8	0	0	0	0	1	1	1	0	1	0	1	0	0	1	1	0	1	0	0	1	1	1	0	0	0	0	1	1	0	0	0	1	0	0	0	0	1	1	0	0	1	0	0	1	0	0
1170	NM_001142828	ENSSSCT00000058079	ANGPTL7	0	0	0	0	0	0	0	1	0	0	0	0	1	1	1	0	1	0	2	0	0	0	0	0	1	0	0	1	0	2	0	0	2	0	0	0	0	2	2	1	2	0	0	0	0	1
1171	NM_001142829	#N/A	C1QTNF2	0	0	0	0	2	0	1	0	0	0	0	1	0	0	1	0	0	0	0	0	1	1	0	0	1	0	0	0	0	0	0	0	1	0	0	0	1	2	1	1	1	0	1	2	1	1
1172	NM_001142830	ENSSSCT00000027002	C1QTNF6	0	0	0	0	0	1	0	0	1	0	0	0	0	1	2	0	0	0	0	0	0	0	1	2	1	1	2	0	0	1	0	1	0	0	1	1	3	2	0	2	2	0	0	2	0	2
1173	NM_001142831	ENSSSCT00000041120	CWF19L2	72	15	21	41	78	85	41	69	56	21	64	23	129	60	80	32	80	38	82	78	72	91	55	96	81	33	105	57	33	84	50	99	172	40	113	38	166	157	203	105	210	56	86	129	72	133
1174	NM_001142832	ENSSSCT00000025011	MAT2B	401	174	478	334	535	491	400	603	410	174	373	264	576	492	776	322	159	130	295	128	148	231	185	215	203	74	272	149	62	242	165	297	336	249	449	264	834	399	459	706	812	231	419	448	360	436
1175	NM_001142833	ENSSSCT00000065083	RAD18	17	3	7	12	24	24	18	15	8	5	16	7	25	19	17	10	40	23	57	27	28	34	27	57	23	11	40	30	14	32	19	41	25	9	18	7	25	17	28	15	17	7	4	11	8	18
1176	NM_001142834	ENSSSCT00000016236	RSF1	31	8	14	20	20	26	29	13	17	13	17	13	38	16	32	16	10	7	12	15	16	18	10	11	7	7	8	9	6	16	4	13	14	11	15	11	25	32	25	18	20	14	12	29	17	37
1177	NM_001142835	ENSSSCT00000030261	UTP3	75	20	34	65	66	54	90	90	53	34	29	42	118	51	83	38	228	87	142	121	177	130	125	216	80	63	117	136	51	126	64	132	116	52	73	29	130	71	145	65	101	40	73	162	95	120
1178	NM_001142836	ENSSSCT00000035419	XBP1	694	193	339	268	505	746	396	307	425	201	343	251	530	515	717	407	238	161	265	173	325	357	168	340	197	153	285	170	93	397	95	209	683	265	334	270	1112	488	799	587	275	157	193	260	161	370
1179	NM_001142837	ENSSSCT00000055996	IL29	1	0	0	0	1	1	0	0	0	0	1	0	1	0	1	0	0	0	0	0	2	0	0	0	0	0	1	0	0	0	0	0	1	0	0	0	1	0	0	0	0	0	0	0	0	1
1180	NM_001142838	ENSSSCT00000036520	TMEM173	1	0	0	0	1	1	3	0	0	0	0	0	1	1	0	0	0	0	1	0	1	1	0	1	0	0	1	0	0	0	1	1	2	0	0	0	1	1	2	2	0	0	0	0	0	1
1181	NM_001142839	ENSSSCT00000026802	TNFRSF12A	122	46	154	162	271	169	347	170	256	77	99	111	429	133	266	139	258	69	117	94	168	152	59	193	150	56	208	193	53	146	125	159	72	18	28	47	76	63	92	89	58	48	28	85	60	85
1182	NM_001142840	ENSSSCT00000022285	FLVCR2	9	2	2	8	13	5	10	6	6	1	3	5	10	7	9	3	257	81	153	94	226	139	142	136	214	129	208	101	117	147	99	142	33	11	19	16	52	39	19	37	12	4	8	15	6	15
1183	NM_001142841	ENSSSCT00000003314	LGALS13	1	0	0	0	3	1	1	1	0	0	0	0	0	1	1	0	0	1	1	1	0	0	1	1	0	0	1	0	0	1	1	0	1	0	0	0	1	2	1	2	2	0	0	0	0	1
1184	NM_001142842	ENSSSCT00000032011	LGALS2	6	1	3	3	5	6	6	5	3	1	2	1	4	4	5	4	9	3	8	7	5	11	3	5	2	3	4	3	3	8	3	7	6	1	5	3	4	4	5	10	13	3	4	10	3	7
1185	NM_001142843	ENSSSCT00000063004	LGALS7	1	0	0	0	0	1	0	0	1	0	0	1	0	0	2	0	2	1	0	0	0	1	1	1	0	0	1	1	0	0	0	2	1	0	0	0	1	1	2	1	0	0	0	0	0	1
1186	NM_001142845	ENSSSCT00000026214	LCLAT1	2	0	0	0	1	0	0	0	0	0	0	0	1	1	0	0	0	0	0	1	1	1	1	0	0	0	1	0	0	1	0	0	0	0	1	0	0	1	0	2	2	0	0	2	0	3
1187	NM_001142846	ENSSSCT00000016983	FLVCR1	1	0	1	0	0	1	1	1	0	0	1	0	1	1	0	0	0	0	0	1	2	1	0	2	0	0	1	0	0	1	0	0	2	0	1	1	1	1	2	0	1	0	0	1	1	1
1188	NM_001142896	#N/A	ERLIN1	0	0	0	1	0	1	1	0	0	0	0	0	0	1	0	0	0	0	1	0	3	2	0	0	0	0	0	1	0	0	0	0	1	0	2	0	1	0	2	1	0	0	0	1	0	0
1189	NM_001142897	ENSSSCT00000011659	PNLIPRP1	1	0	0	0	3	1	0	0	0	0	0	0	0	0	0	0	0	0	0	1	0	0	0	1	1	0	0	0	0	1	0	1	0	0	0	0	3	1	0	3	1	0	0	1	1	0
1190	NM_001143690	ENSSSCT00000080491	NOS2	11	1	3	5	13	8	9	7	7	1	3	3	8	5	11	5	14	6	13	9	13	13	7	10	7	4	11	7	6	10	3	13	8	2	7	4	14	6	9	15	12	3	3	14	8	8
1191	NM_001143691	ENSSSCT00000048427	NOG	1	0	0	1	0	0	0	0	0	0	1	0	0	0	1	0	1	1	1	0	0	1	0	0	0	0	2	0	0	1	0	0	0	0	1	0	1	1	0	3	2	0	0	0	0	2
1192	NM_001143692	ENSSSCT00000036699	ITPK1	18	5	4	5	15	15	9	7	12	3	8	8	18	9	9	4	35	23	44	21	27	39	36	43	45	14	36	24	15	49	25	59	15	3	9	5	9	8	20	11	29	7	14	35	11	24
1193	NM_001143693	ENSSSCT00000087727	GZMH	26	3	6	7	17	17	10	10	11	2	7	13	12	4	16	9	12	5	7	5	13	7	6	10	6	4	8	4	3	10	4	9	19	23	8	6	50	30	17	18	20	15	13	13	16	43
1194	NM_001143694	ENSSSCT00000010840	MAPKAPK5	52	17	36	25	65	47	53	37	30	25	45	28	79	51	88	38	119	48	107	125	113	149	54	148	43	31	75	85	36	98	51	133	88	22	79	48	56	73	83	66	37	13	22	58	28	64
1195	NM_001143695	ENSSSCT00000007971	ACSS2	1	0	0	0	1	0	1	0	0	0	0	1	1	0	2	1	1	0	1	1	1	0	0	2	0	0	0	0	0	1	0	0	0	0	1	1	0	1	1	1	1	0	0	3	0	3
1196	NM_001143696	ENSSSCT00000011425	PTEN	3	0	0	0	1	1	0	1	0	0	1	0	1	0	0	0	0	1	1	0	0	2	0	0	0	0	1	0	0	0	0	0	1	0	0	0	1	1	1	2	0	0	0	1	1	0
1197	NM_001143697	ENSSSCT00000070003	AGPAT4	2	0	0	0	0	0	1	0	0	0	1	0	2	0	0	0	0	0	0	1	0	1	0	2	0	0	1	0	0	1	0	1	0	0	1	0	0	0	0	1	0	0	1	1	1	0
1198	NM_001143698	ENSSSCT00000061159	ACSL3	0	0	0	0	0	1	0	0	0	0	0	0	0	0	0	0	1	0	1	1	1	1	0	1	0	0	2	0	0	0	1	1	0	0	2	0	1	0	0	1	1	0	0	2	0	0
1199	NM_001143699	ENSSSCT00000075893	AGK	40	23	31	27	82	64	76	43	26	30	31	17	51	30	70	42	104	86	244	57	132	133	114	120	109	44	188	58	49	127	98	149	24	12	27	12	26	18	30	33	23	9	21	17	20	55
1200	NM_001143700	ENSSSCT00000055863	AGPAT3	0	0	0	0	1	0	1	0	0	0	0	0	1	1	1	0	1	0	0	0	1	0	0	2	1	0	1	0	0	0	0	2	0	0	0	0	2	1	1	1	0	0	0	1	0	1
1201	NM_001143701	ENSSSCT00000017156	AGPAT5	15	4	7	5	24	8	13	11	9	4	12	11	19	12	26	5	48	54	62	73	44	90	65	79	41	19	79	29	13	54	42	38	7	3	14	6	18	10	26	21	26	19	26	15	19	48
1202	NM_001143702	ENSSSCT00000009557	C1QTNF7	0	0	0	1	0	0	0	0	0	0	1	0	1	0	1	1	1	0	0	0	1	0	0	1	0	0	0	0	1	0	0	2	1	0	0	0	1	0	0	2	3	0	0	1	2	1
1203	NM_001143703	ENSSSCT00000007994	CPNE1	66	22	37	52	113	49	42	36	52	33	79	33	107	55	137	30	87	50	45	64	77	91	29	44	45	23	76	24	25	92	30	69	135	46	91	79	174	174	156	183	39	16	25	48	31	69
1204	NM_001143704	ENSSSCT00000023993	CDK10	1	0	0	0	2	1	1	1	1	0	1	0	0	0	1	1	1	0	0	0	0	0	0	0	0	0	0	0	0	1	0	2	1	0	1	0	0	1	1	0	1	0	1	1	0	2
1205	NM_001143705	ENSSSCT00000009051	DOK1	0	0	0	0	2	0	1	0	1	0	0	0	1	0	1	0	0	0	1	0	1	0	0	0	0	0	0	0	0	1	0	0	0	0	0	1	1	0	0	0	0	0	0	1	0	0
1206	NM_001143706	ENSSSCT00000038182	ERLIN2	29	5	7	7	19	10	24	20	14	5	12	9	18	13	23	14	65	37	72	47	58	67	52	55	38	17	47	49	19	80	29	45	21	7	12	17	21	19	34	37	22	9	12	33	13	31
1207	NM_001143707	ENSSSCT00000051273	FASTK	2	0	0	0	1	0	1	0	0	0	1	1	2	0	1	0	0	0	1	1	1	1	0	1	0	0	1	0	1	2	0	1	1	0	0	0	1	1	0	1	0	0	0	0	1	0
1208	NM_001143708	ENSSSCT00000035639	GK	0	0	0	0	0	2	0	0	0	0	0	0	1	1	1	1	1	0	0	0	2	0	0	1	0	0	1	0	0	0	0	1	0	0	0	1	0	2	1	2	0	0	0	0	1	1
1209	NM_001143709	ENSSSCT00000018408	GZMA	0	0	0	0	1	1	0	1	1	0	0	1	0	0	3	0	0	0	1	0	1	1	0	0	1	0	0	1	0	1	0	1	0	1	1	0	2	1	1	1	1	0	0	0	0	1
1210	NM_001143710	ENSSSCT00000002212	GZMB	6	0	2	2	3	2	3	4	3	0	2	1	2	2	3	2	4	2	4	2	4	3	3	3	3	1	2	3	1	3	1	3	5	2	3	2	7	3	5	4	4	1	1	7	3	5
1211	NM_001143711	ENSSSCT00000018406	GZMK	1	0	0	0	1	1	1	1	0	0	0	0	1	0	0	0	0	0	1	0	0	0	1	0	0	0	1	1	0	1	0	0	0	0	1	1	0	0	0	1	0	0	0	2	0	0
1212	NM_001143712	ENSSSCT00000065178	GZMM	1	0	0	0	0	0	1	1	0	0	1	0	0	0	2	0	1	0	0	0	1	1	0	2	0	0	1	1	0	0	0	0	1	0	1	0	1	1	0	2	1	1	0	0	0	0
1213	NM_001143713	ENSSSCT00000004003	LCK	0	0	0	0	0	0	0	2	0	0	0	0	2	1	1	0	0	0	1	0	0	1	0	0	0	0	1	0	0	0	0	2	1	0	0	0	0	0	0	0	0	0	0	1	0	0
1214	NM_001143714	ENSSSCT00000005077	LIPC	12	3	5	4	15	6	7	6	7	1	5	4	10	5	7	5	10	7	7	8	9	11	5	9	8	2	8	7	4	10	4	8	10	3	11	8	19	17	10	12	19	4	9	10	10	12
1215	NM_001143715	ENSSSCT00000042996	LRP10	1	0	0	0	1	1	1	0	0	0	1	0	2	0	0	0	1	0	0	0	1	1	0	0	0	0	0	0	0	0	0	2	0	0	1	0	1	0	0	2	1	0	0	2	0	2
1216	NM_001143716	ENSSSCT00000036045	MAP2K1	1	0	0	1	0	0	1	0	0	0	1	0	0	0	1	0	0	0	0	0	0	0	1	1	0	0	0	1	0	1	1	1	1	0	1	0	2	1	2	1	1	0	0	3	0	1
1217	NM_001143717	ENSSSCT00000064542	MAPKAPK3	99	13	25	26	106	84	61	75	41	25	52	28	85	61	59	21	51	34	88	71	61	67	51	50	23	18	50	26	15	69	33	43	94	24	44	54	102	75	61	119	139	42	55	104	60	131
1218	NM_001143718	ENSSSCT00000030864	MGLL	1	0	0	0	0	0	0	1	1	0	0	0	1	0	2	0	0	0	0	0	2	2	0	1	1	0	1	0	0	0	0	0	0	0	1	0	1	0	1	1	1	0	0	2	1	2
1219	NM_001143719	ENSSSCT00000056017	MKNK1	92	12	41	40	102	81	91	71	61	18	39	36	74	33	58	26	191	85	123	125	111	231	147	98	125	95	101	96	66	217	73	123	117	39	93	42	103	143	127	133	67	27	46	48	47	61
1220	NM_001143720	ENSSSCT00000008751	NME4	0	0	0	0	0	0	2	1	0	0	0	0	0	0	2	0	0	0	2	0	2	1	0	0	0	0	0	0	0	1	0	0	1	0	0	0	2	1	1	2	2	0	0	0	0	0
1221	NM_001143721	ENSSSCT00000013498	PFKFB1	0	0	0	0	2	1	0	0	0	0	0	0	0	0	0	0	1	1	1	0	1	1	1	0	0	0	1	1	0	0	0	1	1	0	0	1	2	1	2	0	1	1	0	0	0	0
1222	NM_001143722	ENSSSCT00000074870	PITPNC1	10	8	14	10	26	21	17	17	16	8	14	5	21	14	25	12	4	1	4	3	4	2	2	5	4	1	5	4	1	3	2	5	26	6	22	6	18	24	13	13	8	4	7	4	5	11
1223	NM_001143723	ENSSSCT00000015296	PLPP2	10	2	2	2	10	6	7	6	5	2	4	2	7	3	9	4	321	71	287	134	284	133	104	179	148	58	246	179	71	288	95	339	29	6	16	14	18	20	27	35	10	2	6	9	3	14
1224	NM_001143724	ENSSSCT00000091316	SLC9A3R1	109	28	33	49	112	60	77	84	69	31	59	30	91	64	74	59	1328	952	2032	904	2119	1886	991	973	707	566	1473	870	271	848	687	547	70	47	76	28	129	137	97	75	57	30	29	43	25	77
1225	NM_001143725	ENSSSCT00000081583	STARD3	1	0	0	0	2	1	0	1	0	0	1	0	1	0	0	0	0	0	0	1	0	0	0	0	0	0	1	1	0	1	0	1	0	0	0	1	0	1	0	0	1	0	0	1	0	1
1226	NM_001143726	ENSSSCT00000074639	STARD4	1	0	0	1	2	0	0	0	0	0	0	0	1	1	1	0	0	0	1	0	0	2	1	1	0	0	0	0	0	0	0	1	2	0	1	0	2	0	0	0	2	0	0	2	0	2
1227	NM_001143727	ENSSSCT00000031926	STK26	0	0	0	0	1	0	1	0	0	0	0	0	0	1	2	0	0	0	2	0	0	0	0	1	1	0	0	0	0	1	0	0	1	0	0	1	0	0	2	2	0	1	0	0	0	2
1228	NM_001143928	ENSSSCT00000066041	XIRP1	3	1	2	3	5	3	5	3	2	1	1	2	4	3	3	3	5	3	4	3	3	2	2	5	3	2	3	1	1	5	2	4	4	2	4	1	5	6	5	5	85	31	90	99	48	157
1229	NM_001143929	ENSSSCT00000059825	VGLL3	0	0	0	0	1	0	0	1	1	0	0	1	0	0	2	0	1	0	0	0	0	1	1	0	0	1	1	1	1	0	0	1	2	0	0	0	1	0	0	1	1	0	0	1	0	2
1230	NM_001143930	ENSSSCT00000087935	INPP4A	6	1	3	2	8	8	6	5	5	1	4	3	9	5	6	2	19	13	22	12	19	20	9	11	6	7	18	5	5	24	6	17	4	3	4	3	7	8	7	6	6	3	2	3	3	10
1231	NM_001144110	ENSSSCT00000018849	CRHR1	3	0	1	2	4	4	3	3	3	1	1	1	4	2	6	1	5	2	4	3	6	6	2	3	3	1	3	1	1	4	2	5	4	2	2	1	6	3	6	5	7	2	4	6	3	8
1232	NM_001144111	ENSSSCT00000004828	POPDC3	1	0	0	1	1	1	0	0	0	0	0	0	0	0	2	1	0	0	0	0	1	2	0	0	0	0	0	0	0	1	0	2	0	0	0	0	0	3	0	1	0	0	1	2	0	0
1233	NM_001144113	ENSSSCT00000056511	SRPK1	1	0	0	0	0	1	0	0	1	0	1	0	2	0	1	0	1	0	0	0	0	0	1	1	0	0	0	0	0	0	0	1	0	0	1	0	2	1	2	0	0	0	0	0	0	1
1234	NM_001144114	ENSSSCT00000013015	POPDC2	0	0	0	0	1	1	0	1	1	0	0	0	0	0	1	0	1	0	0	0	2	1	1	0	1	0	0	0	0	0	0	2	0	0	1	0	1	1	0	2	0	1	0	1	0	1
1235	NM_001144115	ENSSSCT00000032028	NOC3L	7	1	4	6	8	4	9	4	3	2	6	3	10	3	11	2	6	8	10	10	9	14	7	9	5	2	12	9	4	7	8	12	8	2	5	3	10	10	5	11	16	2	3	14	5	9
1236	NM_001144116	ENSSSCT00000003762	CA6	1	0	1	0	0	1	1	0	0	0	0	0	0	0	1	1	0	0	1	0	0	1	0	1	0	0	1	0	0	1	0	0	1	0	0	1	1	1	0	1	0	0	0	1	1	0
1237	NM_001144117	ENSSSCT00000049431	CLEC4G	2	0	0	0	0	1	1	0	1	0	1	0	1	0	3	1	0	1	0	1	0	1	0	1	0	0	0	0	0	1	0	1	0	0	1	0	1	1	1	0	1	0	0	0	0	1
1238	NM_001144118	ENSSSCT00000057070	CRHR2	1	0	0	0	0	0	0	0	0	0	0	0	0	0	0	0	0	1	0	0	0	2	0	0	0	0	0	0	0	1	0	2	1	0	1	0	1	0	0	3	0	0	0	1	0	0
1239	NM_001144119	ENSSSCT00000029367	SRPK3	0	0	0	0	0	1	1	0	1	0	0	1	1	0	2	0	2	1	2	0	2	1	0	0	0	0	0	1	0	2	0	0	0	0	0	0	2	1	1	1	1	0	0	1	1	0
1240	NM_001144120	ENSSSCT00000043779	CYTH2	127	48	56	41	110	94	63	45	100	29	82	47	98	63	104	58	246	114	124	140	202	129	147	203	181	61	226	112	120	280	122	247	162	69	101	62	193	156	125	207	119	38	45	93	35	145
1241	NM_001144121	ENSSSCT00000000136	CYTH4	1	0	0	1	0	1	0	1	0	0	0	0	1	0	1	0	1	0	1	0	0	0	1	1	0	0	0	1	0	2	0	2	0	0	0	0	1	1	2	2	2	0	1	1	0	2
1242	NM_001144122	ENSSSCT00000019141	SGCA	0	0	1	0	1	0	0	0	0	0	0	1	1	1	0	0	0	0	0	1	0	1	1	1	0	0	0	1	0	1	0	1	1	0	2	0	0	1	1	1	2	0	0	1	0	1
1243	NM_001144123	ENSSSCT00000083392	SGCD	1	0	0	0	2	1	1	0	0	0	0	0	1	0	2	0	0	0	0	1	1	1	0	1	0	0	0	0	0	1	0	1	0	0	1	0	0	0	0	0	1	0	0	2	1	2
1244	NM_001144124	ENSSSCT00000070179	SGCE	1	0	0	1	2	0	0	0	0	0	0	0	2	0	0	0	0	0	2	0	0	0	0	0	0	0	0	0	0	2	0	0	0	0	1	0	2	0	3	0	0	0	1	3	0	2
1245	NM_001144841	ENSSSCT00000016076	HBB	3021	681	1478	982	3236	2093	3082	2480	1476	1157	1809	1124	2581	2373	3499	1145	20	14	7	7	31	24	6	10	197	3	12	11	42	17	9	167	6392	1549	2136	3244	6806	3401	5894	6059	5566	1926	2664	3950	3008	4748
1246	NM_001144842	ENSSSCT00000006760	NDUFB8	432	189	208	366	602	372	390	472	344	198	215	156	644	238	726	410	1093	436	623	726	546	752	565	658	551	296	890	375	488	1160	568	791	395	233	236	210	500	518	487	553	804	800	995	928	635	1663
1247	NM_001144843	ENSSSCT00000085444	ADAMTS1	644	102	109	84	550	481	199	229	268	100	314	148	330	252	488	200	202	128	267	210	159	155	152	367	263	83	263	210	96	169	138	259	187	67	151	297	171	187	285	284	140	81	69	511	120	116
1248	NM_001144844	ENSSSCT00000051132	SGCZ	1	0	0	0	1	1	0	0	0	0	1	0	1	1	2	0	2	0	1	0	1	0	0	1	0	0	1	0	0	1	0	1	0	0	1	0	1	0	1	2	0	0	0	0	0	1
1249	NM_001144845	ENSSSCT00000059228	DDIT3	0	0	0	0	2	0	0	0	0	0	0	0	0	1	2	0	1	0	1	1	2	0	0	1	1	0	1	1	0	2	0	0	0	0	0	1	1	1	2	0	0	1	0	0	0	2
1250	NM_001144846	ENSSSCT00000050839	TPRKB	1	0	0	0	2	1	1	0	0	0	1	0	0	0	0	0	1	0	2	0	2	0	0	1	0	0	2	1	0	0	0	1	2	0	0	1	1	1	3	1	1	0	0	0	0	1
1251	NM_001144847	ENSSSCT00000034539	REG3G	0	0	0	1	0	0	0	1	0	0	0	1	0	1	2	0	0	1	0	0	1	1	1	1	0	0	1	0	0	1	0	2	1	0	0	0	0	0	2	1	3	0	1	0	0	0
1252	NM_001144901	ENSSSCT00000007481	PSMA5	0	0	0	0	1	1	1	0	0	0	0	0	0	0	1	0	1	0	0	1	0	0	0	2	0	0	0	0	0	2	0	1	0	0	1	0	0	1	1	0	1	0	1	3	0	1
1253	NM_001144902	ENSSSCT00000047437	PSMB3	67	46	28	53	105	74	95	64	66	29	71	57	143	71	69	39	199	103	154	185	177	248	91	184	130	100	236	77	49	301	93	159	42	29	57	42	48	44	89	49	64	35	78	68	52	161
1254	NM_001144926	ENSSSCT00000019495	PSMB6	360	110	103	131	240	360	247	158	311	78	224	121	295	244	331	251	569	339	628	304	570	547	575	802	553	194	697	367	322	436	322	491	222	66	183	90	262	321	273	183	440	187	147	340	224	408
1255	NM_001144930	ENSSSCT00000048491	NFYB	1	0	0	0	0	0	0	0	0	0	0	0	0	0	1	0	1	0	1	1	1	2	0	0	0	0	0	0	0	0	0	1	0	0	2	1	0	0	2	0	2	0	0	0	0	0
1256	NM_001145019	ENSSSCT00000007688	GPAT4	59	8	17	27	38	25	28	39	25	8	30	21	54	20	53	31	133	62	122	122	161	129	93	104	131	83	132	109	73	152	101	186	147	38	105	51	156	109	144	135	63	45	80	118	52	109
1257	NM_001145022	ENSSSCT00000001134	C7H6orf52	3	0	1	1	4	3	2	2	2	0	1	1	3	2	4	1	4	2	4	3	4	3	2	2	2	1	3	1	0	4	1	3	2	1	2	2	3	4	3	3	3	1	2	2	1	5
1258	NM_001145130	#N/A	ZNF389	0	0	0	0	2	0	1	0	1	0	0	1	0	0	0	0	1	1	0	0	0	1	0	1	1	0	1	0	0	0	0	0	0	0	1	0	1	0	1	0	1	1	0	0	1	2
1259	NM_001145217	ENSSSCT00000059331	FCER2	0	0	0	0	1	1	1	0	1	0	1	0	1	0	0	0	1	0	0	0	1	0	0	0	0	0	1	0	0	1	0	0	1	0	1	0	0	1	1	2	0	1	0	2	0	1
1260	NM_001145218	ENSSSCT00000030279	CD82	0	0	0	0	0	0	0	0	1	0	1	0	0	0	0	0	1	0	1	0	2	0	1	0	0	0	0	0	0	0	0	0	1	0	1	0	0	0	0	0	2	0	1	1	0	0
1261	NM_001145220	ENSSSCT00000055703	ARF2	2	0	0	0	2	0	0	0	1	0	0	0	1	0	1	0	1	0	1	0	2	1	0	1	1	0	1	0	0	0	0	0	1	0	0	0	2	2	1	0	2	0	0	0	1	0
1262	NM_001145221	ENSSSCT00000018066	ARF5	33	19	21	42	54	68	60	29	55	11	35	25	55	36	55	22	63	34	56	50	74	75	43	52	36	17	61	50	24	46	29	63	27	22	35	18	60	64	69	62	45	28	43	39	50	52
1263	NM_001145222	ENSSSCT00000003771	RBP7	4	4	5	2	7	10	9	2	9	1	6	3	13	6	6	3	3	3	4	5	5	5	4	6	2	3	4	3	1	5	3	6	988	16	74	368	561	130	275	1023	9	3	32	43	9	55
1264	NM_001145223	#N/A	RBP5	4	1	3	1	8	5	4	3	4	1	5	4	7	2	8	3	3	4	3	2	7	6	3	4	4	3	4	3	1	7	2	6	22	3	5	9	21	12	20	23	13	3	4	9	6	9
1265	NM_001145377	ENSSSCT00000074242	CSNK2B	214	117	150	180	338	435	345	157	339	129	142	164	249	262	361	211	538	259	531	543	868	718	320	568	747	298	626	270	244	511	351	599	514	102	203	171	401	386	379	295	345	194	249	343	241	442
1266	NM_001145378	ENSSSCT00000041098	DNAJC6	1	0	0	0	0	1	0	0	0	0	0	0	0	0	1	0	0	0	0	0	1	2	0	0	1	0	1	1	0	1	0	1	0	0	1	0	1	0	1	1	1	0	0	0	1	1
1267	NM_001145379	ENSSSCT00000033982	ICAM3	0	0	0	0	1	1	1	0	0	0	0	0	0	1	1	0	2	1	0	0	0	1	0	1	0	0	2	0	0	1	1	0	1	0	2	0	2	1	0	0	2	0	0	0	1	1
1268	NM_001145380	ENSSSCT00000035387	ATP6V1G2	0	0	0	0	1	0	1	1	0	0	0	0	1	0	0	0	0	1	1	1	1	0	0	1	1	0	0	0	0	0	0	0	1	0	1	0	0	0	2	1	1	0	0	0	0	2
1269	NM_001145381	ENSSSCT00000010731	HCAR1	2	0	0	0	0	0	1	0	0	0	1	1	1	0	2	1	0	1	0	1	1	1	0	0	0	0	0	0	0	0	0	1	1	0	1	0	1	1	0	1	0	0	0	2	1	2
1270	NM_001145382	ENSSSCT00000001542	BAG6	249	59	95	52	214	252	203	138	108	38	144	41	221	104	247	109	327	136	366	242	310	338	221	239	137	196	176	263	181	359	181	341	89	29	78	59	138	102	176	127	283	69	142	286	170	186
1271	NM_001145383	ENSSSCT00000032879	GPANK1	0	0	0	0	0	2	0	0	0	0	1	0	2	0	1	0	0	1	0	1	0	2	0	0	1	0	0	0	0	1	0	0	1	0	1	0	1	2	0	0	1	0	0	0	1	1
1272	NM_001145384	ENSSSCT00000011413	DKK1	1	0	0	0	1	1	1	0	0	0	1	1	0	0	1	0	0	0	1	0	1	0	0	0	0	0	2	0	0	2	0	1	1	0	0	0	0	1	0	2	2	0	0	0	0	0
1273	NM_001145385	ENSSSCT00000054081	DYNLT1	227	64	78	71	215	197	253	213	191	64	124	93	320	187	167	153	776	513	802	434	1027	1108	582	1041	567	488	564	815	305	844	514	860	150	103	188	157	230	207	314	176	544	259	249	629	347	642
1274	NM_001145386	ENSSSCT00000018316	C1QTNF3	4	1	1	2	3	3	4	3	3	0	1	1	4	2	2	2	3	2	4	2	5	2	1	4	9	4	4	3	3	6	1	8	35	41	86	38	177	112	116	56	37	31	20	50	28	48
1275	NM_001145387	#N/A	GNG12	8	1	4	4	8	8	8	4	6	3	4	1	13	7	11	5	175	65	207	92	84	166	54	156	83	32	70	81	34	80	58	103	12	5	13	9	19	14	13	15	9	2	4	5	7	9
1276	NM_001145388	ENSSSCT00000071603	LEPROT	377	112	149	273	678	488	590	493	508	208	298	190	497	410	692	308	331	136	385	163	254	329	140	174	256	118	233	189	111	284	75	288	617	288	488	205	480	365	353	595	437	136	256	232	291	651
1277	NM_001145749	ENSSSCT00000067112	TRPC3	4	0	1	1	2	2	3	1	2	0	1	1	2	1	1	0	2	1	4	1	2	1	1	2	2	1	2	1	0	3	1	2	2	0	2	1	2	2	3	3	3	1	1	3	2	4
1278	NM_001145750	ENSSSCT00000011202	SIRT1	0	0	0	0	0	0	0	1	1	0	0	0	1	0	1	0	1	0	1	0	0	0	0	0	0	0	1	0	0	0	0	1	1	0	1	0	0	1	0	2	1	1	1	0	0	0
1279	NM_001145751	ENSSSCT00000040029	TRPC1	0	0	0	0	0	1	2	0	0	0	0	0	1	0	0	0	0	0	2	1	1	2	1	0	1	0	0	0	0	0	0	0	1	0	0	0	1	1	0	1	0	0	0	1	2	1
1280	NM_001145752	ENSSSCT00000056409	SLC22A4	0	0	0	1	1	1	0	1	0	0	0	0	0	0	1	0	0	0	1	1	0	1	0	2	0	0	0	0	0	0	0	0	0	0	0	0	0	0	1	0	1	0	0	1	0	0
1281	NM_001145753	ENSSSCT00000015644	TRPC7	2	0	0	0	0	1	0	0	0	0	1	0	0	0	2	0	2	0	1	0	0	2	1	1	0	0	1	1	0	3	1	2	0	0	0	0	1	2	1	0	1	0	0	1	0	1
1282	NM_001145754	ENSSSCT00000019053	TCAP	14	3	6	15	27	25	20	19	22	7	16	9	17	13	24	12	29	13	14	18	29	25	12	23	17	10	13	14	10	26	7	26	26	7	18	13	30	25	39	28	1253	445	536	1427	605	1684
1283	NM_001145866	ENSSSCT00000033773	CLEC7A	0	0	0	0	1	0	0	2	0	0	0	0	2	0	0	0	1	0	0	0	0	2	0	2	0	0	0	0	0	0	0	0	0	0	1	1	0	0	0	1	1	0	0	0	0	1
1284	NM_001145867	ENSSSCT00000042097	LPCAT4	7	2	3	4	10	8	10	6	5	2	5	7	8	7	11	7	27	29	35	54	47	29	23	63	15	13	50	9	7	44	18	11	11	5	12	6	8	14	10	10	7	3	6	10	8	16
1285	NM_001145868	ENSSSCT00000076562	TRPC4	1	0	0	0	2	0	0	1	0	0	0	0	0	0	1	1	1	0	1	0	0	2	0	1	1	0	0	0	0	0	0	2	0	0	0	0	2	1	0	1	2	0	1	0	1	1
1286	NM_001145985	ENSSSCT00000018688	TIMP2	2103	414	727	663	1780	1155	1596	1511	1003	367	611	926	2280	627	2798	1152	85	29	61	56	82	100	39	77	103	60	85	110	94	113	58	176	758	444	844	540	1286	937	1474	845	268	159	91	260	174	191
1287	NM_001145986	ENSSSCT00000015180	IL12RB1	1	0	1	0	0	2	1	0	0	0	0	0	2	1	1	0	0	0	0	0	0	1	1	1	1	0	1	0	0	1	0	0	0	0	0	0	1	1	2	2	0	0	0	2	0	1
1288	NM_001145987	ENSSSCT00000060583	TNIP1	19	2	9	7	14	9	11	10	11	6	5	5	14	6	15	5	14	5	7	4	15	14	7	13	9	2	8	8	5	6	6	14	19	7	12	4	20	20	11	14	22	6	9	27	16	16
1289	NM_001146126	ENSSSCT00000026951	PNPLA3	1	0	1	0	0	0	1	1	0	0	1	0	1	0	1	0	0	0	3	0	2	1	0	1	0	0	0	0	0	0	0	0	0	1	0	0	0	2	0	2	1	0	0	1	0	1
1290	NM_001146127	ENSSSCT00000033168	CLTC	0	0	0	0	1	0	1	1	0	0	0	0	1	1	1	0	1	1	2	0	1	1	1	0	0	0	0	1	0	0	0	0	1	1	0	0	0	1	2	1	0	0	0	0	0	0
1291	NM_001146128	ENSSSCT00000033303	IL7R	1	0	0	0	1	2	1	0	0	0	0	0	1	0	1	1	1	0	1	0	1	0	0	1	0	0	1	0	0	2	0	1	0	0	1	0	1	0	0	0	2	0	0	0	0	0
1292	NM_001146129	ENSSSCT00000083846	THY1	0	0	0	0	1	1	1	1	1	0	1	0	0	0	1	0	1	0	0	0	2	1	0	0	0	0	2	0	0	1	1	1	1	0	2	0	1	1	0	1	0	0	0	3	0	0
1293	NM_001146130	ENSSSCT00000085039	HPSE	8	2	4	3	12	15	7	3	14	1	8	1	12	7	12	4	3	3	5	3	3	5	3	3	4	1	4	3	2	7	2	6	5	5	6	1	14	9	7	7	6	4	3	7	5	9
1294	NM_001146300	ENSSSCT00000026008	FSCN1	142	38	28	40	159	136	97	45	73	22	59	57	99	62	151	41	199	124	261	124	199	246	228	225	258	90	269	231	95	191	118	401	105	117	164	85	201	243	219	205	147	66	81	167	88	176
1295	NM_001159304	ENSSSCT00000050632	CDK1	12	2	3	3	14	10	11	8	8	4	6	4	12	9	9	4	241	129	137	166	141	145	85	272	130	42	250	98	41	219	103	235	11	3	8	4	12	13	8	13	10	5	7	8	7	17
1296	NM_001159305	ENSSSCT00000061955	CENPM	0	0	0	0	0	1	0	0	0	0	0	0	1	0	0	0	3	0	1	1	1	1	1	1	1	0	1	0	0	1	0	1	2	0	0	0	1	1	2	3	0	1	0	1	2	0
1297	NM_001159306	ENSSSCT00000068445	PDK4	144	86	177	133	307	317	153	142	212	86	132	128	243	131	296	168	5	2	9	6	8	8	8	8	8	3	9	8	4	12	5	7	1715	353	588	455	938	1055	1247	1483	2671	456	1203	2279	948	1866
1298	NM_001159307	ENSSSCT00000052491	BPI	8	5	4	13	14	11	18	12	9	3	9	8	16	10	14	8	15	7	12	13	11	18	13	16	7	4	21	7	6	18	5	10	14	5	15	4	13	23	11	25	17	4	5	18	8	16
1299	NM_001159308	#N/A	APOA5	0	0	0	0	1	0	2	0	0	0	0	0	1	0	0	0	1	0	1	1	2	0	0	0	1	0	0	1	0	1	0	1	0	0	0	1	1	2	1	2	1	0	1	2	0	0
1300	NM_001159309	#N/A	ERCC1	43	13	21	24	46	70	73	42	66	24	55	38	86	33	100	25	46	20	70	41	62	49	48	56	28	25	41	21	23	65	25	28	98	34	73	49	152	93	93	92	78	33	39	47	57	107
1301	NM_001159310	ENSSSCT00000030606	PKMYT1	0	0	0	0	2	1	0	0	1	0	0	0	0	0	1	0	2	0	0	1	3	0	0	0	0	0	0	0	0	0	0	2	0	0	0	0	1	0	2	1	0	0	0	2	1	0
1302	NM_001159311	ENSSSCT00000019329	SPAG5	7	1	2	2	9	6	5	6	4	2	3	3	10	4	9	2	65	30	59	44	43	35	22	47	31	20	52	14	13	45	19	26	10	2	8	4	7	11	8	8	7	2	4	7	5	10
1303	NM_001159312	ENSSSCT00000083546	SPAG6	1	0	0	0	2	1	1	0	0	0	0	0	1	0	0	0	1	1	1	1	2	1	0	1	0	1	1	0	0	1	1	0	2	0	0	0	0	0	0	3	1	0	0	0	0	0
1304	NM_001159313	ENSSSCT00000019120	SPATA20	0	0	0	1	2	1	1	0	0	0	0	0	0	0	2	1	0	0	2	0	1	1	0	1	0	0	1	1	0	1	0	0	1	0	1	0	0	2	0	0	1	0	0	0	0	1
1305	NM_001159592	ENSSSCT00000068628	CYB5B	697	243	487	356	651	620	781	341	830	183	335	269	652	358	767	350	702	215	403	243	381	677	400	725	385	120	714	406	307	763	361	597	96	14	25	16	52	48	46	83	30	6	35	39	9	56
1306	NM_001159607	ENSSSCT00000025487	TNFAIP6	2	0	1	1	2	3	1	1	2	0	1	0	4	2	3	1	3	1	3	1	2	2	2	2	1	0	1	1	0	1	0	2	7	5	4	20	10	11	29	33	3	1	1	2	2	2
1307	NM_001159608	ENSSSCT00000017375	PDK1	0	0	0	0	0	0	1	0	2	0	0	0	1	0	0	0	0	1	2	0	2	0	0	0	0	0	0	0	0	2	0	0	0	0	1	1	0	1	3	3	0	0	1	0	1	4
1308	NM_001159613	ENSSSCT00000003051	NQO1	130	28	92	83	99	88	207	120	82	39	89	44	264	130	122	95	50	13	134	40	43	49	56	54	19	17	105	32	21	48	29	62	243	72	172	34	216	167	164	222	204	64	95	310	106	145
1309	NM_001159614	ENSSSCT00000002129	CYP1A2	1	0	0	0	0	1	0	0	0	0	1	0	0	0	1	0	1	0	1	0	0	0	1	1	0	0	1	1	0	0	0	0	2	0	0	0	1	1	0	2	2	0	0	1	1	3
1310	NM_001159615	ENSSSCT00000042524	KRT8	20	7	8	9	27	37	28	17	21	9	36	8	24	25	38	9	3855	1769	4767	3246	4134	4709	3424	5096	2827	1585	2527	2866	1308	2206	1906	3129	53	17	8	5	67	22	19	25	21	6	6	15	7	16
1311	NM_001159659	ENSSSCT00000061623	CRNN	1	0	1	0	1	0	1	0	1	0	0	0	0	0	1	0	2	0	2	0	0	2	0	0	0	0	1	0	0	1	0	2	0	0	1	0	0	0	2	1	1	0	0	2	0	1
1312	NM_001159660	ENSSSCT00000065765	DLX5	4	0	3	1	7	6	5	3	4	1	2	2	6	2	4	3	30	15	18	23	31	29	16	33	12	4	19	12	5	14	12	20	5	1	4	3	5	3	5	4	8	3	3	4	3	7
1313	NM_001159765	#N/A	RIIAD1	0	0	0	0	0	0	0	1	0	0	1	0	0	0	2	0	2	0	0	0	1	1	1	2	0	0	0	0	0	1	0	0	0	0	0	0	0	2	1	0	0	0	0	2	0	1
1314	NM_001159776	ENSSSCT00000050545	AKT1	0	0	0	0	0	0	1	1	1	0	1	0	0	0	0	1	2	0	1	0	1	0	0	3	0	0	0	1	0	1	0	0	3	0	0	0	1	0	0	1	0	0	0	1	1	0
1315	NM_001159777	#N/A	CLDN20	0	0	0	1	2	0	1	0	0	0	0	0	1	0	1	0	0	0	0	1	1	0	0	0	1	0	1	0	0	0	0	0	0	0	0	1	0	0	1	0	0	0	0	2	0	1
1316	NM_001159778	ENSSSCT00000007631	CLDN23	0	0	0	0	0	0	0	0	0	0	0	0	0	0	3	0	1	0	1	0	0	0	0	1	1	0	0	1	0	0	0	1	1	0	1	1	1	0	0	1	0	0	0	0	0	1
1317	NM_001160074	#N/A	BCL2L11	0	0	0	0	0	1	2	0	0	0	0	0	1	0	2	1	0	0	1	0	1	0	0	2	1	0	1	1	0	0	0	3	1	0	0	0	2	2	0	1	0	1	0	0	1	0
1318	NM_001160075	ENSSSCT00000027640	CLDN3	4	2	2	3	6	4	7	3	2	1	3	3	4	2	10	3	75	9	33	11	46	27	28	37	88	13	29	27	27	52	22	47	10	1	4	3	8	5	4	6	7	2	3	8	5	7
1319	NM_001160076	ENSSSCT00000019518	CLDN7	5	2	1	2	4	4	5	4	4	1	4	3	7	2	7	1	654	382	564	452	1003	929	571	725	635	269	546	483	518	728	373	1051	7	2	5	4	5	5	10	6	40	11	16	18	14	33
1320	NM_001160079	#N/A	CLDN12	1	0	0	1	2	1	1	0	0	0	0	0	1	0	1	0	1	0	0	1	1	0	1	0	0	0	1	0	0	0	1	0	1	0	0	0	2	0	0	0	1	0	1	1	0	2
1321	NM_001160080	ENSSSCT00000049180	DGAT2	20	3	8	9	15	16	11	15	7	2	7	5	21	6	21	7	8	3	6	4	7	10	6	10	7	2	7	6	3	14	4	8	1089	228	955	384	1041	866	1399	868	33	13	14	62	17	22
1322	NM_001160081	ENSSSCT00000044474	CLDN18	0	0	0	0	0	0	0	1	1	0	0	0	1	1	2	0	1	0	0	1	0	2	0	0	0	0	0	0	0	0	0	1	1	0	1	0	2	1	0	1	0	0	0	0	0	3
1323	NM_001160082	ENSSSCT00000062219	PNPLA4	0	0	0	0	1	1	0	0	1	0	1	0	0	0	3	0	1	0	0	0	1	0	1	1	0	0	0	0	0	0	0	1	0	0	1	0	1	0	0	2	1	0	0	0	0	1
1324	NM_001160083	ENSSSCT00000013163	CLDN17	0	0	0	0	0	1	0	2	1	0	0	0	2	0	1	0	1	0	0	1	1	1	1	1	0	0	0	1	0	0	0	0	0	0	0	1	1	2	1	2	3	0	1	3	0	1
1325	NM_001160084	ENSSSCT00000061636	CLDN19	2	0	0	0	2	1	0	1	0	0	0	0	0	0	3	0	0	0	2	0	2	1	1	1	0	0	0	0	0	0	0	0	1	0	1	0	0	0	0	2	1	0	0	0	0	2
1326	NM_001160085	ENSSSCT00000022663	CLDN22	1	0	1	0	0	0	1	0	0	1	0	0	2	1	1	0	1	0	0	0	1	0	0	1	1	0	0	0	0	0	0	0	1	0	0	1	1	1	1	1	3	0	0	0	1	1
1327	NM_001160086	ENSSSCT00000071917	PTMA	1	0	0	0	1	1	0	1	1	0	0	0	0	1	1	0	0	0	0	1	0	1	1	1	0	0	1	0	0	2	0	1	1	0	1	0	1	0	0	0	1	1	1	3	0	3
1328	NM_001160087	ENSSSCT00000033688	TRIM40	2	0	1	0	1	0	0	0	0	0	0	0	0	0	1	0	2	0	0	0	0	2	0	0	1	0	1	0	0	0	0	0	1	0	0	0	0	3	1	1	2	0	0	2	0	0
1329	NM_001160088	ENSSSCT00000035963	UBD	46	8	11	12	25	24	11	25	9	5	23	22	20	12	33	17	7	2	5	2	4	6	3	6	3	2	7	3	1	4	2	3	80	121	45	43	257	140	107	129	160	97	57	123	87	142
1330	NM_001160089	ENSSSCT00000048896	SMYD1	0	0	0	0	2	1	0	0	1	0	0	0	0	0	3	0	1	0	3	0	0	0	0	0	1	1	1	0	0	2	0	2	0	0	1	0	1	0	1	2	2	0	0	0	1	2
1331	NM_001160090	ENSSSCT00000022488	KDM2A	1	0	0	0	0	0	0	1	0	0	0	0	1	0	0	0	0	0	2	0	0	1	1	0	1	0	1	1	0	0	0	1	1	0	0	0	2	0	1	1	0	0	0	0	0	0
1332	NM_001160091	ENSSSCT00000016976	SMYD2	176	21	84	74	115	113	77	70	111	30	66	65	173	88	130	45	129	60	118	63	94	65	78	113	56	41	55	104	47	67	48	151	78	34	102	22	102	92	62	118	105	39	98	201	47	87
1333	NM_001160092	ENSSSCT00000032490	SMYD3	37	7	12	16	25	39	36	28	32	9	24	19	32	25	60	24	23	10	14	10	14	25	9	18	12	7	15	12	4	19	13	18	34	6	23	12	30	42	51	27	46	12	10	48	15	29
1334	NM_001160093	ENSSSCT00000027720	PRMT5	1	0	0	0	0	1	0	0	0	0	1	0	1	0	1	0	1	0	1	0	1	1	0	1	0	0	0	0	0	1	0	2	0	0	0	0	1	1	2	1	2	0	1	2	1	2
1335	NM_001160271	ENSSSCT00000036517	S100A8	7	1	1	1	5	5	5	5	6	0	2	1	6	2	6	2	5	2	7	2	6	6	4	4	5	1	7	4	3	6	2	6	5	1	5	1	5	4	7	4	7	2	3	7	5	11
1336	NM_001160273	ENSSSCT00000004735	DPPA5	6	1	2	1	4	3	3	2	4	1	2	1	6	2	5	1	1531	895	1195	827	1676	1873	1119	1440	1692	958	2487	1908	475	2563	687	1518	6	1	3	1	5	3	6	6	5	2	2	3	2	8
1337	NM_001160274	#N/A	GUCA2A	14	4	3	8	7	12	12	11	9	1	7	5	13	4	12	3	7	7	13	5	15	7	5	7	11	5	6	7	3	13	3	9	11	4	9	8	15	8	13	7	19	5	6	17	12	23
1338	NM_001160297	ENSSSCT00000002917	FBXO9	7	1	3	4	11	4	6	4	5	1	5	2	4	5	5	2	8	5	8	7	4	7	7	10	6	5	9	3	4	9	3	6	10	2	5	5	10	10	7	9	18	4	5	7	9	6
1339	NM_001160427	ENSSSCT00000053892	ARF1	0	0	0	0	2	1	1	0	0	0	0	0	3	1	0	0	0	0	2	0	2	1	0	0	0	0	1	1	0	0	0	1	0	0	0	0	1	0	1	1	0	0	0	4	0	1
1340	NM_001161434	ENSSSCT00000085106	CCL24	0	0	0	0	0	1	2	0	0	0	0	0	0	0	2	0	1	0	1	0	1	1	1	1	0	0	2	0	0	0	0	1	2	0	1	0	3	0	1	0	1	0	1	1	0	1
1341	NM_001161635	#N/A	LOC396566	0	0	0	0	0	1	1	1	1	0	0	0	1	1	1	0	0	1	1	0	1	1	0	1	0	0	0	1	0	2	1	2	2	1	0	0	0	1	0	2	0	1	1	1	0	2
1342	NM_001161636	ENSSSCT00000072269	CLDN5	24	12	9	18	36	44	30	23	38	7	15	21	50	12	49	15	12	8	7	9	9	8	5	14	7	3	16	4	5	13	5	9	298	75	177	120	267	241	224	267	94	93	162	125	83	193
1343	NM_001161637	ENSSSCT00000088870	CLDN4	1	0	0	0	0	0	0	1	0	0	0	1	1	1	2	1	1	1	1	0	2	2	0	1	1	0	0	0	0	2	0	1	1	0	1	0	2	1	0	3	2	0	0	0	1	0
1344	NM_001161638	ENSSSCT00000067116	CLDN2	1	0	0	0	1	0	1	1	0	0	0	0	2	0	1	0	0	0	1	0	0	0	1	0	0	0	2	1	0	1	0	1	0	0	0	0	0	0	1	3	0	0	1	0	1	1
1345	NM_001161639	ENSSSCT00000006587	MAL2	2	2	6	2	5	10	6	2	6	1	4	2	6	3	5	3	3	1	5	2	2	3	3	4	2	4	4	2	2	5	2	3	414	64	230	154	343	165	296	409	2	1	1	5	1	4
1346	NM_001161640	ENSSSCT00000025501	CASP10	0	0	0	0	2	0	1	1	0	0	0	0	0	0	0	0	0	1	1	1	1	0	0	0	0	0	0	1	0	0	0	1	1	0	1	1	0	1	0	1	1	0	0	2	0	0
1347	NM_001161641	ENSSSCT00000012858	CLDN11	1	0	0	1	1	1	0	0	1	0	1	1	1	0	1	0	0	0	0	0	0	1	1	1	1	0	1	0	0	1	0	0	1	0	0	0	3	1	0	0	0	0	0	2	0	2
1348	NM_001161642	ENSSSCT00000022282	CLDN14	1	0	0	0	0	0	0	0	0	0	0	0	2	1	0	0	1	0	0	1	1	0	0	1	0	0	0	1	0	1	0	0	1	0	0	0	1	3	1	1	0	0	0	2	0	0
1349	NM_001161643	ENSSSCT00000046123	CLDN15	0	0	1	0	1	0	2	0	0	0	0	0	1	0	1	0	0	0	0	1	2	1	1	0	0	0	1	1	0	0	0	1	0	0	1	1	2	0	1	0	0	0	1	1	0	0
1350	NM_001161644	ENSSSCT00000045531	CLDN16	0	0	0	0	0	0	1	0	0	0	1	0	2	0	1	0	0	0	0	0	0	1	0	0	0	1	0	0	0	0	0	0	0	0	0	0	1	0	1	0	0	0	1	0	1	2
1351	NM_001161645	ENSSSCT00000027667	CLDN6	1	0	0	0	0	0	0	0	0	0	1	0	2	0	0	0	0	0	1	0	1	0	0	0	0	0	0	1	0	2	0	1	1	0	1	0	2	0	0	1	3	0	0	0	0	0
1352	NM_001161646	ENSSSCT00000013162	CLDN8	1	0	0	0	2	2	1	0	1	0	1	1	1	1	3	1	27	15	29	95	40	36	46	86	3	3	34	5	2	14	13	5	3	0	2	0	2	2	1	2	2	1	1	1	1	3
1353	NM_001161647	ENSSSCT00000008461	CLDN9	0	0	0	0	1	0	0	0	0	0	0	0	1	1	0	0	0	0	2	1	0	0	0	1	0	0	1	0	0	1	0	0	2	0	0	0	0	0	3	1	1	0	0	0	1	1
1354	NM_001161648	ENSSSCT00000029493	SELENOM	30	17	20	23	68	55	46	24	49	19	31	15	55	31	72	33	79	30	83	28	57	72	24	39	79	30	44	42	44	64	37	67	106	46	60	42	135	71	76	119	87	35	48	75	29	109
1355	NM_001161649	ENSSSCT00000043629	IVNS1ABP	0	0	0	0	1	1	1	0	0	0	0	0	1	0	1	0	0	0	2	0	1	1	0	1	1	0	2	1	0	2	0	1	0	0	0	0	2	0	1	1	1	0	1	0	0	1
1356	NM_001161753	ENSSSCT00000038424	PCK2	0	0	0	0	0	1	1	0	0	0	0	0	1	0	1	0	0	0	2	0	0	0	1	0	0	0	1	1	1	0	0	1	0	0	1	0	0	0	0	0	0	0	0	3	0	1
1357	NM_001161754	ENSSSCT00000091236	MYRIP	1	0	0	0	2	0	0	0	0	0	0	0	2	0	0	0	0	0	0	2	2	1	0	2	0	0	0	0	0	1	0	0	1	0	1	0	1	1	0	1	2	0	1	2	0	0
1358	NM_001161755	ENSSSCT00000037675	BST2	1	0	1	0	0	2	2	0	0	0	0	0	0	0	0	0	1	0	0	0	0	2	0	2	0	0	1	1	0	0	0	1	0	0	0	0	1	2	1	3	2	0	0	0	0	0
1359	NM_001162401	ENSSSCT00000038879	LPAR2	1	0	0	0	1	1	1	0	1	0	0	0	1	0	1	0	0	0	1	1	3	1	0	0	1	0	0	0	0	0	0	1	1	0	0	1	1	0	1	0	0	0	0	0	0	1
1360	NM_001162402	ENSSSCT00000004158	LPAR3	0	0	0	0	0	1	0	1	0	0	1	0	1	1	1	0	0	0	1	0	2	3	0	0	0	0	1	0	0	0	0	0	0	0	0	0	0	1	0	0	1	1	0	1	1	2
1361	NM_001162403	ENSSSCT00000014258	OTUB1	72	32	67	37	149	120	147	96	105	38	95	46	112	96	69	47	174	255	380	205	255	201	165	234	235	139	318	176	70	374	154	153	56	31	64	22	90	56	80	106	45	26	48	73	44	98
1362	NM_001162885	ENSSSCT00000071118	TRDMT1	0	0	0	1	1	0	0	0	0	0	0	0	2	0	1	0	0	0	0	0	1	0	0	0	0	0	0	0	0	1	0	0	0	0	0	0	1	0	0	1	1	0	0	1	1	0
1363	NM_001162886	ENSSSCT00000078208	ETS1	1	0	0	1	0	0	0	1	0	0	0	0	0	0	2	0	1	0	0	1	0	0	0	1	0	1	0	0	0	1	0	0	0	0	2	0	0	1	0	2	0	0	0	0	0	0
1364	NM_001162887	ENSSSCT00000009547	MSX1	29	6	12	8	27	29	26	13	11	4	19	7	13	11	33	13	23	10	18	14	23	25	13	16	17	9	16	11	10	15	8	17	16	6	12	11	37	28	19	20	39	12	32	54	19	46
1365	NM_001162888	ENSSSCT00000050113	PEBP4	1	0	0	0	1	1	0	0	0	0	0	0	0	0	2	0	1	0	0	0	0	2	0	3	0	0	0	0	0	0	0	1	0	0	0	0	0	0	0	0	1	0	0	1	0	1
1366	NM_001162889	ENSSSCT00000086042	SOCS4	0	0	0	0	1	1	1	0	0	0	0	0	0	0	2	0	0	0	1	0	0	1	0	1	0	0	1	1	0	0	0	0	0	0	0	0	2	0	2	0	1	0	0	0	1	0
1367	NM_001162890	ENSSSCT00000009238	SOCS5	0	0	0	0	2	0	0	0	0	0	1	0	1	0	2	1	1	1	2	0	2	1	0	1	1	0	0	1	0	1	0	1	1	0	0	0	0	3	0	0	1	0	1	1	1	0
1368	NM_001162891	ENSSSCT00000064145	LOC100302368	1	0	0	0	3	0	1	0	1	0	1	0	0	0	0	1	0	0	0	1	1	0	0	0	0	0	0	0	0	1	1	1	1	0	1	0	1	1	1	0	2	0	0	2	0	0
1369	NM_001163060	ENSSSCT00000041655	CDH1	6	2	3	2	9	5	3	6	4	1	5	3	6	3	7	3	81	68	132	68	113	109	44	91	69	34	136	64	40	113	70	114	8	3	2	3	7	6	8	8	13	5	2	4	3	10
1370	NM_001163404	ENSSSCT00000022690	KPNA2	1	0	0	0	1	1	0	1	0	0	0	0	0	0	1	0	0	0	0	0	1	0	0	0	1	0	1	1	0	2	1	1	0	0	0	0	0	2	0	0	0	0	1	1	0	0
1371	NM_001163405	ENSSSCT00000061548	KPNA1	71	15	27	19	53	65	40	48	32	14	26	23	46	30	53	25	97	56	96	43	86	105	65	59	67	31	114	48	18	89	33	74	27	10	25	20	30	48	39	31	89	31	41	78	63	77
1372	NM_001163406	ENSSSCT00000026905	PROCR	1	0	0	0	0	0	1	0	1	0	0	1	0	0	1	0	1	0	0	1	0	1	0	1	0	0	2	0	0	0	0	0	2	0	2	0	3	2	0	2	0	0	0	1	1	1
1373	NM_001163408	ENSSSCT00000046666	SELENOT	461	172	252	262	583	581	414	362	361	137	384	241	420	255	405	263	547	441	635	693	687	505	536	812	225	229	630	303	128	365	211	425	302	77	104	127	327	135	216	290	147	69	148	203	128	203
1374	NM_001163409	#N/A	ANG4	2	0	0	0	1	0	0	0	0	0	0	0	2	0	2	1	1	0	0	0	1	1	0	2	0	0	0	1	0	0	1	0	0	0	0	0	0	2	0	2	2	0	0	0	0	0
1375	NM_001163410	ENSSSCT00000003482	FGF21	0	0	1	0	1	2	0	0	0	0	0	0	1	0	0	0	0	0	0	0	0	2	1	1	0	0	0	0	0	2	0	1	0	0	1	0	2	0	1	2	0	0	0	1	1	2
1376	NM_001163411	ENSSSCT00000008347	KPNA7	0	0	0	0	1	0	0	0	0	0	0	0	0	0	1	0	0	0	0	1	1	0	1	0	1	0	1	0	0	0	0	1	0	0	0	0	0	2	1	1	0	1	0	0	1	0
1377	NM_001163647	ENSSSCT00000060865	OCLN	1	0	1	0	1	1	2	0	1	0	1	0	2	0	0	0	0	0	0	0	2	1	0	1	0	0	2	1	0	1	0	2	0	0	0	1	0	2	3	1	2	0	0	2	0	0
1378	NM_001163648	ENSSSCT00000035578	MASP2	0	0	0	0	0	2	0	0	0	0	0	0	1	1	0	0	1	0	0	0	0	0	1	2	0	0	0	0	0	1	0	0	0	0	1	0	3	0	2	1	0	0	0	0	0	0
1379	NM_001163649	ENSSSCT00000066626	TRIM21	2	0	0	0	2	0	1	0	0	0	1	0	0	0	1	0	0	0	0	1	0	1	1	0	0	1	0	0	0	0	0	1	1	0	1	1	1	0	2	0	2	0	0	1	0	1
1380	NM_001163696	ENSSSCT00000065624	C13H21orf62	2	0	0	0	1	0	0	0	0	0	1	0	2	0	0	0	0	0	2	1	0	0	0	0	0	0	0	0	0	1	0	1	1	1	0	0	0	1	1	0	0	0	0	0	0	2
1381	NM_001163801	ENSSSCT00000040094	IGFBP7	1825	377	663	932	1928	1029	1646	631	1212	358	1385	640	2303	1179	2369	1056	10	7	7	9	11	8	7	11	10	4	8	5	3	12	6	12	1751	769	1105	969	3945	2767	1900	3861	1227	507	987	1402	548	988
1382	NM_001163997	ENSSSCT00000000408	MYL6	953	472	345	682	1073	957	1268	590	875	465	638	694	1365	722	1847	626	1025	540	1870	852	935	1195	670	1533	954	811	1124	1045	632	1240	805	1919	1964	629	724	1005	1664	1338	1689	1179	492	243	486	467	455	472
1383	NM_001163998	ENSSSCT00000005802	ANXA1	279	68	96	105	305	143	231	182	107	58	118	153	330	194	270	125	271	131	261	78	154	134	165	198	309	69	349	137	132	230	134	223	1156	658	1211	387	1824	887	1445	1091	278	120	263	245	238	422
1384	NM_001164001	ENSSSCT00000010224	ALOX5AP	73	7	23	29	62	23	56	40	31	18	15	20	57	14	38	23	7	5	9	7	7	11	7	4	4	5	11	3	4	9	2	6	192	97	148	36	142	207	105	113	61	27	29	10	23	73
1385	NM_001164002	ENSSSCT00000091202	OTC	3	1	1	1	5	4	5	3	2	0	2	2	4	2	3	2	3	4	3	2	6	5	2	5	4	1	4	3	2	5	2	5	6	1	3	1	3	4	5	6	4	2	1	5	2	5
1386	NM_001164003	ENSSSCT00000013897	F9	2	0	1	2	3	2	2	3	1	1	2	1	3	2	4	1	4	3	5	3	5	5	3	4	2	1	4	5	2	3	2	4	4	2	3	2	4	5	2	3	4	1	2	5	2	6
1387	NM_001164004	ENSSSCT00000007112	BGLAP	12	4	5	7	12	14	8	11	7	2	4	5	9	8	9	6	14	11	8	14	21	16	12	12	8	10	12	13	7	15	8	8	7	3	8	10	12	17	13	21	32	8	8	29	14	24
1388	NM_001164005	ENSSSCT00000002726	CHGA	38	20	38	9	47	95	56	25	66	19	123	110	144	126	294	90	18	6	20	9	17	25	13	15	19	10	15	15	6	27	10	22	18	3	9	10	25	18	13	18	32	14	12	25	10	21
1389	NM_001164006	ENSSSCT00000088896	AMBP	0	0	0	0	1	0	0	0	1	0	1	1	0	0	0	0	2	0	0	0	1	2	1	1	1	0	0	0	0	1	0	1	3	0	0	0	0	0	1	0	2	0	0	0	0	1
1390	NM_001164007	ENSSSCT00000044124	IDH2	137	44	81	56	212	154	168	86	145	34	72	46	200	79	217	68	210	206	258	159	252	333	250	386	291	189	328	154	101	401	150	364	198	48	67	86	228	109	185	163	3006	770	1681	1644	1347	2676
1391	NM_001164009	ENSSSCT00000029522	KLF16	2	0	0	0	0	0	0	0	1	0	0	0	1	1	1	0	0	0	0	0	1	1	0	0	0	1	1	1	0	1	0	0	1	0	1	0	1	1	3	0	2	0	0	0	0	0
1392	NM_001164010	ENSSSCT00000029287	KLF17	1	0	0	0	2	2	0	0	0	0	1	0	2	0	1	0	0	0	2	1	2	1	0	2	1	0	0	0	0	0	0	0	2	1	0	0	1	0	1	0	2	0	0	0	1	2
1393	NM_001164019	ENSSSCT00000017721	HTR2B	4	1	1	1	4	4	4	2	3	0	2	1	2	1	5	1	2	2	2	2	4	3	1	2	1	1	2	2	2	3	1	4	4	1	4	2	7	6	5	3	3	1	2	4	3	5
1394	NM_001164020	ENSSSCT00000036904	PPP2R2A	174	88	157	66	254	155	260	177	199	98	163	95	243	113	340	81	150	156	190	199	260	271	182	294	210	92	262	238	122	200	153	247	383	108	215	161	456	197	382	389	198	78	154	273	246	246
1395	NM_001164021	ENSSSCT00000010993	SLC5A1	3	1	2	1	5	5	3	1	3	0	5	2	3	3	8	2	5	4	11	12	12	8	7	11	11	6	9	6	5	13	3	11	5	2	4	2	4	6	5	4	5	1	2	4	1	3
1396	NM_001164113	ENSSSCT00000005328	SELENOS	155	100	146	151	329	368	245	188	200	91	117	185	215	134	224	114	380	309	201	397	555	548	226	473	162	112	245	107	133	317	92	358	452	110	138	117	287	218	196	331	240	102	107	177	92	294
1397	NM_001164509	ENSSSCT00000007089	CRABP2	6	1	2	5	7	7	9	6	4	1	4	2	5	5	9	6	15	7	20	18	18	28	14	17	10	9	10	12	5	19	8	11	7	10	7	7	20	11	13	14	9	4	9	14	10	13
1398	NM_001164510	ENSSSCT00000050535	SLC25A25	1	0	0	0	2	0	0	0	0	0	1	0	0	1	0	1	0	0	1	0	0	1	1	1	0	0	0	0	0	1	0	0	1	0	1	0	1	1	0	1	0	0	0	0	0	0
1399	NM_001164511	ENSSSCT00000060075	BCL2A1	2	0	0	0	1	2	1	1	0	0	0	0	0	0	0	0	1	1	0	0	1	1	0	0	0	0	0	0	0	1	0	2	0	0	0	0	0	0	0	3	0	0	1	0	1	1
1400	NM_001164512	ENSSSCT00000000970	SLC25A3	2771	723	1597	1690	3261	3787	2835	1628	2789	1136	1085	1501	2696	1529	2418	1959	2309	1379	2358	3087	2753	2422	2500	1997	1704	1270	3195	2219	915	2670	1351	2496	954	604	755	792	1133	1572	1702	1202	2823	1083	1620	2144	1571	4184
1401	NM_001164513	ENSSSCT00000025164	ZPBP2	1	0	0	0	1	1	0	0	0	0	0	0	2	0	0	0	1	1	0	0	2	0	0	0	0	0	2	0	0	0	0	0	2	0	2	0	0	0	0	1	0	0	1	2	1	2
1402	NM_001164514	ENSSSCT00000046482	SLC25A19	2	0	0	0	0	2	0	1	0	0	1	0	1	0	2	0	1	1	0	0	1	1	1	2	0	0	0	1	0	1	0	1	1	0	0	0	0	0	1	3	1	0	0	0	0	0
1403	NM_001164515	ENSSSCT00000044167	CCL8	0	0	1	0	1	1	2	1	0	0	0	1	2	0	0	0	0	0	0	1	0	1	0	0	0	0	1	1	1	2	0	0	0	0	0	0	2	0	1	1	0	0	0	1	1	1
1404	NM_001164649	ENSSSCT00000005755	SLC1A1	7	2	2	4	6	3	5	8	4	1	3	3	6	5	14	4	165	163	308	238	175	202	165	184	252	100	225	318	104	276	183	497	12	5	9	6	8	13	14	8	12	5	4	14	7	9
1405	NM_001164650	ENSSSCT00000054750	ACTA2	1	0	0	0	1	2	0	1	0	0	0	1	0	0	0	0	0	0	2	1	1	0	0	0	1	0	0	1	0	2	0	2	1	0	0	0	0	1	0	1	3	0	0	1	0	2
1406	NM_001164652	ENSSSCT00000002052	ACAN	0	0	0	0	0	1	0	1	1	0	0	0	1	0	0	0	0	1	0	1	0	0	1	1	1	0	2	0	0	1	0	1	0	0	0	0	0	2	0	0	0	0	0	0	0	0
1407	NM_001164736	ENSSSCT00000018576	HAVCR1	0	0	0	0	2	0	1	0	0	0	0	0	2	0	0	0	0	0	2	0	1	1	0	1	0	0	0	1	0	0	0	1	0	0	0	0	0	2	0	2	1	0	0	0	0	1
1408	NM_001164842	ENSSSCT00000051512	INHBB	2	1	2	1	5	5	6	2	3	1	1	1	2	1	3	2	4	1	6	3	4	4	3	4	3	1	2	2	2	4	2	5	4	2	2	2	3	3	3	2	6	3	2	4	3	8
1409	NM_001164843	#N/A	IFN-ALPHA-13	0	0	0	0	1	0	0	0	0	0	0	0	1	2	1	0	0	0	1	0	0	1	0	2	0	0	1	1	0	0	0	0	0	0	0	0	4	1	0	2	0	0	0	0	0	0
1410	NM_001164844	ENSSSCT00000005673	IFN-OMEGA-3	0	0	1	0	0	0	1	1	0	0	0	1	0	0	1	1	2	0	2	1	0	0	0	0	0	0	0	1	0	1	0	1	3	0	1	0	1	2	3	3	0	0	1	0	1	0
1412	NM_001164847	ENSSSCT00000082737	IFN-DELTA-8	1	0	1	0	0	1	0	0	1	0	1	0	0	1	1	0	2	0	0	0	0	1	1	0	0	0	0	0	0	1	0	0	0	0	1	0	0	2	1	0	2	0	0	2	0	2
1413	NM_001164848	ENSSSCT00000033079	IFN-DELTA-9	0	0	1	0	1	1	1	0	0	0	0	0	1	0	1	0	1	0	0	0	1	0	1	0	0	0	0	0	0	0	0	0	2	0	0	0	0	1	0	2	2	0	1	2	0	0
1415	NM_001164850	ENSSSCT00000071375	IFN-OMEGA-6	0	0	0	0	0	0	0	0	0	0	1	0	1	0	0	0	1	0	1	0	2	0	0	1	0	0	0	0	0	1	0	2	0	0	1	0	1	1	0	0	1	1	1	1	0	2
1419	NM_001164856	ENSSSCT00000029031	LCAT	1	0	0	0	0	1	0	0	0	0	0	0	0	0	0	0	1	0	0	0	1	0	2	1	0	0	2	0	0	0	0	2	2	0	1	0	0	1	1	0	0	1	0	0	0	0
1420	NM_001164857	ENSSSCT00000012053	IFNK	0	0	0	0	0	1	0	1	0	0	1	0	0	0	1	0	1	0	1	0	1	1	1	2	0	0	0	0	0	1	0	0	0	0	0	0	2	2	2	1	2	0	0	1	1	1
1421	NM_001164858	ENSSSCT00000029176	ENHO	22	5	8	8	15	30	16	19	16	7	22	19	34	21	31	11	32	29	27	23	48	25	18	37	22	15	40	21	17	20	17	27	57	16	38	14	54	52	25	55	33	30	25	58	22	54
1422	NM_001164859	#N/A	IFN-DELTA-7	1	0	0	0	0	1	0	1	0	0	1	0	1	0	1	0	0	0	0	1	2	1	0	1	0	0	1	1	0	0	1	0	0	0	0	0	1	1	0	0	2	0	0	1	1	1
1424	NM_001166043	ENSSSCT00000027552	IL9	1	0	0	0	1	0	1	0	0	0	0	0	1	1	2	0	1	0	1	1	0	1	0	1	1	0	1	1	0	1	1	1	0	0	0	0	2	2	1	1	1	0	0	0	0	0
1425	NM_001166044	ENSSSCT00000006181	CDK9	135	35	30	58	77	124	110	71	75	17	75	35	78	49	124	59	73	44	74	98	110	72	102	101	73	68	120	96	62	131	70	97	191	36	201	116	187	194	220	228	56	27	48	60	45	77
1426	NM_001166045	ENSSSCT00000003317	SELENOV	0	0	0	1	0	0	0	0	0	0	1	0	0	0	0	0	0	1	0	0	1	2	0	0	1	0	0	0	0	0	0	0	0	0	0	1	1	2	0	0	2	0	0	2	0	1
1427	NM_001166229	ENSSSCT00000038101	MMP1	5	0	1	1	4	3	2	2	2	0	1	0	2	2	2	1	2	2	2	2	2	4	1	2	1	1	2	2	1	1	1	3	3	1	2	2	2	2	4	4	2	0	1	2	2	4
1428	NM_001166308	ENSSSCT00000016349	MMP3	3	0	1	1	4	2	3	2	2	0	1	1	2	2	5	1	2	2	2	2	3	4	2	3	1	1	2	2	1	3	1	3	3	1	1	1	5	3	2	5	2	1	1	4	2	4
1429	NM_001166309	ENSSSCT00000028296	SMNDC1	0	0	0	0	0	0	1	1	1	0	1	0	0	0	2	0	1	0	0	1	1	1	2	1	0	0	0	0	0	1	0	0	0	0	1	0	1	2	0	0	2	0	0	3	0	1
1430	NM_001166310	#N/A	IFN-ALPHA-10	0	0	0	0	1	0	1	1	0	0	0	0	0	1	1	1	1	1	0	1	1	2	0	0	1	0	0	0	0	1	0	1	0	0	0	0	2	3	0	2	0	0	1	1	1	0
1433	NM_001166313	ENSSSCT00000054912	CCNH	1	0	0	0	0	0	0	0	1	0	0	0	1	0	1	0	1	0	1	0	1	0	0	1	0	0	1	0	0	1	0	0	0	0	0	0	1	0	2	3	0	0	0	1	0	1
1434	NM_001166314	ENSSSCT00000067400	CDK7	19	4	10	18	27	25	31	21	23	11	19	16	46	13	30	11	171	104	195	82	142	215	141	179	108	45	118	200	68	201	127	202	35	15	44	17	54	55	28	46	40	10	16	18	15	19
1435	NM_001166315	ENSSSCT00000004181	LHX8	2	0	0	0	0	0	0	0	1	0	0	0	1	0	1	0	1	0	0	1	0	1	1	2	0	0	1	0	0	1	0	1	3	0	0	0	2	2	0	1	2	0	0	1	1	2
1436	NM_001166316	ENSSSCT00000005610	MNAT1	0	0	0	1	0	0	1	0	1	0	1	0	2	0	0	1	1	0	1	0	0	0	0	2	0	0	0	1	0	0	1	1	1	0	1	0	1	0	0	1	0	0	1	2	0	2
1437	NM_001166317	ENSSSCT00000008536	PHKG2	1	0	0	0	0	0	1	0	0	0	0	0	1	0	2	0	0	0	0	0	0	2	1	0	1	0	0	0	0	1	0	1	1	0	0	1	0	1	1	0	0	0	0	2	1	3
1438	NM_001166318	#N/A	IFN-ALPHA-14	2	0	0	0	0	0	0	1	1	0	0	0	1	0	2	0	0	0	0	0	1	1	0	1	0	0	1	0	0	1	0	1	0	0	0	0	1	1	2	1	1	1	0	0	1	2
1440	NM_001166320	ENSSSCT00000023124	IFN-ALPHAOMEGA	1	0	0	0	2	0	0	0	0	0	0	0	1	0	2	0	1	0	0	0	1	1	0	0	0	0	2	0	0	0	0	0	1	0	1	1	1	2	1	0	0	0	0	1	0	2
1442	NM_001166322	ENSSSCT00000034361	IFN-OMEGA-2	1	0	0	0	0	0	0	0	1	0	0	0	0	0	4	0	1	0	1	0	0	1	0	2	0	1	0	0	0	2	0	0	2	0	0	1	3	0	1	2	1	0	0	2	1	1
1443	NM_001166488	ENSSSCT00000016339	PGR	2	0	1	1	2	2	2	1	1	1	2	1	2	1	2	2	4	1	2	2	3	3	1	3	2	1	2	1	1	4	1	1	5	1	5	1	4	5	7	3	3	0	2	5	2	5
1444	NM_001166489	ENSSSCT00000016670	STEAP4	39	11	61	39	77	110	90	56	42	13	52	19	65	76	130	26	50	19	16	29	24	31	9	32	41	5	15	17	18	13	6	52	40	2	19	11	31	28	40	30	37	14	26	15	14	50
1445	NM_001166490	ENSSSCT00000036594	IL28B	0	0	0	0	2	1	0	0	1	0	0	0	1	1	0	0	1	0	0	1	1	2	0	1	0	0	1	1	0	0	0	0	0	0	0	0	0	1	0	1	0	0	0	2	0	1
1446	NM_001166491	ENSSSCT00000019287	CCL1	1	0	0	1	1	0	0	0	0	0	0	0	1	1	2	0	1	0	0	0	1	1	0	1	0	0	0	0	0	2	0	1	2	0	1	0	1	1	0	2	0	1	0	0	0	1
1447	NM_001166673	ENSSSCT00000045551	CDS2	0	0	0	0	0	0	1	1	0	0	0	0	1	1	1	0	0	0	0	1	2	0	0	0	0	0	1	1	0	0	0	1	0	0	2	0	2	0	1	0	3	0	0	1	1	1
1448	NM_001167585	ENSSSCT00000061642	TMCO1	228	67	85	105	321	307	223	179	217	101	128	132	220	176	265	102	154	138	318	233	198	167	162	158	203	85	173	143	79	152	108	274	226	65	117	89	254	122	239	194	56	33	71	88	42	105
1449	NM_001167590	#N/A	GON7	215	78	98	114	269	193	163	203	102	67	76	70	239	156	287	153	339	163	631	320	648	434	264	519	363	197	299	406	174	292	215	395	215	40	145	76	162	98	103	225	157	59	122	223	73	189
1450	NM_001167591	ENSSSCT00000033335	TCF19	14	5	9	10	15	18	13	12	13	4	6	5	16	7	14	9	46	21	34	31	45	57	33	34	21	12	48	32	17	36	13	23	8	4	6	4	20	12	9	17	7	4	12	11	10	24
1451	NM_001167628	ENSSSCT00000028867	SSTR3	1	0	0	0	1	0	2	0	0	0	1	0	0	0	0	0	0	0	1	1	0	0	0	1	0	0	0	1	0	0	0	0	1	0	0	0	2	0	3	0	2	0	1	0	1	1
1452	NM_001167629	ENSSSCT00000048379	ACSL1	0	0	0	0	1	0	0	1	0	0	0	0	0	0	1	0	0	0	1	1	1	0	0	1	0	0	0	0	0	0	0	0	0	0	0	0	1	1	2	1	1	0	1	1	1	2
1453	NM_001167630	ENSSSCT00000058473	GNE	1	0	0	0	1	0	0	1	1	0	1	0	1	0	0	0	1	0	1	0	0	2	0	0	1	0	0	0	0	1	0	1	0	0	0	1	0	0	1	1	0	0	0	2	0	0
1454	NM_001167631	ENSSSCT00000014849	CERS4	1	0	0	0	1	0	0	0	0	0	1	0	2	0	1	0	2	0	1	1	1	2	0	1	0	0	1	0	0	1	0	1	1	0	0	0	0	0	0	2	3	0	1	0	0	0
1455	NM_001167632	ENSSSCT00000011982	FBP2	0	0	0	0	0	2	1	1	0	0	0	0	0	0	0	0	0	0	0	0	0	1	1	1	0	0	1	1	0	1	0	1	0	0	1	0	2	1	0	2	1	0	0	2	1	2
1456	NM_001167633	ENSSSCT00000030818	PRKAA1	0	0	0	0	1	1	0	0	1	0	0	0	1	0	1	0	1	1	0	1	0	0	0	0	0	0	0	0	0	2	1	1	0	0	0	1	3	0	2	0	1	0	0	0	0	2
1457	NM_001167634	ENSSSCT00000011570	ELOVL3	1	0	0	0	0	0	0	0	0	0	0	0	2	1	1	0	0	0	0	0	1	0	1	1	0	0	0	0	0	1	1	0	0	0	0	0	1	2	0	2	0	0	0	1	0	1
1458	NM_001167635	ENSSSCT00000071920	IVD	105	23	38	37	74	116	86	34	93	26	50	38	115	36	88	68	37	15	40	23	25	25	27	28	46	17	41	26	19	43	17	65	29	20	32	26	71	65	55	54	75	23	48	63	50	105
1459	NM_001167636	ENSSSCT00000033571	NSDHL	0	0	0	0	1	0	0	0	0	0	0	0	1	1	0	0	0	0	0	1	0	1	0	0	0	0	2	0	0	1	0	1	1	0	1	0	1	1	0	0	0	0	0	2	1	2
1460	NM_001167637	ENSSSCT00000065940	ERG28	1	0	0	0	0	0	1	0	0	0	0	0	0	0	3	0	1	0	1	0	1	1	1	0	1	0	1	0	0	2	0	1	1	0	0	0	2	0	2	2	1	0	1	0	1	1
1461	NM_001167638	ENSSSCT00000053817	ACAA2	0	0	0	0	2	1	1	1	0	0	0	0	0	1	1	0	0	0	1	2	2	0	0	2	0	0	1	0	0	0	1	0	0	0	2	0	0	1	2	3	0	0	0	0	0	1
1462	NM_001167639	ENSSSCT00000051633	ANXA4	30	6	11	10	17	12	21	15	12	15	17	15	38	22	20	14	213	70	169	166	130	140	162	120	187	59	301	155	107	154	135	230	141	64	108	43	148	257	204	144	81	17	18	42	36	58
1463	NM_001167640	ENSSSCT00000016713	ASNS	39	10	24	22	47	46	31	23	25	19	46	33	57	26	101	39	116	51	109	83	69	117	43	64	79	31	101	80	46	81	35	75	108	42	68	36	169	129	136	71	72	37	30	53	26	76
1464	NM_001167641	#N/A	ATOX1	434	108	185	227	474	306	476	234	445	140	282	236	460	290	368	236	609	190	514	330	475	607	262	574	337	216	427	286	153	563	226	404	308	123	121	96	359	264	278	252	190	101	72	169	118	216
1465	NM_001167642	ENSSSCT00000082661	CDIPT	1	0	0	0	0	0	0	0	0	0	1	0	1	0	2	0	0	0	0	1	1	0	0	1	0	1	1	0	0	2	0	0	0	0	0	0	2	1	3	1	0	0	0	2	0	1
1466	NM_001167643	ENSSSCT00000015537	CDO1	2	0	0	0	0	1	1	1	1	0	0	0	0	0	1	0	1	1	2	0	1	0	0	1	1	0	0	0	0	1	0	2	1	0	1	0	2	1	1	0	2	0	0	0	0	0
1467	NM_001167644	ENSSSCT00000050716	DCTN6	362	78	271	269	519	530	382	228	182	180	301	257	489	203	382	238	261	167	225	181	238	237	178	211	145	69	171	117	65	159	150	249	329	102	288	139	263	271	304	258	244	76	124	455	186	358
1468	NM_001167645	ENSSSCT00000063949	DGKE	0	0	0	0	1	0	0	0	1	0	1	0	1	1	3	0	0	0	1	1	1	0	1	0	1	0	0	0	0	0	0	1	1	0	1	1	1	1	1	1	0	0	1	1	0	2
1469	NM_001167646	ENSSSCT00000037292	EBP	0	0	0	0	2	0	0	0	0	0	0	0	0	1	0	0	2	0	1	0	0	1	0	1	0	0	2	0	0	0	0	1	0	0	0	0	2	2	0	0	1	0	0	0	0	2
1470	NM_001167647	ENSSSCT00000055979	ELOVL1	2	0	0	0	0	0	1	1	0	0	0	1	2	0	3	0	1	0	1	0	0	1	0	0	0	0	1	0	0	0	0	0	0	0	1	0	1	0	3	2	1	0	0	2	1	2
1471	NM_001167648	ENSSSCT00000055183	FDFT1	0	0	0	0	0	1	0	0	0	0	1	0	1	0	2	0	0	0	0	0	1	1	1	2	0	0	0	1	0	0	0	0	0	0	2	0	1	0	3	1	0	0	1	2	1	0
1472	NM_001167649	ENSSSCT00000055405	HSD17B2	6	1	2	1	5	3	6	4	5	1	3	1	6	2	6	3	3	2	3	5	4	6	3	3	2	2	4	2	1	5	2	5	17	2	5	2	9	8	8	15	5	3	2	3	4	6
1473	NM_001167650	ENSSSCT00000063797	MAT2A	2	0	1	0	1	0	1	0	1	0	1	0	0	0	2	0	1	0	0	0	0	2	0	1	0	0	2	0	0	1	0	1	0	0	0	0	0	0	2	2	1	0	0	0	1	0
1474	NM_001167651	ENSSSCT00000016214	MOGAT2	1	0	0	0	0	0	0	0	0	0	1	0	0	0	0	0	1	1	0	0	0	0	1	0	0	0	0	1	0	2	0	1	1	0	0	0	0	1	0	1	2	0	0	2	0	0
1475	NM_001167652	ENSSSCT00000065658	NDUFAB1	0	0	0	0	1	0	0	0	0	0	0	0	2	1	1	0	1	0	1	1	0	2	0	1	0	0	1	0	0	0	0	1	1	0	1	0	0	0	0	1	1	0	0	1	1	1
1476	NM_001167653	ENSSSCT00000064813	PDSS2	1	0	0	0	0	0	0	0	0	0	1	0	0	0	0	0	0	0	2	2	0	0	1	1	1	0	1	0	0	1	0	0	0	0	1	0	1	1	1	0	1	1	0	3	1	2
1477	NM_001167654	ENSSSCT00000016870	PIGC	0	0	0	0	1	0	1	1	0	0	1	0	0	0	1	1	0	1	1	0	2	0	1	0	0	0	1	0	0	1	0	1	2	0	1	0	2	2	0	0	1	0	0	1	0	2
1478	NM_001167655	ENSSSCT00000053561	RNASE1	0	0	0	0	0	0	1	0	0	0	0	0	1	1	0	0	0	0	1	1	0	1	0	1	0	0	1	0	0	1	0	1	2	0	0	0	1	0	1	0	1	0	0	2	1	1
1479	NM_001167656	ENSSSCT00000067286	RNASE6	1	0	0	0	1	0	0	0	0	0	1	0	1	0	0	0	2	0	1	0	1	0	1	0	1	1	0	0	0	1	0	0	0	0	0	0	2	1	2	0	0	0	1	2	0	3
1480	NM_001167781	ENSSSCT00000001962	IREB2	69	11	48	42	87	70	69	70	41	23	50	32	109	61	52	44	92	41	130	73	85	142	86	109	55	23	86	61	23	101	69	133	33	11	26	22	54	56	62	39	111	24	34	68	47	54
1481	NM_001167795	ENSSSCT00000011156	ACTA1	6	3	2	7	10	5	9	5	5	2	6	4	12	3	10	6	76	40	83	37	42	57	34	70	38	33	52	51	41	68	31	76	12	4	13	19	9	8	38	39	5492	2414	2423	5407	3511	6405
1482	NM_001167835	ENSSSCT00000022686	CYP2C42	7	1	3	4	7	6	4	7	6	1	4	3	8	4	10	5	7	3	5	5	4	7	3	8	2	2	11	5	3	6	4	5	4	1	4	4	10	8	6	9	4	4	4	5	3	7
1483	NM_001168001	ENSSSCT00000001120	BMP6	0	0	0	0	0	1	1	0	0	0	0	0	2	0	0	0	0	1	1	0	1	2	1	0	1	0	1	0	0	0	1	1	0	0	0	0	1	1	2	0	1	0	2	1	1	1
1484	NM_001168415	ENSSSCT00000004265	SCP2	1500	247	544	529	1030	838	1193	647	666	320	720	448	764	933	933	453	2653	834	2623	1233	1944	2640	1685	1818	960	427	1587	1209	881	1167	1161	2318	842	464	1271	388	1047	1002	801	761	1381	482	928	814	917	1651
1485	NM_001168416	ENSSSCT00000007157	PMVK	56	16	29	24	36	57	75	62	35	13	22	30	65	38	42	35	56	26	85	49	78	62	42	59	42	24	78	59	20	71	47	54	22	12	34	11	34	39	19	28	32	12	12	20	27	24
1486	NM_001168417	ENSSSCT00000025810	RHOJ	29	11	18	14	39	45	30	20	25	10	27	12	53	31	58	20	5	5	5	5	5	7	3	7	3	2	7	3	2	4	3	5	152	72	154	77	220	176	129	202	123	40	91	102	48	135
1487	NM_001168418	ENSSSCT00000006531	TG	5	1	2	1	5	2	3	2	3	0	5	1	2	2	7	2	3	3	5	5	3	5	2	4	4	2	4	2	1	4	2	5	55	2	3	2	33	4	4	22	5	3	1	6	3	4
1488	NM_001168419	ENSSSCT00000077081	ZFP36	102	38	25	38	125	59	39	69	36	23	87	24	85	34	137	51	117	39	115	62	62	86	68	82	63	32	61	67	35	86	29	113	264	46	76	128	224	132	189	228	143	68	101	158	124	251
1489	NM_001168420	#N/A	TIAF1	91	17	56	20	92	113	75	35	77	28	52	20	102	47	52	51	113	66	134	82	129	86	80	115	57	49	49	56	48	134	43	101	42	15	16	24	60	27	39	44	213	114	70	255	116	200
1490	NM_001168421	ENSSSCT00000050084	SH3GLB1	0	0	0	0	2	0	1	0	1	0	1	0	1	1	2	0	1	0	1	0	2	1	1	1	2	0	1	1	0	1	0	1	0	0	1	0	1	1	2	0	2	0	0	1	1	1
1491	NM_001168422	ENSSSCT00000015331	B4GALT7	41	7	13	11	36	28	20	21	17	11	25	9	28	24	38	20	31	33	31	20	27	50	24	32	22	14	32	25	16	44	16	40	45	17	27	12	27	47	45	53	24	12	9	15	9	21
1492	NM_001168701	ENSSSCT00000001359	ZNRD1	1	0	1	0	2	0	1	0	0	0	0	0	1	0	0	0	0	0	1	0	1	0	1	1	0	1	1	0	0	0	1	1	0	0	0	0	0	1	2	0	0	0	0	0	0	3
1493	NM_001168702	ENSSSCT00000049608	TXNRD2	2	0	0	0	0	0	0	0	0	0	0	1	0	0	1	0	1	0	0	1	2	0	1	2	1	0	1	1	0	0	0	0	1	0	1	0	1	2	0	1	0	0	0	0	0	0
1494	NM_001170517	ENSSSCT00000005302	ACTC1	1	0	0	0	1	0	0	1	0	0	0	0	0	0	0	0	0	0	0	1	2	0	0	2	0	0	0	1	0	0	0	0	0	0	0	0	1	1	0	0	2	0	0	1	1	1
1495	NM_001170518	ENSSSCT00000054675	SOCS6	0	0	0	0	1	2	2	0	0	0	0	0	0	0	0	0	1	0	0	0	0	0	0	2	0	0	0	1	0	0	0	0	0	0	0	0	1	2	0	2	1	0	0	0	1	0
1496	NM_001170519	ENSSSCT00000064877	LHX2	2	0	0	0	2	0	0	0	1	0	1	1	0	0	1	0	0	0	1	1	0	2	0	1	0	0	0	0	0	0	0	2	1	0	2	1	0	0	0	2	1	0	0	1	1	1
1497	NM_001170520	ENSSSCT00000000535	CCT2	972	312	452	419	1205	695	960	448	737	244	678	266	1059	671	763	516	782	387	1135	1062	944	800	826	1455	532	439	1256	637	517	1001	682	954	1212	266	374	269	1179	470	878	877	642	261	354	526	270	780
1498	NM_001170521	ENSSSCT00000014241	ESRRA	0	0	1	0	2	0	1	2	0	0	0	0	0	0	1	1	0	0	0	0	0	0	0	1	0	0	0	1	1	0	0	0	1	0	1	0	1	1	0	2	2	0	0	0	0	1
1499	NM_001170522	ENSSSCT00000009094	CCT7	457	177	325	377	505	438	529	320	339	189	372	281	644	228	578	381	744	369	1045	522	1088	661	417	692	393	254	1057	495	318	771	448	757	561	217	289	181	655	330	643	460	566	177	279	524	198	325
1500	NM_001170523	ENSSSCT00000053748	FECH	0	0	0	0	0	0	0	1	0	0	0	0	1	0	1	0	0	0	1	1	2	2	1	0	0	0	0	0	0	1	0	0	0	0	1	0	0	0	0	0	0	0	1	0	0	2
1501	NM_001170768	ENSSSCT00000024108	CCNB1	13	2	8	5	11	11	18	8	11	6	6	3	11	7	16	7	415	349	435	500	294	322	307	484	245	173	612	302	159	300	244	394	19	8	6	5	25	16	17	11	7	10	10	13	11	32
1502	NM_001170827	ENSSSCT00000007966	MAP1LC3A	195	47	138	102	319	163	124	138	154	48	155	108	181	99	215	109	64	10	43	16	43	25	19	52	44	14	26	31	20	39	12	49	339	74	218	187	310	287	240	297	299	127	164	360	302	301
1503	NM_001170828	ENSSSCT00000003912	WNT4	0	0	0	0	1	0	1	0	0	0	0	0	1	1	2	0	1	0	2	0	1	0	0	0	1	0	1	1	0	1	0	1	2	0	1	0	3	2	0	0	1	1	0	0	1	1
1504	NM_001171541	ENSSSCT00000059508	ATP1A2	2	0	0	0	1	0	0	1	0	0	0	0	1	0	0	0	1	0	1	0	2	1	0	0	0	0	1	0	0	1	0	0	0	0	0	0	0	0	0	1	0	0	1	0	1	0
1505	NM_001171750	ENSSSCT00000037205	FADS2	20	6	5	3	20	13	11	7	13	6	11	6	20	10	21	8	65	16	30	16	44	21	17	39	44	12	30	27	14	27	23	34	6	1	5	4	6	6	7	6	5	2	2	5	5	9
1506	NM_001171751	ENSSSCT00000000164	FBXO7	2	0	0	0	1	0	1	0	0	0	1	0	3	0	0	0	0	0	2	2	0	2	0	2	0	0	2	0	0	0	0	0	0	0	2	0	1	0	0	0	1	0	0	0	0	1
1507	NM_001171752	ENSSSCT00000004804	FBXL4	0	0	0	0	0	1	0	0	0	0	0	0	1	0	1	0	0	0	1	1	0	1	0	1	0	1	0	1	0	1	1	0	0	0	0	0	3	0	0	0	1	0	0	0	0	2
1508	NM_001171753	ENSSSCT00000080869	ATP1A3	0	0	0	1	0	0	0	1	0	0	0	0	2	0	1	0	1	0	1	0	0	0	0	1	0	0	1	0	0	0	0	0	0	0	1	0	1	0	1	0	0	0	0	0	0	0
1509	NM_001171754	ENSSSCT00000007824	CDC25B	0	0	0	0	2	0	1	0	0	0	0	0	0	0	1	0	1	0	1	1	1	1	0	1	1	0	0	1	0	1	0	0	0	0	0	0	1	0	2	2	0	0	0	1	0	0
1510	NM_001171755	ENSSSCT00000018330	SKP2	3	0	1	1	2	3	4	3	3	0	1	1	3	2	3	1	2	2	6	3	3	4	1	5	2	1	4	3	1	2	2	4	2	1	3	1	5	5	4	4	3	2	1	3	3	3
1514	NM_001172038	ENSSSCT00000037799	GKN3	8	1	1	4	6	4	6	3	4	2	2	2	4	4	9	2	5	4	6	4	4	5	4	5	3	1	4	3	1	8	2	3	9	2	4	3	11	4	5	9	12	4	3	10	6	9
1515	NM_001172363	ENSSSCT00000046190	LDHA	0	0	0	0	1	1	0	1	1	0	0	0	0	0	0	1	0	1	1	2	2	1	0	1	0	0	1	1	0	1	0	2	2	0	2	0	0	2	1	1	1	0	1	0	1	0
1516	NM_001172364	ENSSSCT00000038145	UQCC	121	17	36	29	55	60	101	61	77	26	49	25	65	31	62	54	77	84	112	68	59	102	71	128	47	57	152	78	31	109	47	110	46	18	35	33	59	51	44	40	142	67	62	107	100	130
1517	NM_001172366	ENSSSCT00000014629	COPB1	683	124	297	290	722	621	562	267	400	148	397	150	780	464	801	277	216	302	367	256	361	371	246	344	239	126	284	170	190	238	234	367	784	241	395	225	431	364	606	790	263	127	97	148	129	197
1518	NM_001172367	ENSSSCT00000027443	MLH1	141	27	56	81	111	157	120	124	95	32	104	30	189	86	162	81	48	27	86	41	52	66	56	88	21	19	58	34	18	47	34	33	49	18	68	24	102	70	102	109	65	24	48	43	41	61
1519	NM_001172368	ENSSSCT00000014585	CSRP3	4	1	2	1	7	5	4	3	3	1	3	2	5	3	5	2	5	1	7	3	7	5	2	7	3	2	6	4	2	7	2	6	4	1	5	1	5	7	8	8	2468	1652	610	461	1440	2081
1520	NM_001172369	ENSSSCT00000022527	ROPN1	1	0	0	0	0	0	0	0	1	0	0	0	0	0	2	0	1	0	0	1	0	2	0	1	0	0	0	1	0	2	0	2	0	0	1	1	1	0	1	0	0	0	0	1	0	1
1521	NM_001172585	ENSSSCT00000045978	SIM1	1	0	0	0	1	2	0	1	0	0	0	0	1	0	0	0	0	1	1	1	0	0	1	0	0	0	1	0	0	0	0	2	1	0	0	0	1	2	0	1	0	0	0	0	0	0
1522	NM_001172586	ENSSSCT00000007453	PROK1	1	0	0	0	1	1	1	1	0	0	0	0	0	0	0	0	2	0	1	0	0	0	0	2	0	0	1	0	0	1	0	0	0	0	0	0	0	0	0	1	1	0	0	0	0	0
1523	NM_001173518	ENSSSCT00000073148	P2RY12	1	0	0	0	1	2	0	0	0	0	1	0	1	0	1	0	1	0	1	0	0	1	0	1	1	0	0	0	0	0	0	1	1	0	1	0	1	1	0	1	0	0	0	1	0	0
1524	NM_001173519	ENSSSCT00000042940	ORAI1	14	6	11	9	27	19	10	11	16	7	18	5	30	19	26	14	22	9	21	11	16	18	21	14	10	7	22	19	5	24	11	36	51	27	35	37	49	58	47	57	119	68	121	154	60	154
1525	NM_001173520	ENSSSCT00000065198	PID1	0	0	0	0	2	1	0	0	1	0	0	0	1	1	1	1	2	1	1	2	2	1	1	2	0	0	0	0	0	1	0	0	0	0	1	0	0	1	0	2	2	1	0	1	1	1
1526	NM_001174056	ENSSSCT00000043610	GDF15	0	0	0	0	1	0	1	0	0	0	0	0	1	0	0	0	1	0	1	0	1	1	0	2	0	0	1	0	0	1	0	0	0	0	0	0	0	2	1	1	2	0	0	0	0	0
1527	NM_001174057	ENSSSCT00000022312	PHLDA2	25	18	11	7	27	25	20	18	13	5	27	6	32	27	30	12	42	17	35	10	45	45	18	39	97	27	44	30	46	55	37	77	19	4	8	19	27	16	33	47	25	4	8	21	8	13
1528	NM_001174132	#N/A	APOC4	2	0	0	0	2	1	1	1	1	0	2	0	0	1	0	0	1	0	1	0	1	1	0	0	0	0	0	1	0	1	0	1	1	0	0	0	0	0	2	1	1	0	1	1	0	0
1529	NM_001174133	ENSSSCT00000015020	CALR	63	19	25	28	51	67	78	62	34	15	21	36	50	38	65	37	644	133	485	235	288	478	276	534	732	27	200	544	172	193	294	570	79	18	42	23	103	47	107	115	52	29	38	71	35	71
1530	NM_001174165	ENSSSCT00000002571	PLEKHD1	0	0	0	0	0	1	0	0	1	0	0	0	1	0	0	0	0	0	1	1	1	2	0	1	0	0	0	0	0	0	1	0	1	0	1	0	2	2	1	1	2	0	0	1	0	1
1531	NM_001177327	ENSSSCT00000058648	SLC6A8	49	9	29	21	58	69	72	22	51	12	32	14	51	40	44	19	137	59	154	89	166	148	68	142	115	32	126	54	67	86	37	132	41	13	25	18	34	44	37	71	51	40	41	71	58	118
1532	NM_001177328	ENSSSCT00000003424	APOC2	0	0	0	0	1	2	1	0	0	0	0	0	1	1	1	0	3	0	1	0	1	1	0	0	1	0	2	1	0	0	0	1	0	0	0	0	2	0	2	2	0	0	0	3	0	0
1533	NM_001177488	#N/A	TRHR	0	0	0	0	1	1	0	0	1	0	0	0	1	1	1	0	1	1	1	0	0	1	0	0	0	0	1	0	0	0	0	0	2	0	2	0	1	2	1	1	1	0	0	1	0	0
1534	NM_001177489	ENSSSCT00000039937	ZC3HAV1	2	0	0	0	0	0	2	1	0	0	0	0	1	0	0	0	1	0	1	1	1	0	0	0	0	0	0	0	0	2	0	0	2	0	0	1	3	2	2	0	1	0	0	0	1	1
1535	NM_001177906	ENSSSCT00000007217	S100A9	3	1	2	2	5	3	3	3	2	1	1	1	3	2	5	3	6	3	9	3	7	5	4	7	18	5	8	3	8	7	3	19	10	2	2	2	15	6	8	16	5	2	5	9	3	7
1536	NM_001177907	ENSSSCT00000034018	IFNGR1	0	0	0	0	0	1	1	0	1	0	0	0	0	0	0	0	2	0	0	0	1	1	0	0	0	0	1	0	0	0	0	0	0	0	0	0	1	2	0	1	0	0	1	0	0	0
1537	NM_001177908	ENSSSCT00000002693	SPATA7	0	0	0	0	1	1	0	0	0	0	0	0	2	0	1	1	0	0	0	0	0	1	0	1	0	0	1	0	0	0	0	0	2	0	0	0	0	0	1	1	0	0	0	4	1	2
1538	NM_001177910	ENSSSCT00000007939	SUN5	0	0	0	0	1	1	2	0	0	0	0	0	2	1	1	0	0	0	0	0	1	1	1	2	1	0	1	0	0	0	1	0	0	0	0	0	1	1	2	0	0	0	0	2	0	0
1539	NM_001177911	ENSSSCT00000005157	SPATA5L1	0	0	0	0	0	2	1	1	1	0	1	0	2	0	0	0	0	0	1	1	0	2	0	0	1	0	1	0	0	1	0	1	0	0	0	0	1	1	2	0	1	0	0	0	0	1
1540	NM_001177912	ENSSSCT00000011657	PNLIP	0	0	0	0	2	1	0	0	0	0	0	0	0	0	2	0	0	0	0	1	0	1	0	0	0	0	0	0	0	1	0	0	2	0	0	0	1	2	0	2	0	1	0	0	0	2
1541	NM_001177913	ENSSSCT00000009950	SPATA5	2	0	1	0	0	0	0	0	0	0	1	0	0	0	0	1	1	0	1	0	0	0	1	0	0	0	0	0	0	2	0	1	0	0	1	0	0	0	0	1	0	0	1	0	0	1
1542	NM_001177914	ENSSSCT00000060926	SPATA16	1	0	0	0	0	2	1	0	1	0	0	0	1	0	0	0	1	0	1	1	1	0	0	1	0	0	1	0	0	1	0	1	0	0	1	1	1	0	0	2	1	0	0	2	0	0
1543	NM_001177915	ENSSSCT00000009670	SPATA18	0	0	0	0	0	1	0	0	1	0	1	0	0	0	1	0	0	1	0	0	2	0	0	0	0	0	1	0	0	2	0	0	0	0	0	0	0	1	2	1	1	0	0	0	0	1
1544	NM_001177916	ENSSSCT00000046486	SPATS2L	1	0	0	0	0	1	0	0	0	0	0	0	0	0	1	0	1	0	1	0	0	0	1	1	0	0	1	0	0	1	0	1	1	0	0	0	1	2	2	0	1	0	0	0	0	1
1545	NM_001177917	ENSSSCT00000050554	SPATA6	0	0	0	0	0	1	0	0	1	0	0	0	0	0	0	0	1	0	0	1	1	1	0	1	0	0	0	1	0	0	0	0	1	0	1	0	1	1	2	2	0	0	0	1	0	2
1546	NM_001177918	ENSSSCT00000027799	SPATA2L	1	0	0	0	1	1	0	0	1	0	0	0	1	0	3	0	0	1	1	0	0	1	0	1	1	0	1	1	1	0	0	1	1	0	0	0	0	1	3	1	1	0	0	1	1	1
1547	NM_001177919	ENSSSCT00000055321	LATS2	0	0	0	0	1	0	0	0	0	0	1	0	0	1	2	0	0	1	1	0	0	0	0	0	0	0	0	1	0	1	0	1	0	0	1	0	2	1	1	1	0	0	1	1	0	1
1548	NM_001177920	ENSSSCT00000028596	SPATA19	0	0	0	0	0	2	0	0	1	0	1	0	1	0	3	1	0	0	0	0	2	0	0	1	0	0	0	0	0	0	0	1	1	0	0	0	1	1	2	1	1	0	0	1	0	2
1549	NM_001177921	ENSSSCT00000030197	SPATA22	0	0	0	0	2	0	0	1	0	0	1	0	0	0	2	0	1	0	1	1	1	1	0	2	0	0	0	0	0	2	1	1	1	0	2	0	0	1	1	1	0	0	0	0	0	0
1550	NM_001177922	ENSSSCT00000015676	SPATA24	26	13	14	11	54	27	28	32	24	11	16	17	47	18	24	20	19	17	20	15	25	34	19	19	24	17	27	9	7	19	8	19	29	10	12	14	45	33	35	23	49	37	49	112	38	85
1551	NM_001177923	ENSSSCT00000080794	SPATA4	0	0	0	0	0	0	1	1	0	0	0	0	0	0	0	0	0	0	1	1	1	1	0	0	0	0	0	1	0	0	0	1	0	0	1	0	0	3	2	0	2	0	0	1	0	0
1552	NM_001177924	ENSSSCT00000024641	SPATA9	1	0	0	0	0	1	0	0	1	0	0	0	1	0	0	0	0	0	0	0	3	1	0	1	0	0	1	0	0	1	0	1	2	0	2	0	0	1	1	1	2	0	0	1	1	1
1553	NM_001177925	ENSSSCT00000053151	GLA	125	33	99	61	243	208	206	121	148	24	64	72	163	106	158	93	323	309	261	244	264	431	350	305	135	183	503	317	113	265	126	358	78	33	58	41	100	86	71	80	22	11	23	38	24	31
1554	NM_001177926	#N/A	CCNA2	16	2	5	4	15	11	11	8	12	2	8	5	7	9	8	5	43	50	69	105	51	68	70	79	22	9	39	29	9	27	21	23	11	6	11	5	15	8	8	11	17	6	4	8	10	16
1555	NM_001177927	ENSSSCT00000044544	ANAPC10	3	0	0	1	0	2	0	1	0	0	0	1	2	1	3	0	1	1	0	0	0	0	0	1	0	0	0	1	0	0	0	0	1	0	1	0	3	0	0	1	1	0	0	1	0	0
1556	NM_001177928	ENSSSCT00000019293	SPACA3	0	0	0	0	1	1	0	0	1	0	0	0	1	0	1	1	0	1	1	0	0	0	0	2	0	1	0	0	0	1	0	1	0	0	1	0	1	0	0	1	0	1	0	0	1	2
1557	NM_001177929	ENSSSCT00000027139	SPACA4	0	0	0	0	1	0	0	0	1	0	0	0	1	0	1	0	1	0	1	0	0	0	0	2	0	0	0	0	0	0	0	0	2	0	0	0	1	1	1	0	1	0	0	0	0	0
1558	NM_001177930	ENSSSCT00000013434	SPACA5	0	0	0	0	0	0	0	0	1	0	0	0	0	0	0	0	1	1	0	0	2	0	0	0	1	0	2	0	0	1	0	1	1	0	1	1	0	1	0	1	2	0	0	1	1	2
1559	NM_001177931	ENSSSCT00000057533	SPESP1	1	0	0	0	1	1	1	0	0	0	0	0	1	0	1	1	2	0	0	2	0	0	0	1	1	0	0	0	0	1	1	0	0	0	0	0	1	0	1	0	0	0	0	1	0	0
1560	NM_001178070	ENSSSCT00000049560	ANAPC13	2	0	0	0	2	0	0	0	0	0	0	0	1	0	0	1	0	0	1	0	0	2	0	0	0	0	1	0	0	1	0	0	1	0	0	0	1	0	0	1	2	0	0	2	0	0
1561	NM_001184752	ENSSSCT00000047642	TPO	1	0	0	0	2	0	2	0	1	0	0	0	1	0	0	0	0	1	1	1	0	0	0	0	0	0	1	1	1	1	0	0	1	0	0	0	3	2	2	0	1	0	1	1	0	0
1562	NM_001184753	ENSSSCT00000058023	SPATA17	0	0	0	0	1	0	1	1	0	0	1	0	1	1	0	0	1	0	0	0	0	0	0	0	1	0	0	0	0	0	0	0	1	0	0	0	0	2	0	1	2	0	0	0	1	2
1563	NM_001184754	ENSSSCT00000082160	MRM2	0	0	1	0	0	0	0	0	0	0	1	0	1	0	0	0	1	0	3	1	1	0	1	1	1	0	1	0	0	0	0	0	2	1	0	0	0	2	1	1	0	0	0	0	0	0
1564	NM_001184755	ENSSSCT00000031853	FTSJ1	0	0	1	0	2	1	1	0	0	0	1	0	0	0	2	0	0	1	1	1	1	0	0	1	0	0	2	0	0	0	0	2	0	0	0	0	0	2	2	1	0	0	0	0	0	0
1565	NM_001184756	ENSSSCT00000028044	TRIM63	1	0	0	0	0	2	0	0	1	0	1	0	2	0	0	0	1	1	0	1	1	0	0	1	0	0	1	0	0	1	0	1	1	0	0	0	0	0	0	0	0	0	0	1	0	0
1566	NM_001184893	ENSSSCT00000001679	RGL2	297	61	58	103	221	184	233	209	194	58	84	64	176	128	326	81	209	76	92	82	98	105	80	100	69	74	140	85	47	128	57	129	172	49	90	109	154	166	116	266	102	34	67	159	90	213
1567	NM_001184894	ENSSSCT00000001708	TAF11	119	25	44	37	145	107	111	72	97	46	46	44	137	88	179	72	210	128	143	99	246	257	78	193	60	65	228	106	50	166	54	107	128	49	112	31	89	175	95	147	103	59	97	211	108	148
1568	NM_001184895	ENSSSCT00000000067	PMM1	30	8	16	16	28	17	20	17	11	5	14	15	32	18	51	12	17	6	26	19	11	20	8	15	12	7	11	9	5	9	5	12	35	9	14	16	49	21	38	29	29	11	13	27	11	29
1569	NM_001184946	ENSSSCT00000032142	LY75	0	0	1	0	0	1	1	0	0	0	0	0	3	0	1	0	0	0	0	1	1	0	0	1	0	0	1	0	0	0	1	0	1	0	0	0	1	1	1	0	1	0	0	1	0	0
1570	NM_001184947	ENSSSCT00000068624	MASP1	1	0	0	0	1	0	1	0	0	0	1	0	2	0	3	1	1	0	0	1	1	0	0	1	0	0	0	0	0	2	0	0	2	0	1	0	2	1	0	1	2	1	0	2	1	2
1571	NM_001184948	ENSSSCT00000043568	SELENOH	131	34	51	69	72	111	124	82	64	27	70	41	110	65	69	40	168	163	215	289	287	253	163	268	143	108	372	132	138	382	210	378	84	33	89	37	114	73	137	136	113	60	118	92	63	184
1572	NM_001185049	ENSSSCT00000061388	CPEB2	0	0	0	0	0	2	0	0	0	0	0	0	0	0	1	0	1	0	0	0	0	1	0	1	1	0	1	0	0	1	1	1	0	0	0	0	0	0	2	1	2	0	0	0	1	1
1573	NM_001185064	ENSSSCT00000040367	LYPD1	0	0	0	0	0	0	2	0	0	0	0	0	1	0	1	0	0	1	1	1	1	1	1	2	0	0	0	0	0	0	0	1	1	0	2	0	0	1	0	3	0	0	0	0	0	1
1574	NM_001185065	ENSSSCT00000052172	PMP2	1	0	0	0	0	2	0	0	0	0	0	0	2	1	2	0	0	1	1	0	0	0	0	1	0	0	1	0	0	0	1	0	2	1	1	0	1	1	1	1	1	0	0	1	1	2
1575	NM_001185066	ENSSSCT00000000389	DNAJC14	70	17	27	39	64	49	71	44	70	20	39	19	101	52	111	29	56	27	26	45	36	60	39	37	26	22	49	19	19	29	14	55	126	39	82	29	100	77	127	115	48	16	35	45	28	86
1576	NM_001185067	ENSSSCT00000059796	MRPL2	172	90	120	79	234	378	250	183	224	64	143	117	305	197	193	160	195	275	240	260	474	249	262	353	162	191	411	241	130	318	209	224	177	43	123	111	140	111	198	148	265	92	104	380	218	250
1577	NM_001185068	ENSSSCT00000000425	CNPY2	279	91	225	125	432	258	262	230	245	142	155	104	475	269	276	134	265	167	259	355	305	292	155	375	120	55	308	168	58	253	119	127	155	106	99	86	273	173	221	250	97	35	49	128	67	81
1578	NM_001185069	ENSSSCT00000053103	UNC45A	73	20	52	59	106	141	62	81	73	17	87	52	127	69	96	43	143	95	68	55	90	128	55	74	77	37	91	62	37	157	48	110	189	65	143	76	99	161	97	92	45	25	48	43	50	55
1579	NM_001185070	ENSSSCT00000011098	RANBP1	6	1	3	3	7	8	6	7	4	2	2	4	9	3	5	3	12	12	17	19	20	19	11	16	9	5	26	5	4	23	11	13	6	2	6	2	4	9	6	6	7	3	4	6	4	9
1580	NM_001185102	ENSSSCT00000010535	DOK2	20	5	9	9	11	12	17	16	17	3	9	7	19	9	16	9	10	10	21	8	13	15	11	13	10	4	15	11	4	18	4	8	21	12	17	11	35	22	17	22	30	17	9	19	10	29
1581	NM_001185103	ENSSSCT00000058181	PHF6	288	72	226	112	288	396	420	313	376	103	395	199	243	295	340	241	271	111	203	149	108	136	122	119	180	97	143	197	77	221	115	318	119	62	105	82	117	100	78	97	106	36	31	142	65	88
1582	NM_001185129	ENSSSCT00000035593	GADD45G	24	8	9	10	22	19	13	8	10	5	27	10	19	20	38	11	12	8	14	12	15	32	8	17	15	6	22	13	7	27	5	13	39	27	61	17	65	80	92	64	104	19	79	157	34	140
1583	NM_001185130	ENSSSCT00000039868	PISD	1	0	0	0	2	2	1	0	1	0	0	0	0	0	0	0	1	0	0	0	0	1	1	0	0	0	1	0	0	1	0	0	0	0	0	0	2	1	2	0	1	1	0	0	0	1
1584	NM_001185131	ENSSSCT00000007132	FDPS	0	0	0	0	1	1	2	0	0	0	1	0	1	1	0	0	0	1	0	0	0	1	0	0	0	0	0	1	0	1	0	1	2	0	1	0	2	0	0	0	0	0	0	0	1	0
1585	NM_001185132	ENSSSCT00000000975	LTA4H	194	42	85	60	168	113	112	85	90	39	86	47	192	83	175	60	282	321	468	218	541	344	310	610	306	242	582	338	171	474	185	310	317	120	350	102	264	351	459	450	281	113	121	279	111	179
1586	NM_001185133	ENSSSCT00000053465	UBE2L3	2	0	1	0	0	1	1	0	0	0	1	0	0	1	0	0	0	0	1	0	1	2	0	0	0	0	0	0	0	1	1	0	0	0	1	0	0	1	0	3	0	1	0	1	1	1
1587	NM_001185134	ENSSSCT00000006154	ARPC5L	512	109	229	139	285	391	297	187	318	184	138	220	332	286	361	158	405	190	638	316	458	443	428	437	351	138	364	337	157	392	160	509	221	47	79	50	128	106	91	211	184	53	136	136	140	220
1588	NM_001185135	ENSSSCT00000010764	ARPC3	475	152	213	247	582	599	477	568	380	124	403	233	480	248	816	201	533	215	495	303	816	913	339	701	608	193	627	576	359	738	295	501	565	145	216	154	654	544	546	570	291	94	186	241	179	219
1589	NM_001185136	ENSSSCT00000076542	PIGU	0	0	0	0	1	0	1	1	0	0	0	0	0	0	0	1	0	0	1	1	1	0	0	0	0	0	2	0	0	0	1	0	0	0	0	0	2	0	3	0	1	0	1	1	0	1
1590	NM_001185137	ENSSSCT00000006945	HSD17B7	1	0	0	0	0	1	1	0	0	0	0	0	1	0	1	1	1	0	1	0	1	0	0	1	0	0	0	0	0	0	0	0	0	0	1	0	1	0	0	2	2	0	0	1	1	0
1591	NM_001185138	#N/A	LTB	11	3	4	9	10	14	15	6	12	2	9	6	20	5	19	10	10	7	10	7	8	12	6	10	2	3	7	5	3	12	5	5	9	39	13	6	43	69	23	19	11	9	6	25	7	19
1592	NM_001185139	ENSSSCT00000045745	NANS	59	13	31	36	79	62	84	65	38	20	44	40	82	38	87	52	356	151	224	279	236	295	314	370	205	97	256	159	92	457	124	353	97	42	76	65	104	77	75	135	101	30	39	76	71	123
1593	NM_001185140	ENSSSCT00000044821	GNPAT	65	27	47	48	97	94	64	47	63	24	68	29	110	56	71	44	170	55	163	73	90	130	110	159	52	65	135	108	45	96	61	122	52	30	40	38	65	80	62	91	163	111	152	271	130	193
1594	NM_001185141	ENSSSCT00000053167	OAT	0	0	0	0	1	2	0	0	1	0	0	0	1	0	0	0	0	0	0	0	0	1	0	0	0	0	2	0	0	1	0	1	1	1	0	0	1	0	0	1	2	0	0	2	0	0
1595	NM_001185142	ENSSSCT00000056853	ATP5A1	1810	336	841	600	1053	948	838	971	735	572	1013	811	2406	708	1494	699	1313	1560	1664	2470	2222	2402	932	1567	936	808	2238	952	721	2002	655	1442	672	646	992	396	1644	772	851	1231	3350	1091	1475	3938	1116	2435
1596	NM_001185143	ENSSSCT00000001638	SLA-DOA	19	4	6	11	19	13	16	13	14	6	12	9	29	11	18	14	12	5	15	8	12	15	6	14	5	4	11	9	5	10	5	18	20	9	24	11	21	22	22	24	17	7	19	11	12	39
1597	NM_001185150	ENSSSCT00000006632	DCSTAMP	0	0	1	0	1	0	0	0	0	0	0	0	2	0	2	0	1	0	0	0	2	0	0	0	0	0	0	0	0	0	0	1	2	0	1	0	1	1	0	0	2	0	0	1	1	0
1598	NM_001185151	ENSSSCT00000002282	MRPL52	14	2	4	8	16	7	13	9	10	2	6	5	9	9	10	8	37	18	31	12	24	36	15	30	10	8	29	15	10	17	10	24	20	4	9	9	10	18	22	14	9	5	7	23	10	17
1599	NM_001185152	ENSSSCT00000047127	NFE2	1	0	1	0	0	1	0	0	0	0	0	0	1	0	1	0	1	1	0	1	0	1	0	0	0	0	1	0	0	1	0	0	1	0	1	0	0	1	1	1	2	0	0	1	0	0
1600	NM_001185154	ENSSSCT00000051102	HMGA1	19	10	13	19	28	24	27	13	14	5	13	7	20	16	44	17	203	252	198	152	214	219	189	204	206	112	159	187	72	331	67	309	17	9	12	10	30	24	24	16	43	23	18	31	32	52
1601	NM_001185159	ENSSSCT00000043582	SLC35C2	1	0	0	0	0	1	1	0	0	0	0	0	1	1	2	0	0	0	0	0	1	0	1	1	0	0	1	0	0	0	0	0	1	0	0	0	2	0	0	1	2	0	0	0	0	1
1602	NM_001185160	ENSSSCT00000010724	ARL6IP4	2	0	0	0	0	0	0	2	1	0	0	0	2	0	1	1	0	1	1	2	1	0	0	1	0	0	0	0	0	1	0	1	0	0	1	0	2	1	1	3	0	0	0	0	1	0
1604	NM_001185163	ENSSSCT00000002569	ERH	185	34	55	137	210	127	160	103	62	79	134	51	161	115	194	51	427	148	475	224	326	491	249	205	195	161	317	307	191	435	196	384	85	28	102	71	129	147	125	158	172	62	68	97	114	81
1605	NM_001185165	ENSSSCT00000004492	TMEM242	60	18	15	35	65	33	37	28	47	16	38	14	38	33	57	34	59	27	68	48	54	104	42	101	32	36	81	52	19	61	35	73	61	21	75	22	60	88	60	49	128	59	39	114	40	160
1606	NM_001185166	ENSSSCT00000004969	HAUS1	38	12	11	17	46	27	37	14	13	14	18	15	50	28	60	18	67	76	100	70	122	84	69	162	38	34	135	72	20	113	76	100	10	7	19	9	20	29	18	26	47	24	21	46	31	64
1607	NM_001185167	ENSSSCT00000074161	SSR1	58	23	45	34	72	79	71	45	95	28	51	16	65	71	45	45	96	69	119	133	190	97	77	145	108	75	113	100	38	109	44	92	31	15	31	20	44	34	75	61	33	10	23	41	12	24
1608	NM_001185168	ENSSSCT00000040655	MRPS28	79	23	57	75	111	87	143	111	108	40	71	37	116	93	98	72	248	104	197	205	225	333	171	182	220	67	309	164	102	242	103	320	30	14	29	17	27	25	47	25	157	45	43	93	82	142
1609	NM_001185169	ENSSSCT00000007140	SCAMP3	163	39	45	69	124	92	97	113	62	33	98	43	114	91	184	83	256	147	129	124	231	219	92	188	89	89	252	130	98	216	125	211	125	64	114	78	143	190	136	187	183	63	110	76	55	203
1610	NM_001185170	ENSSSCT00000075810	SMOX	0	0	1	0	2	1	1	0	0	0	0	0	1	0	1	0	1	1	1	0	0	1	0	1	0	0	0	0	0	0	0	0	1	0	1	0	0	0	0	1	0	0	0	0	0	2
1611	NM_001185171	ENSSSCT00000011675	FAM204A	2	0	0	0	1	0	0	1	0	0	0	0	1	0	2	0	0	0	0	0	0	0	1	1	0	0	1	0	0	1	0	0	1	0	1	1	3	2	2	2	0	0	0	1	0	1
1612	NM_001185174	ENSSSCT00000017291	DAPL1	8	2	2	3	9	8	9	4	4	1	2	3	6	4	10	2	22	17	14	26	13	14	23	35	6	5	15	8	6	11	6	14	8	8	7	4	13	16	5	11	11	6	8	12	7	10
1613	NM_001185175	#N/A	PYGO2	22	11	20	17	35	26	27	22	17	8	20	13	49	13	43	20	31	8	25	14	28	20	15	24	12	9	28	11	7	21	8	26	44	10	16	16	41	27	37	28	29	7	23	23	18	26
1614	NM_001185178	#N/A	NDUFA6	1	0	0	0	0	0	0	0	1	0	1	1	1	0	0	0	1	1	0	1	0	1	0	2	0	0	0	1	0	3	0	0	0	0	0	0	1	0	1	1	2	0	0	0	0	1
1615	NM_001185179	ENSSSCT00000001678	PFDN6	0	0	0	0	0	2	0	0	0	0	1	0	1	1	0	0	1	0	0	1	1	0	1	2	1	0	3	1	0	0	0	1	0	0	0	0	1	1	0	0	0	1	0	0	0	1
1617	NM_001185184	ENSSSCT00000006943	RGS4	98	151	143	83	436	537	233	113	255	150	586	299	368	369	879	283	8	5	8	2	5	6	4	7	5	1	7	3	2	5	2	5	24	20	20	34	51	43	31	57	91	21	42	61	29	81
1618	NM_001185186	ENSSSCT00000057132	DNPEP	44	19	26	43	87	72	45	46	54	19	46	31	57	57	103	43	31	34	80	92	84	70	47	83	20	14	63	47	28	37	21	61	55	12	38	37	53	34	37	46	96	39	63	135	60	87
1619	NM_001185836	ENSSSCT00000067464	LIN52	23	9	11	8	37	20	19	9	19	6	37	9	44	17	38	12	9	19	25	15	22	14	12	26	7	3	15	11	5	16	8	18	29	11	12	13	43	31	26	21	17	17	11	35	22	40
1620	NM_001186294	ENSSSCT00000091550	APOA2	6	1	1	1	3	3	3	3	2	1	1	1	4	3	2	1	129	94	149	90	149	222	121	209	186	51	180	147	100	130	127	175	10	1	3	1	4	4	5	5	3	1	3	4	1	7
1621	NM_001190154	ENSSSCT00000010734	ZCCHC8	1	0	0	0	1	0	0	0	0	0	0	0	0	0	1	0	0	0	0	0	2	0	0	1	0	0	0	0	0	0	0	0	0	0	1	0	0	1	1	0	0	0	0	0	1	0
1622	NM_001190155	ENSSSCT00000011281	CHCHD1	180	59	72	72	240	229	111	166	110	44	108	69	144	111	161	61	353	175	343	365	405	268	297	362	124	116	290	205	67	215	118	287	107	50	90	46	123	112	146	185	221	93	180	223	197	194
1623	NM_001190159	ENSSSCT00000048380	TOMM34	29	16	36	22	56	48	35	37	36	12	26	10	52	20	33	33	40	38	39	43	71	34	26	30	18	17	31	21	16	32	23	25	52	15	45	33	77	40	64	81	32	15	26	29	39	33
1624	NM_001190160	ENSSSCT00000037177	CCNC	165	34	70	129	250	220	232	107	166	40	152	46	217	93	239	61	344	130	222	223	242	324	282	351	263	101	400	233	80	384	181	319	210	53	187	97	214	256	238	115	34	20	58	59	34	80
1625	NM_001190164	ENSSSCT00000065412	TMEM38B	28	6	5	9	14	19	17	16	16	5	13	16	21	14	35	17	23	12	45	25	18	38	29	17	9	5	18	15	7	16	19	27	18	12	11	8	34	28	23	15	78	54	51	164	83	190
1626	NM_001190166	ENSSSCT00000010717	CDK2AP1	152	105	142	81	223	211	190	171	301	49	162	103	296	223	430	105	426	276	360	435	452	320	411	477	152	161	299	268	150	481	226	395	349	145	298	137	375	253	236	194	438	202	251	426	280	526
1627	NM_001190167	ENSSSCT00000044740	C14H10orf128	2	0	0	0	0	1	0	0	0	0	0	0	0	0	0	0	0	0	1	0	0	0	0	3	0	0	0	1	0	1	0	1	0	0	1	0	1	1	1	1	1	0	0	0	1	0
1628	NM_001190168	ENSSSCT00000007211	S100A14	9	7	7	11	17	24	12	9	14	10	11	4	18	10	19	9	962	464	460	691	500	978	290	944	321	272	979	368	318	622	488	563	15	13	28	17	21	36	37	44	24	8	16	24	16	15
1629	NM_001190169	ENSSSCT00000011513	HOGA1	13	4	6	5	8	15	6	11	7	2	5	7	15	7	22	7	8	11	14	10	8	13	9	8	10	6	10	7	4	12	4	8	9	9	23	10	15	20	22	17	28	7	12	20	15	27
1630	NM_001190170	ENSSSCT00000007666	FAT1	6	1	2	3	5	6	6	4	5	2	3	3	5	4	3	3	7	6	12	9	10	8	7	9	8	2	10	5	5	8	4	13	9	2	5	2	6	6	6	9	7	3	4	6	5	6
1631	NM_001190173	ENSSSCT00000002128	CSK	0	0	0	0	2	1	0	0	0	0	0	0	1	0	2	0	1	0	2	1	0	1	0	1	1	0	2	0	0	0	0	1	1	0	0	0	3	2	1	3	0	0	0	2	0	0
1632	NM_001190174	ENSSSCT00000078983	MRO	1	0	0	0	1	0	1	0	0	0	0	0	0	0	0	1	1	1	1	0	1	2	0	1	0	0	1	1	0	0	0	1	2	0	0	0	1	0	1	1	0	0	0	0	1	2
1633	NM_001190175	ENSSSCT00000046483	ECHS1	1213	491	648	476	1697	896	954	644	562	324	605	579	875	820	1721	450	859	346	594	243	380	337	412	581	629	259	349	404	170	415	172	412	1103	286	1540	680	1195	1394	1063	1039	892	508	649	1393	736	1519
1634	NM_001190176	ENSSSCT00000004603	MTFR2	1	0	1	0	0	0	1	0	1	0	0	0	1	0	0	1	0	0	2	0	0	0	0	0	1	0	2	0	0	1	1	1	1	0	1	1	1	1	1	1	1	0	0	1	1	2
1635	NM_001190177	ENSSSCT00000060649	BCLAF1	0	0	0	0	0	1	2	1	1	0	0	0	1	0	0	0	0	1	1	1	0	2	0	1	0	0	3	1	0	0	0	0	0	0	0	0	3	0	0	1	0	0	0	0	0	1
1636	NM_001190178	ENSSSCT00000040510	RPL30	2120	746	1016	751	2661	1999	2757	1437	1472	624	1156	771	1922	1364	1823	1046	1385	838	2437	1663	1098	1101	1267	1958	734	652	1510	1459	473	1118	1047	1347	2804	632	2699	1593	4152	3145	2927	2531	1830	557	781	1137	1059	1794
1637	NM_001190180	ENSSSCT00000076351	DYNLRB1	480	136	417	304	322	591	672	461	436	131	305	213	357	234	668	310	507	136	531	236	248	341	153	473	401	109	283	231	175	276	185	262	340	188	260	206	602	485	509	319	479	151	342	290	209	413
1638	NM_001190181	ENSSSCT00000002500	KATNBL1	15	6	4	6	13	9	8	7	13	4	8	9	25	9	13	6	29	23	36	17	22	32	20	24	17	10	31	17	11	29	12	27	7	3	4	4	18	10	9	13	6	3	8	5	4	10
1639	NM_001190183	ENSSSCT00000007506	PRMT6	0	0	0	0	2	0	1	1	0	0	0	0	1	0	0	0	1	0	0	1	0	1	0	2	0	0	1	0	0	1	0	0	0	0	0	0	1	0	0	0	1	0	1	2	0	2
1640	NM_001190184	ENSSSCT00000026790	DNAJC3	32	6	24	14	40	48	40	24	20	7	18	9	46	21	45	12	58	40	59	33	70	53	34	59	23	12	63	40	22	49	22	29	27	7	15	10	28	14	28	29	13	6	12	12	11	23
1641	NM_001190185	ENSSSCT00000070289	XRCC6	1	0	0	0	1	0	0	1	1	0	0	1	2	0	1	0	0	1	3	0	1	2	0	1	0	0	1	1	0	0	0	0	1	0	1	0	0	2	0	0	1	0	0	2	1	2
1642	NM_001190186	ENSSSCT00000007149	KRTCAP2	693	126	231	182	414	562	445	310	379	95	192	169	468	208	488	278	366	139	183	262	262	195	210	204	163	90	292	102	147	228	81	327	256	124	203	120	275	224	430	205	259	166	240	402	221	364
1643	NM_001190189	ENSSSCT00000011077	SLC25A1	281	54	115	146	337	186	170	229	186	51	128	132	285	172	327	81	455	186	213	146	410	256	255	196	166	140	278	183	133	247	83	303	154	150	324	81	246	287	216	219	150	58	72	94	95	124
1644	NM_001190190	ENSSSCT00000031697	CHMP4C	0	0	0	1	0	0	0	1	0	0	1	0	2	0	0	0	1	1	0	0	0	1	0	1	0	0	0	0	0	1	0	0	0	0	0	0	1	0	1	3	0	0	1	1	1	0
1645	NM_001190191	ENSSSCT00000022833	LOC100156657	33	9	9	12	38	18	22	17	21	8	16	17	40	17	31	15	35	20	61	39	35	33	25	47	25	16	33	13	13	23	16	27	21	10	21	12	40	29	30	36	41	12	13	34	22	37
1646	NM_001190192	ENSSSCT00000080843	RFC3	33	15	11	25	48	22	40	31	15	19	31	14	45	19	65	17	65	79	117	95	108	100	52	66	48	32	71	56	36	114	47	74	15	16	28	22	49	36	62	35	49	17	29	59	20	35
1647	NM_001190193	ENSSSCT00000053900	CDC42SE1	1	0	0	0	1	1	1	0	1	0	0	0	0	0	1	1	0	1	1	1	0	0	1	0	1	0	0	0	0	1	0	1	0	0	0	0	0	3	1	0	1	0	0	2	1	0
1648	NM_001190194	ENSSSCT00000055193	ATP6V1G1	821	155	283	636	1239	1042	783	781	762	387	533	379	1133	751	623	356	1162	375	1369	622	659	1087	855	1162	795	377	1300	392	438	626	309	590	689	275	477	233	1126	769	524	767	732	457	518	650	365	611
1649	NM_001190195	ENSSSCT00000012640	CAMK1	101	25	45	37	72	45	88	49	52	18	54	27	68	50	62	26	90	36	41	52	70	79	58	58	31	22	38	38	33	68	20	44	76	20	41	39	79	43	105	58	53	19	39	105	34	83
1650	NM_001190196	ENSSSCT00000006816	ARMC1	411	72	103	232	218	291	214	205	131	102	165	96	409	119	393	166	191	94	257	136	123	216	172	149	104	68	179	147	85	199	66	165	70	69	90	44	117	135	72	67	177	32	59	107	60	156
1651	NM_001190197	ENSSSCT00000006079	NDUFA8	378	121	282	242	328	545	401	250	362	130	267	153	560	308	527	136	533	415	858	532	825	617	433	750	447	217	412	307	150	373	217	372	172	79	180	122	262	233	287	154	950	552	496	1056	891	970
1652	NM_001190198	ENSSSCT00000002646	ACYP1	1	0	0	0	0	0	2	0	1	0	0	0	1	0	0	0	1	1	0	0	0	2	0	2	0	0	2	0	0	1	0	1	1	0	1	0	3	1	2	2	1	0	0	2	0	1
1654	NM_001190203	ENSSSCT00000055578	SNRPC	204	46	134	78	258	221	139	99	147	53	161	87	224	140	242	150	304	197	350	327	175	409	240	207	168	118	353	104	102	316	92	193	195	67	102	117	175	127	146	207	400	190	189	367	143	374
1655	NM_001190204	ENSSSCT00000074249	DNAJC19	56	32	50	46	114	88	94	70	72	32	50	44	76	43	121	41	65	59	100	67	72	101	90	122	74	21	61	42	36	79	29	71	120	42	94	25	133	97	104	70	185	146	201	277	142	338
1656	NM_001190205	ENSSSCT00000054974	ATP6V1C1	114	57	94	74	223	202	145	98	184	64	165	76	154	121	378	74	296	256	679	454	579	535	464	503	413	225	629	363	127	745	347	484	223	107	297	68	279	324	342	242	113	41	119	154	95	115
1657	NM_001190206	ENSSSCT00000031142	SERF2	2513	417	1094	662	1945	2456	1387	2115	1588	680	1368	974	3558	1766	2053	1695	1134	497	2034	1520	2049	1014	863	1315	746	920	1753	1372	567	1016	467	1712	2850	856	2342	857	3656	2463	2363	1689	2037	990	1336	1140	711	2420
1658	NM_001190207	ENSSSCT00000046000	S100A16	111	31	33	42	142	152	89	103	84	22	55	38	82	70	86	42	486	318	406	188	700	387	256	430	460	176	420	471	169	421	280	475	254	67	158	110	279	235	222	243	196	69	120	111	64	151
1660	NM_001190209	ENSSSCT00000011310	PLAC9	1	0	0	0	2	0	0	0	1	0	1	0	1	0	0	1	0	0	0	0	0	2	0	0	0	0	0	0	0	0	0	1	0	0	1	0	2	1	2	1	2	0	1	1	1	1
1661	NM_001190210	ENSSSCT00000017197	C15H4orf47	2	1	2	1	4	4	4	2	3	0	1	1	5	1	4	1	6	4	10	6	8	7	6	6	3	1	7	6	3	3	3	4	4	1	4	1	3	6	4	4	6	2	3	5	3	5
1662	NM_001190212	ENSSSCT00000060030	DDRGK1	247	75	143	109	301	150	219	142	228	127	155	86	227	205	317	92	163	96	205	118	182	206	104	112	107	47	159	155	103	139	64	175	308	108	280	185	278	283	485	227	250	73	138	172	104	129
1663	NM_001190213	ENSSSCT00000000979	SNRPF	47	9	27	18	59	48	49	38	41	11	26	26	42	23	37	29	65	112	95	123	144	180	58	119	57	45	133	70	46	154	70	109	23	13	23	13	39	43	48	52	22	11	17	24	15	41
1664	NM_001190215	ENSSSCT00000008110	PTI	15	3	3	4	13	5	10	7	8	2	6	3	9	6	9	3	26	11	23	24	17	16	14	30	13	6	21	22	6	21	11	16	14	4	9	8	16	13	12	8	17	6	7	10	11	18
1665	NM_001190216	ENSSSCT00000010741	DIABLO	107	30	119	83	210	112	143	119	100	37	137	67	173	104	215	60	203	143	360	223	302	292	112	323	123	127	229	194	77	295	97	223	161	65	74	38	176	167	115	163	210	72	109	154	117	120
1666	NM_001190217	ENSSSCT00000005745	PLGRKT	119	60	145	63	131	180	187	83	153	55	124	61	285	153	122	75	58	35	65	33	40	55	30	74	26	13	76	28	10	67	33	41	67	26	88	34	118	116	118	85	274	75	112	337	190	436
1667	NM_001190218	ENSSSCT00000065901	FAM177A1	1	0	0	0	0	0	1	1	1	0	0	0	1	0	2	0	0	1	1	0	0	1	0	0	0	0	1	0	0	1	0	0	1	0	2	0	0	0	1	1	0	1	0	0	1	0
1668	NM_001190219	ENSSSCT00000011247	PCBD1	313	90	168	154	255	164	295	237	232	101	172	130	277	214	290	136	121	59	75	84	103	123	43	87	91	28	91	92	40	93	41	107	197	106	199	108	189	325	255	255	43	17	29	34	26	56
1669	NM_001190220	ENSSSCT00000017627	CATIP	1	0	0	0	0	1	1	0	0	0	0	0	0	1	3	0	1	0	0	0	0	2	1	0	1	0	2	0	0	1	0	0	1	0	1	0	1	1	0	1	1	0	0	1	0	2
1670	NM_001190221	ENSSSCT00000061081	COX6A1	1376	609	991	792	1762	1211	1811	1422	1893	559	996	1012	1371	1566	2474	1195	1715	528	1298	1372	1737	1677	907	1771	964	821	2231	1395	797	1397	528	1623	1175	586	1061	770	1447	1321	860	1682	381	173	208	432	265	386
1671	NM_001190222	ENSSSCT00000039304	SMIM19	186	45	93	161	250	192	179	128	100	63	77	133	278	102	171	150	87	39	126	83	58	79	78	107	60	36	72	105	40	69	63	145	237	116	165	74	231	288	293	146	274	87	120	97	182	172
1674	NM_001190225	ENSSSCT00000062768	ANAPC16	0	0	0	0	1	0	1	0	1	0	0	0	0	0	2	0	0	1	2	0	0	1	1	0	0	0	1	0	0	0	0	1	0	0	1	1	1	1	0	1	0	1	0	1	1	0
1675	NM_001190226	ENSSSCT00000038079	SNU13	2	0	0	0	0	1	0	0	0	0	0	0	0	0	1	0	2	0	1	1	2	0	0	2	0	0	0	0	0	1	0	1	1	0	0	0	1	1	0	0	0	1	0	0	1	1
1677	NM_001190230	ENSSSCT00000030501	KPNA3	0	0	0	0	2	0	0	0	2	0	0	0	3	0	0	0	0	0	1	1	0	0	0	1	0	0	0	1	0	0	0	0	0	0	1	0	0	0	1	0	2	0	0	0	0	0
1678	NM_001190231	ENSSSCT00000002170	SSTR1	8	2	2	2	7	6	7	2	7	1	4	2	4	3	7	3	7	3	4	2	5	7	4	6	7	3	5	3	2	4	3	6	11	3	6	4	7	10	5	5	11	3	3	6	7	15
1679	NM_001190232	ENSSSCT00000083660	DECR1	396	176	245	202	454	396	513	326	245	114	330	129	426	226	453	317	11	3	14	14	12	13	7	18	11	5	6	11	5	11	5	22	248	164	191	120	413	230	233	236	789	202	272	358	490	702
1680	NM_001190235	ENSSSCT00000001648	RING1	52	23	46	41	47	77	51	33	29	21	52	27	99	64	102	41	51	33	57	59	45	55	49	74	39	18	44	35	30	67	34	37	57	37	52	29	63	58	90	113	109	36	60	74	36	113
1681	NM_001190239	ENSSSCT00000017625	ARPC2	786	196	188	201	766	464	366	465	279	108	451	280	833	334	918	244	1620	1047	1931	1198	2372	1508	831	1901	1122	417	1640	1111	388	1532	1040	1947	625	327	332	257	1173	930	658	926	650	305	296	369	374	605
1682	NM_001190240	ENSSSCT00000040822	GPD1	19	5	4	11	25	18	14	15	8	5	6	8	13	5	11	9	12	8	9	9	11	7	10	13	10	4	9	7	4	10	5	9	333	106	338	256	485	309	609	440	872	159	307	1302	438	752
1683	NM_001190244	ENSSSCT00000037267	GPR1	0	0	0	0	2	1	1	1	0	0	0	0	0	1	0	1	2	0	1	0	0	0	0	1	0	0	1	0	0	1	0	0	3	0	0	0	1	2	1	0	1	0	0	2	0	2
1684	NM_001190245	ENSSSCT00000006981	USF1	0	0	0	0	0	0	1	0	0	0	0	0	2	0	2	0	0	0	1	0	2	0	0	1	0	0	3	0	0	0	0	0	1	0	1	1	0	0	1	2	1	0	0	1	0	0
1685	NM_001190246	ENSSSCT00000001642	RXRB	52	9	21	16	26	31	25	32	29	7	24	12	54	16	38	21	13	8	21	17	22	14	10	14	8	8	14	13	5	11	8	12	31	8	24	19	60	26	39	60	42	16	24	28	24	47
1686	NM_001190247	ENSSSCT00000004763	SPACA1	2	0	0	0	0	0	2	0	0	0	0	0	1	0	0	0	2	0	1	1	1	0	0	2	1	0	0	0	0	0	0	0	2	0	1	0	2	0	1	1	1	0	0	1	1	0
1687	NM_001190248	ENSSSCT00000010634	HPGD	1	0	0	1	1	1	0	0	1	0	0	0	0	1	3	0	1	0	1	1	0	2	0	1	1	0	1	0	0	0	0	0	0	0	2	0	2	2	1	1	0	0	1	1	1	2
1688	NM_001190250	ENSSSCT00000013509	KLF8	0	0	0	0	0	0	0	0	1	0	0	0	1	0	2	0	0	0	0	1	0	1	1	2	0	0	0	1	0	0	0	0	0	0	1	1	0	1	0	0	0	0	0	1	1	1
1689	NM_001190251	ENSSSCT00000061319	REG4	5	1	3	2	4	4	7	3	4	1	4	3	7	2	6	2	4	3	7	4	5	7	2	7	4	3	5	4	3	5	3	4	4	1	4	1	5	8	8	6	4	3	4	6	5	7
1690	NM_001190252	ENSSSCT00000002510	NR2F2	2	0	0	0	1	1	0	0	0	0	0	0	2	0	2	0	2	0	1	0	0	1	1	0	0	0	0	0	0	0	1	0	3	0	0	0	1	1	1	1	1	0	1	0	1	0
1692	NM_001190254	ENSSSCT00000048182	SPDEF	20	6	7	6	17	21	18	13	7	5	9	12	17	9	15	12	14	7	23	8	19	17	8	19	12	8	10	12	9	18	5	25	22	10	20	8	34	27	24	31	16	12	9	35	11	25
1693	NM_001190272	ENSSSCT00000017750	ATG16L1	0	0	0	0	2	1	0	0	0	0	0	1	1	0	0	0	0	0	0	0	1	1	1	2	0	0	0	1	0	0	0	1	0	0	1	0	1	0	0	2	0	0	0	2	0	1
1695	NM_001190275	ENSSSCT00000039302	ATG9A	0	0	0	0	1	0	0	1	0	0	1	0	0	1	1	0	1	0	2	0	2	0	0	1	0	0	0	0	0	2	0	0	1	0	1	0	1	2	1	2	2	0	0	1	1	1
1696	NM_001190276	ENSSSCT00000017282	NR4A2	1	0	0	1	0	1	1	0	1	0	0	0	1	0	1	0	0	0	0	0	1	1	1	0	0	0	0	1	0	0	0	0	2	0	0	0	1	1	1	2	1	1	1	1	0	0
1697	NM_001190277	ENSSSCT00000057140	ATG2B	2	0	0	0	2	1	1	0	0	0	0	0	1	0	0	0	0	1	1	0	1	2	0	2	0	0	1	0	0	1	0	0	0	0	1	0	0	0	1	2	0	1	0	0	0	1
1698	NM_001190278	ENSSSCT00000026889	ATG2A	1	0	0	1	1	1	1	0	1	0	0	0	0	1	0	0	1	0	2	0	0	0	0	1	0	0	1	0	0	0	1	0	0	0	0	0	0	2	1	1	2	0	1	2	1	0
1699	NM_001190279	ENSSSCT00000016162	INPPL1	14	1	4	2	8	6	9	7	6	3	6	2	8	4	10	3	14	7	15	8	15	17	10	7	5	5	12	8	3	13	6	8	10	1	7	6	10	5	9	7	28	7	8	10	12	23
1700	NM_001190280	ENSSSCT00000029678	ATG9B	0	0	0	0	1	0	0	0	0	0	0	0	0	0	0	1	0	0	0	1	0	1	0	0	0	0	0	0	0	1	0	1	0	0	0	0	1	1	1	1	0	0	0	2	1	0
1701	NM_001190281	#N/A	ATG10	0	0	0	0	3	0	2	0	0	0	1	0	0	0	0	0	0	1	2	0	0	0	0	1	0	0	0	1	0	1	0	2	0	0	0	0	1	0	0	3	0	0	0	0	0	0
1702	NM_001190283	ENSSSCT00000072746	ATG4B	0	0	0	1	1	1	0	0	0	0	0	0	1	1	0	0	2	0	1	0	0	0	0	2	0	0	0	0	0	1	0	1	1	1	0	0	2	3	1	1	0	0	0	1	0	2
1703	NM_001190284	ENSSSCT00000050413	ATG4C	0	0	0	1	0	1	0	1	0	0	0	0	0	0	1	0	0	0	1	0	0	1	0	1	0	0	1	0	0	2	0	0	1	0	0	0	0	1	2	0	1	0	1	1	0	2
1704	NM_001190285	ENSSSCT00000042380	ATG7	0	0	0	1	1	1	1	1	0	0	0	0	0	0	0	0	0	0	1	0	1	0	0	1	1	0	0	0	0	0	0	0	0	0	0	0	2	2	1	1	2	1	0	1	0	0
1705	NM_001190286	ENSSSCT00000029052	DRAM1	0	0	0	0	0	0	1	1	1	0	0	0	0	1	2	0	1	0	1	0	0	0	0	0	1	0	1	0	0	0	0	0	0	0	1	0	2	0	0	0	1	0	0	1	0	2
1706	NM_001190287	ENSSSCT00000000696	GABARAPL1	130	31	69	46	125	83	118	83	92	25	53	57	72	68	105	49	16	12	27	18	18	34	25	15	34	9	20	9	18	34	11	40	74	37	83	38	95	119	110	68	151	39	38	65	64	95
1707	NM_001190288	#N/A	GABARAP	665	261	365	342	763	765	792	515	580	178	560	209	674	462	805	304	595	213	453	211	503	487	167	219	297	198	231	219	134	517	262	594	699	172	413	315	920	985	1128	910	512	240	339	842	567	680
1708	NM_001190289	ENSSSCT00000003403	IRGC	1	0	0	0	0	0	1	1	1	0	0	0	1	1	0	0	1	1	1	0	0	1	1	0	0	0	0	0	0	1	0	1	0	0	1	0	1	1	3	1	0	0	0	0	1	1
1709	NM_001190290	ENSSSCT00000002946	MAP1LC3B	323	111	220	195	256	377	396	310	247	111	167	175	451	172	496	115	792	148	383	111	350	236	172	355	390	223	580	378	334	287	262	520	448	76	260	159	336	470	428	360	483	131	243	452	220	361
1710	NM_001190291	ENSSSCT00000011660	PNLIPRP2	10	2	3	2	8	9	8	8	4	2	6	4	10	3	11	3	11	7	9	4	12	11	5	10	6	3	6	8	4	10	2	7	7	5	7	7	13	9	11	13	13	3	7	8	8	9
1711	NM_001190292	ENSSSCT00000030204	INPP5K	0	0	0	0	2	0	1	0	0	0	0	0	1	1	0	0	0	0	0	0	0	0	1	1	0	0	2	1	0	1	0	1	0	0	1	0	1	1	1	1	0	0	1	0	0	0
1712	NM_001190293	ENSSSCT00000013438	WDR45	102	27	42	37	79	119	66	70	83	36	76	52	122	71	146	54	121	52	90	142	120	135	68	180	96	33	115	46	35	123	63	78	140	41	77	67	91	110	130	105	285	78	273	321	174	241
1713	NM_001190294	ENSSSCT00000018789	WIPI1	111	25	61	23	127	119	89	50	77	26	50	23	89	54	104	27	7	4	7	4	4	5	3	7	6	3	7	5	2	7	2	8	246	61	178	120	299	120	266	265	395	134	145	314	236	281
1714	NM_001190295	ENSSSCT00000008319	WIPI2	89	31	64	34	94	126	90	56	99	35	90	31	162	83	154	49	58	61	132	81	67	83	67	73	42	39	59	73	27	70	52	74	121	51	65	78	181	128	175	223	101	28	73	110	67	121
1715	NM_001190296	ENSSSCT00000018651	WDR45B	51	9	17	22	57	52	43	32	46	8	31	16	64	30	48	17	33	34	49	29	30	53	17	45	41	11	25	24	12	33	16	47	19	5	10	15	18	12	22	17	11	7	13	21	12	16
1716	NM_001190422	ENSSSCT00000029514	SOD1	1290	871	1227	984	2458	2739	1223	1117	1418	500	1663	935	2132	1083	2539	1235	2030	1003	1537	797	2873	2375	1161	2643	1364	1215	2991	997	1247	1370	850	3199	2120	553	1170	706	2234	1280	1656	1663	1065	368	443	934	441	632
1717	NM_001190423	ENSSSCT00000017255	MBOAT4	1	0	0	0	0	1	1	1	0	0	1	0	0	1	2	0	0	0	0	1	1	1	0	0	0	0	0	0	0	1	0	1	0	0	0	0	1	0	2	2	0	0	1	2	0	1
1718	NM_001190923	ENSSSCT00000023087	GPR33	0	0	0	0	0	0	0	0	1	0	0	0	2	0	1	0	0	1	0	0	1	0	0	0	1	0	1	1	0	0	0	0	0	0	1	1	0	0	2	1	1	0	0	0	1	2
1719	NM_001193291	#N/A	STATH	0	0	0	0	2	0	0	1	1	0	1	0	2	1	1	1	0	0	0	1	0	0	1	1	1	0	1	1	0	1	0	1	1	0	0	0	2	0	0	0	1	0	0	0	0	2
1720	NM_001193447	ENSSSCT00000043418	ODF2	0	0	0	0	1	0	0	1	0	0	0	0	0	0	0	0	0	0	1	0	0	1	1	0	1	0	0	0	0	1	0	0	0	0	0	0	0	1	0	2	3	0	1	0	1	0
1721	NM_001194971	ENSSSCT00000027223	PIWIL2	0	0	0	0	1	1	1	0	0	0	0	0	0	0	0	0	0	1	0	1	0	1	1	1	0	0	1	1	0	2	0	1	0	0	0	0	2	2	2	1	0	0	1	1	1	2
1722	NM_001194972	ENSSSCT00000045582	AGO4	0	0	0	0	2	1	0	0	1	0	0	0	0	0	1	0	1	1	0	0	1	1	0	1	0	0	1	0	0	1	0	2	0	0	0	0	2	2	3	1	1	0	1	0	1	1
1723	NM_001194973	ENSSSCT00000010688	PIWIL1	1	0	0	0	1	1	1	0	2	0	0	1	0	1	1	0	1	0	0	0	1	0	0	1	0	1	0	0	0	1	0	1	1	0	1	0	0	0	1	0	0	0	0	0	0	0
1724	NM_001194974	ENSSSCT00000030097	AGO3	0	0	0	0	0	0	1	0	0	0	1	0	0	0	3	0	2	0	1	0	1	0	0	0	0	0	1	0	0	1	1	2	0	0	0	0	1	1	2	2	0	0	0	2	0	1
1725	NM_001194975	ENSSSCT00000064189	AGO2	63	10	26	22	69	42	37	37	51	21	26	27	99	37	45	38	106	61	70	111	111	64	71	130	81	50	124	48	37	109	62	117	69	30	58	30	69	98	68	93	161	59	62	110	82	102
1726	NM_001194976	ENSSSCT00000004026	AGO1	1	0	0	1	2	1	0	1	0	0	0	0	0	0	0	0	0	0	0	0	1	0	0	1	0	0	0	0	0	0	0	2	1	0	2	0	0	0	1	0	1	0	0	0	1	0
1727	NM_001194979	ENSSSCT00000009133	GFPT1	1	0	0	0	1	1	1	0	0	0	0	0	1	0	1	1	2	0	3	0	0	2	1	0	1	0	2	1	0	2	1	1	0	0	0	1	0	0	3	1	0	0	1	0	1	1
1728	NM_001194980	ENSSSCT00000003025	CALB2	7	2	2	3	5	4	4	4	6	1	3	2	6	3	8	4	7	3	6	5	3	4	4	6	3	2	7	3	2	6	2	4	7	2	4	1	8	5	6	5	6	2	3	11	2	7
1729	NM_001194981	ENSSSCT00000007285	HORMAD1	4	1	1	1	4	1	2	3	1	0	2	1	3	3	4	1	3	2	5	10	5	6	4	8	2	1	6	3	2	5	2	4	4	1	3	2	5	5	4	4	4	1	2	4	2	3
1730	NM_001195105	ENSSSCT00000018209	IGFBP1	20	5	6	10	28	23	14	17	15	6	15	11	15	7	30	15	24	14	26	15	24	16	14	19	15	9	18	7	10	22	7	24	27	7	19	13	34	27	34	17	42	14	16	27	24	37
1731	NM_001195112	ENSSSCT00000005190	PDIA3	99	22	42	61	82	81	99	68	64	31	70	52	105	90	91	64	511	401	464	324	592	360	253	522	292	207	723	213	104	639	301	293	33	13	20	29	31	41	37	39	25	22	9	35	20	40
1732	NM_001195113	ENSSSCT00000002625	VRTN	1	0	0	0	1	2	0	0	0	0	0	1	1	1	0	0	1	0	0	1	3	0	1	0	0	0	1	0	0	1	0	1	1	0	1	0	1	1	0	0	1	0	0	0	0	0
1733	NM_001195114	ENSSSCT00000010854	DYNLL1	647	242	392	303	1427	780	924	823	793	348	713	455	1275	458	909	328	1452	501	935	1022	821	845	717	832	429	358	1439	402	423	661	590	827	564	213	228	218	339	525	557	659	350	92	244	463	221	530
1734	NM_001195115	ENSSSCT00000001923	SLC25A27	0	0	0	0	1	1	0	1	0	0	0	0	1	1	2	0	1	0	0	0	0	1	0	1	0	0	0	0	0	0	1	0	1	1	1	0	2	1	0	1	2	0	0	2	2	0
1735	NM_001195116	ENSSSCT00000029776	NOBOX	0	0	0	0	2	0	0	0	0	0	0	0	0	0	2	0	0	0	0	1	0	3	0	1	1	0	2	1	0	2	0	0	0	0	1	1	1	0	3	1	1	0	0	0	1	0
1736	NM_001195117	ENSSSCT00000045341	VIPR2	0	0	0	0	1	1	0	1	0	0	1	0	0	0	3	0	1	0	0	1	0	0	0	0	1	0	0	1	0	0	0	1	0	0	0	0	0	1	0	1	1	0	0	0	1	0
1737	NM_001195118	ENSSSCT00000008023	GHRH	0	0	0	0	0	1	0	1	1	0	0	0	0	0	2	0	1	0	0	0	0	1	0	0	1	0	2	0	0	1	0	0	1	0	1	0	2	2	0	2	1	1	0	1	0	2
1738	NM_001195119	ENSSSCT00000009445	PDIA6	1	0	0	0	1	1	0	0	0	0	0	0	1	0	0	1	0	1	2	1	1	0	0	0	0	0	1	0	0	2	0	1	0	0	1	0	1	1	1	1	1	0	0	0	0	0
1739	NM_001195120	ENSSSCT00000019300	C12H17orf75	8	3	4	5	17	12	11	8	9	5	8	8	15	10	20	6	20	17	37	22	29	41	19	27	22	7	43	12	9	33	12	22	15	5	11	7	17	12	21	17	31	6	11	11	11	18
1740	NM_001195121	ENSSSCT00000016184	DNAJB13	0	0	0	0	0	0	0	0	1	0	1	0	2	0	2	0	0	0	1	1	0	1	1	1	0	0	1	1	0	1	0	1	0	0	1	0	0	2	0	0	0	0	1	1	0	1
1741	NM_001195231	ENSSSCT00000058748	HES1	14	2	5	5	15	15	13	10	13	8	13	12	24	11	35	7	29	5	16	6	14	22	13	19	22	12	26	37	11	26	24	40	32	16	17	10	26	27	28	42	21	14	41	77	15	90
1742	NM_001195232	ENSSSCT00000018184	HOXA5	1	0	0	0	0	1	0	1	1	0	0	0	1	0	0	0	0	0	1	0	0	0	0	0	0	0	1	0	0	1	0	0	0	0	0	1	0	0	0	0	0	1	1	0	1	2
1743	NM_001195233	ENSSSCT00000004507	VIP	1	0	0	0	0	0	1	1	0	0	0	0	3	1	0	0	0	0	1	0	0	0	0	0	0	0	0	1	0	1	0	1	2	0	1	0	0	3	0	1	1	0	0	2	1	3
1744	NM_001195320	ENSSSCT00000016582	ACRV1	0	0	0	0	0	1	0	0	1	0	0	0	3	1	0	0	0	0	2	2	2	1	0	1	1	0	0	0	0	0	0	1	1	0	1	0	0	1	1	1	1	0	0	3	1	2
1745	NM_001195321	ENSSSCT00000026254	ACSL5	12	4	7	8	19	15	18	13	15	8	7	7	15	9	16	9	6	4	6	5	6	4	4	7	6	4	7	6	3	6	3	6	19	8	23	11	38	27	28	29	19	10	10	8	17	19
1746	NM_001195322	ENSSSCT00000068474	ACVR1B	0	0	0	0	2	0	1	0	0	0	1	0	1	0	1	0	0	0	1	0	1	0	0	0	0	0	0	1	0	1	0	1	2	0	0	0	1	1	1	0	0	0	0	3	0	0
1747	NM_001195323	ENSSSCT00000019305	ADAP2	2	0	0	0	1	1	2	1	1	0	0	0	0	0	1	0	2	1	1	0	1	0	0	2	1	0	0	0	0	1	0	1	1	0	0	0	0	1	0	1	0	1	0	1	0	1
1748	NM_001195324	ENSSSCT00000064398	AKAP3	2	0	0	0	0	0	0	0	0	0	0	0	0	0	0	0	1	1	0	0	1	0	0	0	1	0	0	1	0	0	0	1	1	0	0	0	1	1	1	0	0	0	0	0	0	0
1749	NM_001195325	ENSSSCT00000068817	AMZ1	1	0	0	0	0	0	0	1	1	0	0	0	1	1	1	0	0	0	0	1	1	2	0	1	0	0	1	0	0	1	0	2	1	0	0	1	1	1	1	1	1	0	1	0	1	0
1750	NM_001195326	ENSSSCT00000047968	ABHD16A	134	39	91	63	149	101	118	80	184	52	90	38	279	136	193	59	116	108	122	103	98	167	120	142	113	33	101	101	66	119	39	187	78	20	93	52	135	84	107	121	112	48	66	95	76	101
1751	NM_001195327	ENSSSCT00000059452	VWA7	26	4	15	5	22	29	12	7	11	6	18	9	25	17	31	12	15	6	10	7	12	6	5	7	8	3	12	8	5	12	6	12	28	10	29	9	29	34	31	27	6	7	4	12	7	14
1752	NM_001195329	ENSSSCT00000067931	CDK20	2	0	0	0	0	0	1	1	0	0	0	0	1	0	2	0	0	0	0	0	1	0	0	1	0	0	2	0	0	2	0	2	1	0	2	0	2	2	2	0	0	0	0	1	0	0
1753	NM_001195330	ENSSSCT00000073948	COMT	0	0	0	0	2	0	1	0	1	0	0	0	0	0	1	0	0	0	0	0	0	1	0	0	1	0	2	1	0	0	0	0	0	0	0	0	1	0	2	0	0	0	0	0	0	0
1754	NM_001195331	ENSSSCT00000053818	CPSF6	0	0	0	1	2	0	1	0	0	0	0	0	0	1	0	0	1	1	1	1	0	0	0	2	0	0	0	0	0	0	0	1	0	0	0	0	1	0	1	1	2	0	0	2	1	0
1755	NM_001195332	ENSSSCT00000015394	CRHBP	0	0	0	1	2	0	1	0	0	0	0	0	0	0	3	0	0	0	1	0	0	0	0	2	0	0	1	0	0	1	0	0	0	0	0	0	1	2	1	0	2	0	0	3	1	1
1756	NM_001195333	ENSSSCT00000068133	DIS3L2	0	0	0	1	0	1	0	0	1	0	0	1	0	2	1	0	1	0	0	0	0	1	1	1	0	0	0	0	0	0	0	1	0	0	0	0	0	1	2	1	1	0	0	1	0	1
1757	NM_001195334	ENSSSCT00000014844	ELAVL1	60	14	51	40	68	64	44	32	60	28	52	34	104	61	60	31	108	119	215	86	221	210	99	190	119	52	202	100	85	119	56	136	55	26	48	34	40	38	47	90	74	33	41	62	39	93
1758	NM_001195335	ENSSSCT00000022760	EPHA3	0	0	0	0	1	1	2	0	0	0	1	0	0	0	1	0	2	0	1	0	1	0	0	1	1	0	1	0	0	0	0	0	1	0	1	0	0	1	0	2	1	0	0	2	0	1
1759	NM_001195337	ENSSSCT00000085969	FKBP4	96	38	70	51	105	132	82	66	112	48	70	45	98	109	118	62	351	355	475	361	438	644	429	514	258	164	385	306	178	452	153	270	52	23	28	26	71	52	49	82	131	52	55	147	55	123
1760	NM_001195339	#N/A	FZD2	30	11	9	21	21	24	20	18	12	4	13	9	23	14	24	9	27	17	29	26	27	42	20	29	24	8	20	13	17	22	17	23	22	13	21	12	28	28	32	25	36	18	19	38	16	45
1761	NM_001195340	ENSSSCT00000048824	HACE1	0	0	0	0	0	1	1	0	0	0	1	0	0	0	1	0	2	0	0	1	1	2	0	2	0	0	1	0	0	0	0	1	0	0	0	0	2	0	0	0	0	0	0	0	0	0
1762	NM_001195342	ENSSSCT00000045786	HOXA13	0	0	0	0	3	0	1	0	0	0	1	0	1	0	1	0	1	1	3	0	0	0	1	1	0	0	1	1	0	1	0	0	2	0	1	0	1	2	1	1	3	0	0	1	1	0
1763	NM_001195343	ENSSSCT00000009543	HTRA3	1	0	0	0	1	0	0	0	1	0	0	0	1	0	2	0	1	0	1	0	0	1	1	0	1	0	1	0	0	1	0	0	1	0	0	1	2	1	0	1	0	0	0	0	0	1
1764	NM_001195344	ENSSSCT00000063704	KLK7	1	0	0	0	0	1	0	0	0	0	0	0	2	0	1	0	1	1	2	0	0	1	1	0	0	0	1	1	0	1	0	0	1	0	0	0	0	2	0	1	1	0	0	0	0	2
1765	NM_001195345	ENSSSCT00000054647	LCORL	13	1	1	6	5	4	5	9	4	2	2	5	8	4	11	3	5	1	2	2	5	4	3	5	3	1	5	1	1	4	2	3	4	2	4	3	3	6	5	6	3	3	3	4	5	8
1766	NM_001195346	ENSSSCT00000031630	LEFTY2	2	0	0	1	0	0	2	0	1	0	0	0	1	1	0	0	0	0	1	0	1	0	0	0	0	0	0	0	0	2	0	1	1	0	1	0	0	0	1	1	1	1	0	1	0	2
1767	NM_001195347	ENSSSCT00000051619	LY6G6F	0	0	0	0	0	1	1	1	1	0	0	0	2	0	0	0	0	0	1	0	1	0	0	1	1	0	1	0	0	2	0	1	1	0	2	0	1	0	1	2	0	0	0	0	1	0
1768	NM_001195349	ENSSSCT00000047413	LY6G6D	0	0	0	0	0	0	0	0	0	0	0	0	0	0	0	0	1	0	1	0	0	0	0	1	0	0	1	1	0	2	0	0	1	0	1	0	0	0	1	0	0	0	0	0	1	0
1769	NM_001195351	ENSSSCT00000003381	LYPD4	1	0	0	1	1	1	1	0	0	0	0	0	2	0	0	0	0	0	0	0	2	1	1	1	1	0	2	0	0	1	0	0	0	0	0	0	0	2	0	1	1	0	0	1	0	0
1770	NM_001195352	ENSSSCT00000046360	MDK	161	61	49	85	216	234	131	75	123	38	103	66	234	103	217	67	3232	1338	3245	1466	1721	2519	2304	2642	2592	1332	2979	1845	1423	2929	1534	3093	149	78	114	60	174	117	194	239	113	83	61	147	50	125
1771	NM_001195353	ENSSSCT00000047612	MIOS	32	8	22	22	55	38	31	26	27	19	40	20	34	38	63	21	143	76	165	151	122	165	83	142	54	46	180	115	57	165	45	123	61	22	66	39	138	95	69	94	123	23	27	106	72	108
1772	NM_001195354	ENSSSCT00000013868	MOSPD1	1	0	0	0	1	0	0	1	1	0	0	0	2	0	0	0	1	0	1	1	1	0	1	1	1	0	0	0	0	1	0	1	0	0	2	0	0	1	0	2	2	0	0	0	1	0
1773	NM_001195355	ENSSSCT00000036081	MOSPD2	0	0	0	0	1	1	0	0	1	0	1	0	0	0	2	0	0	1	0	0	1	2	0	1	0	0	0	0	0	1	1	1	0	0	1	0	2	0	1	2	0	0	1	2	0	2
1774	NM_001195356	ENSSSCT00000056271	MOSPD3	2	0	1	0	0	0	1	1	0	0	0	0	1	0	0	0	0	0	0	0	0	0	0	1	0	0	1	0	0	0	0	2	1	0	0	0	1	1	0	1	3	0	0	1	0	1
1775	NM_001195357	ENSSSCT00000009229	MSH2	149	28	53	72	152	143	144	93	55	47	59	61	97	115	86	52	121	157	166	247	182	216	139	178	89	30	166	126	32	85	70	85	55	59	72	22	68	143	111	49	103	37	48	122	70	103
1776	NM_001195358	ENSSSCT00000057162	MSH5	1	0	1	0	0	1	0	1	0	0	1	0	0	0	1	0	0	0	0	0	0	1	0	1	1	0	2	0	1	0	1	2	0	0	0	0	2	0	2	1	0	0	1	1	0	1
1777	NM_001195359	ENSSSCT00000077684	KAT7	176	28	70	35	134	133	100	110	116	41	101	47	181	95	165	64	87	34	62	72	84	84	33	62	30	42	74	56	18	90	23	40	81	29	85	52	97	76	99	84	106	34	66	156	60	74
1778	NM_001195360	ENSSSCT00000046891	NAT9	1	0	0	0	1	1	0	1	1	0	0	0	0	0	1	1	1	0	2	0	1	0	0	1	0	0	0	1	0	2	0	0	1	0	1	0	0	0	2	0	2	0	0	1	1	0
1779	NM_001195362	ENSSSCT00000010533	NPM2	3	0	1	1	5	4	2	3	2	1	2	1	3	2	3	1	5	2	4	4	4	4	2	6	4	2	6	3	1	3	3	3	3	1	2	2	6	5	5	4	4	2	3	5	3	6
1780	NM_001195363	ENSSSCT00000009926	MGARP	1	0	1	0	1	0	0	1	0	0	0	1	3	0	1	0	0	1	0	0	1	1	1	2	0	0	1	0	0	1	0	0	0	0	2	0	0	0	0	0	1	0	0	0	1	2
1781	NM_001195364	ENSSSCT00000013501	PAGE2B	1	0	0	0	1	1	0	0	0	0	1	0	1	0	0	0	0	0	0	0	0	1	0	1	1	0	2	0	0	1	0	0	0	0	0	0	1	0	2	1	4	0	1	1	0	2
1782	NM_001195366	ENSSSCT00000033094	PNCK	0	0	0	0	1	1	0	0	0	0	1	0	0	1	3	0	0	1	1	0	1	3	0	0	0	0	0	0	1	1	0	1	0	0	0	0	2	1	1	3	0	0	1	0	0	2
1783	NM_001195367	ENSSSCT00000076621	RASGEF1B	2	0	0	0	1	1	1	0	0	0	0	0	0	0	0	1	0	0	0	0	0	1	0	1	1	0	0	0	0	1	0	0	0	1	0	1	1	0	0	0	3	0	0	1	1	1
1784	NM_001195368	ENSSSCT00000088913	SDR16C5	0	0	0	0	1	0	0	1	0	0	1	0	0	0	0	0	0	0	0	1	1	2	0	0	0	0	0	0	0	0	0	0	0	0	0	0	1	2	0	1	3	0	0	0	0	0
1785	NM_001195369	ENSSSCT00000056622	SPEF1	31	7	10	11	22	19	11	21	8	3	7	10	15	9	18	8	27	13	29	18	28	16	19	25	8	8	11	14	6	19	12	26	19	7	16	15	30	19	32	18	24	9	21	38	16	27
1786	NM_001195370	ENSSSCT00000043382	SPIN1	0	0	1	0	2	0	1	0	0	0	0	0	1	0	2	0	1	1	2	1	0	2	0	1	0	0	2	1	0	1	1	1	0	0	0	0	0	1	1	1	2	0	1	2	0	0
1787	NM_001195371	ENSSSCT00000045068	TRIP13	27	5	24	14	19	33	29	12	22	5	29	20	34	27	45	24	221	140	325	171	251	326	106	166	136	70	301	152	111	324	90	259	52	16	37	24	65	57	36	59	19	6	15	28	19	39
1788	NM_001195372	ENSSSCT00000085273	TXNDC8	1	0	0	0	2	0	0	1	0	0	0	0	1	0	0	0	1	0	2	0	1	0	0	0	0	0	1	0	0	0	1	0	0	0	1	0	2	0	1	2	1	0	0	2	0	2
1789	NM_001195373	ENSSSCT00000066762	ZBTB38	1	0	0	0	2	0	0	0	0	0	0	0	0	0	0	0	1	0	0	0	1	1	0	0	0	0	1	1	0	0	0	0	1	0	0	1	2	1	1	1	1	0	0	2	0	3
1790	NM_001195374	ENSSSCT00000054571	ZFPM2	1	0	0	0	0	0	1	1	0	0	0	0	2	0	0	0	0	1	1	1	0	1	1	2	0	0	0	0	0	1	0	0	1	0	0	0	0	0	1	1	1	0	0	1	1	0
1793	NM_001195378	ENSSSCT00000048353	VARS	88	12	36	27	52	56	42	28	62	16	26	25	56	28	65	42	199	178	253	218	241	224	197	238	96	51	147	140	48	173	59	122	60	12	46	30	76	48	52	74	71	30	45	59	37	82
1794	NM_001195399	ENSSSCT00000053530	BMP2	1	0	0	0	0	0	0	0	0	0	1	0	1	1	1	0	0	0	0	0	1	1	0	1	0	0	1	1	0	1	1	0	1	0	0	1	1	1	0	2	0	0	0	0	0	2
1795	NM_001195508	ENSSSCT00000003502	GYS1	55	15	25	17	49	50	21	17	33	7	26	13	39	28	40	20	83	24	74	46	55	60	49	87	62	42	73	56	34	69	43	76	32	8	12	14	35	30	17	23	153	75	78	92	114	125
1796	NM_001195509	ENSSSCT00000086734	CYP3A22	22	5	9	8	12	15	17	17	10	3	10	6	18	6	28	12	9	4	13	12	12	17	7	16	8	6	12	7	6	17	7	9	16	4	17	9	27	11	23	26	28	21	13	33	22	42
1797	NM_001195510	ENSSSCT00000045789	SMAD9	0	0	0	0	1	0	0	0	0	0	0	0	3	0	1	0	1	0	1	0	1	1	0	0	1	0	0	0	0	0	0	1	0	0	1	0	0	0	1	1	1	0	0	1	0	2
1798	NM_001195511	ENSSSCT00000036982	GYS2	2	0	0	0	1	0	0	0	0	0	0	0	0	2	1	0	1	0	1	0	1	0	0	0	1	0	0	0	0	2	0	0	0	0	0	0	1	0	2	1	1	0	1	0	0	1
1799	NM_001195566	ENSSSCT00000010856	SRSF9	401	163	156	148	548	368	255	172	344	138	225	125	607	368	274	135	530	335	516	506	685	579	218	511	249	129	721	258	151	695	324	668	340	154	247	157	431	280	354	510	78	53	99	167	73	87
1800	NM_001195598	ENSSSCT00000039409	SRSF12	16	5	17	18	16	26	30	18	14	6	27	14	37	14	44	14	23	15	41	21	25	26	20	35	19	9	20	20	11	20	16	20	13	2	6	3	11	5	8	8	12	2	4	13	7	9
1801	NM_001195686	ENSSSCT00000005852	ARHGEF39	1	0	0	0	0	1	2	0	1	0	0	0	2	1	0	0	2	0	0	1	1	0	0	0	1	1	0	0	0	1	0	2	2	0	1	0	2	1	1	1	1	0	0	1	1	0
1802	NM_001195775	ENSSSCT00000014594	LDHC	4	1	1	1	4	5	3	4	4	1	2	1	3	3	3	2	2	3	3	3	4	6	3	5	3	2	5	3	1	4	1	6	7	1	4	2	5	5	5	5	5	2	3	8	5	8
1803	NM_001195779	ENSSSCT00000026236	GKN1	4	1	1	2	3	4	3	3	2	0	3	1	5	2	3	1	5	1	4	4	6	4	3	3	4	1	6	3	1	3	3	6	5	13	3	2	24	12	4	6	3	9	3	7	5	18
1804	NM_001195780	ENSSSCT00000004538	PCMT1	0	0	0	0	1	0	0	0	1	0	1	1	2	0	0	0	1	0	2	0	0	0	0	0	1	0	2	0	0	1	1	1	1	0	0	0	0	1	1	1	0	0	1	2	0	1
1805	NM_001195781	ENSSSCT00000012125	PIP4K2A	1	0	0	0	0	1	0	1	1	0	1	0	1	1	1	0	1	0	1	1	1	0	0	0	1	0	1	0	0	1	0	1	0	0	0	0	0	1	0	2	0	0	0	1	0	3
1806	NM_001197021	ENSSSCT00000091367	HSDL2	242	121	131	104	218	209	323	312	173	81	236	105	357	157	356	99	467	263	428	258	235	516	256	237	225	175	246	320	146	332	124	228	327	51	135	258	266	138	337	337	614	168	367	453	341	383
1807	NM_001197194	ENSSSCT00000038351	DICER1	1	0	0	0	2	1	0	0	0	0	0	0	1	0	3	0	0	0	1	0	1	0	0	1	0	0	2	0	0	1	0	0	1	0	1	0	2	0	0	1	1	0	0	2	0	3
1808	NM_001197305	ENSSSCT00000030281	STAT4	1	0	0	0	1	0	0	0	1	0	0	0	0	0	1	0	1	1	0	0	0	1	0	1	1	0	0	0	0	0	0	1	1	0	1	0	1	1	0	1	0	0	0	0	0	1
1809	NM_001197306	ENSSSCT00000027359	STAT6	1	0	0	0	0	1	1	1	0	0	0	0	0	0	1	0	0	0	0	0	1	0	0	0	0	0	0	1	0	1	0	0	1	0	0	0	3	1	1	1	0	0	0	0	0	0
1810	NM_001197307	ENSSSCT00000041048	CMYA5	2	0	0	1	2	2	2	2	2	0	1	1	2	1	2	1	2	1	1	2	3	2	1	2	1	1	2	1	1	2	0	1	2	0	1	1	2	3	3	4	2416	876	458	1484	893	1562
1811	NM_001198694	ENSSSCT00000028855	SCAP	190	44	71	106	242	246	258	211	217	87	115	95	346	139	315	175	52	65	76	99	128	92	60	65	27	34	91	54	32	74	40	47	83	19	49	26	77	93	87	59	112	39	63	85	31	76
1812	NM_001198918	ENSSSCT00000069308	SEC14L2	2	0	0	0	2	2	1	1	0	0	1	1	2	0	1	1	2	0	1	1	0	2	0	2	0	0	2	1	0	0	0	0	1	0	1	0	1	1	3	0	1	0	0	0	0	2
1813	NM_001198919	ENSSSCT00000062947	PSAP	0	0	0	0	1	0	1	2	0	0	0	0	0	0	0	0	0	0	2	0	1	0	0	0	0	0	0	0	1	0	0	1	0	0	0	0	2	0	0	0	3	0	1	1	0	0
1814	NM_001198921	ENSSSCT00000002743	ISG12(A)	808	64	196	141	643	473	440	422	644	124	268	223	374	152	828	276	50	16	65	43	51	58	20	62	103	64	67	48	71	91	25	53	470	398	641	345	948	556	733	829	151	180	133	326	263	529
1815	NM_001198922	ENSSSCT00000066579	MAPK1	35	8	18	26	64	56	29	28	30	18	35	13	66	31	35	32	178	70	141	106	169	194	90	223	138	57	158	92	60	102	85	121	56	16	51	28	38	37	63	32	74	18	31	33	35	47
1816	NM_001198923	ENSSSCT00000088843	CLIC5	21	4	13	4	19	22	12	13	14	5	7	10	23	9	24	14	12	6	14	11	11	7	4	12	6	3	9	5	4	8	4	5	17	7	13	7	27	19	24	21	104	61	34	115	61	132
1817	NM_001198924	#N/A	HECW2	0	0	0	0	1	0	0	1	0	0	0	0	1	0	2	0	0	0	2	0	0	1	0	1	0	0	0	1	0	1	0	0	0	0	0	0	3	1	0	1	1	0	0	0	0	1
1818	NM_001198925	ENSSSCT00000040300	TDRP	0	0	0	1	0	1	0	0	0	0	1	0	1	0	1	0	0	0	1	1	1	0	0	1	0	0	1	0	0	1	1	0	2	0	0	0	1	1	3	2	1	0	0	0	0	0
1819	NM_001198926	ENSSSCT00000018409	GZMA	1	0	0	0	1	0	0	0	1	0	0	0	3	1	1	0	0	0	1	0	1	0	0	1	0	0	1	1	0	0	1	0	0	1	0	0	1	1	1	0	0	0	0	0	0	1
1820	NM_001199132	ENSSSCT00000018960	DHX58	1	0	0	0	1	1	1	1	0	0	0	0	1	0	1	0	1	0	1	1	1	1	0	1	0	0	1	0	0	0	0	1	1	0	0	0	2	2	0	0	0	0	0	1	1	1
1821	NM_001199363	ENSSSCT00000007500	SLC25A24	4	0	0	1	4	2	2	3	2	0	2	2	3	2	5	2	12	5	7	5	14	11	4	7	28	4	23	7	11	9	8	32	4	1	3	2	6	6	6	5	4	2	1	5	3	5
1822	NM_001199718	ENSSSCT00000005607	SIX1	2	1	1	2	4	4	6	4	3	1	2	2	7	3	4	3	6	6	5	4	8	7	2	9	6	2	5	10	2	9	3	6	123	22	73	41	190	129	81	191	808	235	180	671	272	410
1823	NM_001199719	ENSSSCT00000039922	SLC37A4	1	0	0	0	0	1	2	0	0	0	0	0	0	0	1	0	1	0	0	0	1	0	0	1	0	0	1	0	0	1	0	1	0	0	1	0	1	0	1	1	1	1	0	0	1	0
1824	NM_001199808	ENSSSCT00000042049	ADCYAP1R1	1	0	0	0	0	1	1	0	0	0	0	0	0	0	3	0	1	1	0	1	0	0	1	2	0	0	2	0	0	0	1	1	0	0	1	0	0	2	0	0	0	0	0	0	1	0
1825	NM_001199889	ENSSSCT00000037850	CEBPB	862	466	260	722	1220	1092	933	840	718	495	1191	558	1071	1118	1440	544	50	51	91	47	63	70	42	84	59	39	66	26	40	72	33	56	1865	323	897	591	1177	1076	1099	1684	913	212	373	948	296	1232
1826	NM_001199890	ENSSSCT00000041261	VLDLR	0	0	0	0	0	1	1	0	0	0	0	0	0	0	3	0	1	0	0	0	1	1	1	2	0	0	1	0	0	0	0	1	1	0	0	1	0	0	0	0	0	0	1	1	1	0
1827	NM_001199891	ENSSSCT00000039265	LRP8	2	0	0	0	1	0	0	0	1	0	1	0	0	0	1	0	1	0	0	0	0	2	0	0	1	0	0	1	0	1	0	2	0	0	0	0	1	0	0	0	3	0	1	0	0	1
1828	NM_001200042	ENSSSCT00000087072	BHMT	7	1	2	3	5	7	4	6	4	1	4	1	6	3	5	3	6	3	7	4	6	7	4	9	5	1	8	5	1	3	3	5	6	2	3	2	12	5	6	10	5	3	2	6	5	6
1829	NM_001201381	ENSSSCT00000051631	AHCYL1	1	0	1	0	0	2	1	0	1	0	0	0	2	1	2	0	2	0	0	1	1	0	1	1	0	0	1	0	0	1	0	0	1	0	0	0	3	0	2	1	3	0	0	1	1	1
1830	NM_001201382	ENSSSCT00000058772	IFITM3	625	143	359	87	319	339	321	189	328	68	295	164	430	167	679	364	9	9	13	8	15	14	9	13	9	6	12	5	10	23	7	17	552	181	180	318	880	447	320	716	112	193	333	349	133	418
1831	NM_001201383	ENSSSCT00000028188	ANKRD17	3	0	1	1	3	2	2	1	2	0	1	1	4	1	3	1	2	2	2	2	3	3	2	3	2	1	2	1	1	3	1	3	2	1	2	1	2	2	4	2	3	1	1	3	1	3
1832	NM_001201384	ENSSSCT00000042867	ARHGDIA	2	0	0	0	2	0	1	0	0	0	0	0	1	1	1	0	1	0	0	0	0	1	0	1	0	0	0	1	0	0	0	1	2	0	0	0	1	0	1	1	0	0	0	1	1	2
1833	NM_001201385	ENSSSCT00000062891	STARD3NL	170	58	97	38	164	145	138	77	76	41	140	93	144	160	311	77	71	34	103	87	89	114	70	70	65	33	79	43	40	106	45	42	184	87	130	60	118	160	209	174	78	24	22	50	20	58
1834	NM_001201431	ENSSSCT00000081463	SELENOO	0	0	0	0	1	1	0	1	0	0	0	0	0	1	3	0	1	1	4	0	1	1	0	1	1	1	0	0	0	0	0	0	1	0	1	0	2	1	1	2	0	0	0	1	1	1
1835	NM_001201485	ENSSSCT00000012056	BAMBI	29	10	23	13	28	37	32	15	29	18	15	16	31	16	22	10	10	15	21	16	16	21	15	12	13	5	22	18	8	11	6	24	12	6	13	10	16	9	11	24	15	10	9	15	10	21
1836	NM_001201486	ENSSSCT00000019652	SOCS7	0	0	0	0	2	0	0	1	0	0	0	0	1	0	1	0	0	0	0	0	0	1	1	0	0	0	0	1	0	1	0	0	1	0	1	0	2	1	1	2	0	0	0	0	0	2
1837	NM_001202461	ENSSSCT00000024183	ODF4	1	0	0	0	1	2	0	0	1	0	0	0	1	0	1	1	0	0	0	1	0	1	0	0	1	0	1	1	0	0	0	0	0	0	1	0	0	2	1	0	3	0	0	2	0	0
1838	NM_001202520	ENSSSCT00000029343	EIF4EBP3	84	28	49	37	112	80	52	74	40	32	43	30	103	34	112	28	127	94	85	93	144	108	113	133	77	75	121	108	31	153	57	108	115	59	157	28	137	222	150	76	40	19	16	44	19	63
1839	NM_001202540	ENSSSCT00000051742	TMED7	124	46	41	41	89	109	103	112	109	26	108	63	146	90	168	61	89	92	114	111	117	201	93	90	70	52	123	57	43	103	63	87	85	16	71	27	101	79	114	50	65	30	31	84	54	48
1840	NM_001203267	ENSSSCT00000015694	ANKHD1	89	32	29	49	119	73	70	45	49	21	33	27	78	44	71	53	60	39	119	53	72	64	41	109	44	20	91	66	21	69	57	62	80	34	49	41	117	68	112	69	74	60	55	142	84	76
1841	NM_001204116	ENSSSCT00000030558	UBL5	0	0	0	0	1	3	0	0	1	0	1	0	0	0	1	0	1	1	1	0	1	1	0	0	0	0	0	0	0	1	0	0	1	0	0	1	3	1	0	2	3	0	0	0	0	1
1842	NM_001204181	#N/A	AKAP2	0	0	0	0	1	2	0	0	0	0	1	1	1	1	1	1	1	0	1	1	0	1	0	1	0	0	1	0	0	1	0	0	1	0	0	0	0	0	1	1	3	0	1	1	0	0
1843	NM_001204195	ENSSSCT00000005995	PALM2	0	0	1	0	0	0	2	0	0	0	0	0	0	0	1	0	2	0	0	1	0	1	0	2	0	1	1	0	0	0	0	0	1	0	0	0	0	0	0	0	0	0	0	0	0	0
1844	NM_001204244	ENSSSCT00000048617	JMJD7	7	3	11	5	17	14	12	7	9	3	8	5	11	10	23	5	31	20	18	19	31	21	15	22	10	9	22	10	7	27	17	24	16	4	14	6	21	15	14	12	22	6	8	28	15	19
1845	NM_001204283	ENSSSCT00000089094	RPS4X	1965	682	892	862	1744	3189	1299	1832	2210	511	1019	925	3321	1315	3211	943	2069	1110	2725	2062	1642	1260	1176	2867	1309	827	1621	1193	652	2170	1305	2426	1988	710	2037	934	1820	1933	3233	2085	1573	709	1046	1031	459	1933
1846	NM_001204351	ENSSSCT00000057729	TICAM2	10	3	7	6	6	9	7	12	8	3	6	4	13	8	11	4	7	6	8	3	11	10	5	10	4	3	6	5	3	12	5	7	12	5	7	4	10	11	12	10	14	5	4	18	4	14
1847	NM_001204363	ENSSSCT00000001988	TMED3	18	3	13	12	26	13	24	10	16	4	24	16	26	17	29	18	51	27	67	43	54	44	24	55	36	21	44	26	22	36	12	51	30	24	30	19	32	46	42	32	19	5	9	21	6	12
1848	NM_001204369	ENSSSCT00000052766	UBE2I	374	113	207	140	237	212	297	171	253	112	120	202	293	217	257	149	362	366	577	456	538	665	257	662	396	271	382	357	167	496	283	358	322	101	209	96	387	354	357	347	186	79	125	324	158	328
1849	NM_001204370	ENSSSCT00000073716	TNFAIP8L2	5	0	1	1	3	2	5	3	3	1	3	1	5	3	6	3	3	2	2	3	3	4	1	2	3	1	2	2	1	4	1	3	5	1	5	3	7	7	5	8	4	1	4	5	3	7
1850	NM_001204374	ENSSSCT00000043113	PRKCZ	10	3	6	5	10	15	9	8	13	5	8	5	14	10	17	9	313	170	215	122	274	206	187	191	193	126	128	154	82	281	88	274	13	3	14	6	19	12	19	19	21	6	16	12	14	21
1851	NM_001204379	ENSSSCT00000050403	PDCD1	2	0	0	1	2	0	0	0	1	0	0	1	0	0	0	0	2	0	2	1	0	0	0	1	0	0	1	0	0	1	0	1	2	0	0	0	2	1	0	0	2	0	0	0	0	2
1852	NM_001204382	ENSSSCT00000030026	PRR5	1	0	0	0	1	0	1	0	0	0	0	0	1	0	1	0	0	0	0	0	0	1	1	0	0	0	1	0	0	1	0	1	1	0	1	0	2	1	1	0	1	0	0	1	0	2
1853	NM_001204383	ENSSSCT00000056308	ARHGAP8	11	4	5	5	22	17	14	11	6	2	6	3	14	5	20	6	60	25	63	28	61	68	25	63	56	18	31	36	22	70	35	43	18	8	13	7	15	12	18	22	23	14	10	26	21	30
1854	NM_001204390	ENSSSCT00000007179	C4H1orf43	101	39	97	86	103	133	120	111	162	53	62	70	168	79	119	59	108	45	145	69	121	109	97	72	40	54	145	65	48	101	74	89	188	33	72	70	211	126	205	127	175	32	42	136	89	97
1855	NM_001204392	ENSSSCT00000006910	ADCY10	0	0	1	0	0	1	1	1	1	0	1	0	0	0	0	0	2	0	1	1	0	1	1	0	0	0	1	0	0	1	0	1	1	0	0	1	3	1	2	0	1	0	0	0	1	0
1856	NM_001204393	ENSSSCT00000075465	ATP2A1	0	0	0	1	0	1	0	0	1	0	1	1	1	0	3	0	2	0	2	1	1	1	0	1	0	0	0	0	1	1	0	0	0	0	0	0	0	1	0	0	0	0	0	1	0	1
1857	NM_001204395	ENSSSCT00000035268	IFIT3	55	14	18	9	49	39	18	32	33	7	20	26	46	21	80	36	5	2	4	3	4	3	3	2	3	2	3	1	1	6	2	2	56	44	60	37	97	75	56	70	59	37	46	63	57	148
1858	NM_001204400	ENSSSCT00000005233	PLA2G4B	0	0	0	1	0	0	1	0	0	0	1	0	0	1	2	0	1	1	1	0	0	1	0	0	0	0	0	0	0	1	0	0	0	0	0	0	0	0	2	1	3	0	0	2	0	2
1859	NM_001204435	ENSSSCT00000014926	PPAN	10	4	5	10	18	13	15	9	10	7	10	5	31	11	10	12	40	50	38	54	67	75	36	49	24	15	65	41	26	61	21	55	10	3	7	5	12	9	14	11	13	4	8	9	6	17
1860	NM_001204436	ENSSSCT00000028035	P2RY11	0	0	0	0	0	0	1	0	0	0	1	0	0	0	0	0	0	0	1	1	2	1	0	0	0	0	2	0	0	0	0	1	0	0	0	0	1	1	1	2	1	0	0	2	0	1
1861	NM_001204759	ENSSSCT00000046082	NME1	0	0	0	0	0	1	0	0	1	0	0	0	0	1	2	0	0	0	0	0	1	0	1	1	1	0	0	0	1	0	1	0	0	0	0	0	0	0	0	2	0	0	0	0	0	1
1862	NM_001204765	ENSSSCT00000017067	ACVR2A	8	1	2	2	7	6	3	4	2	1	5	2	5	2	9	1	3	3	7	6	8	4	3	6	5	3	6	3	1	4	2	4	7	1	5	2	5	10	7	9	9	4	5	13	7	14
1863	NM_001204766	ENSSSCT00000054114	PDE6C	6	1	2	4	9	6	8	4	5	3	9	13	8	11	34	5	9	4	9	3	7	4	3	9	5	2	5	2	3	5	2	6	78	20	75	19	81	71	81	44	8	3	3	12	3	7
1864	NM_001204767	ENSSSCT00000046751	BMPR1A	1	0	0	0	0	1	1	0	0	0	1	0	0	0	0	0	0	0	1	0	2	2	0	0	1	0	0	0	0	1	0	1	1	0	0	0	0	1	0	0	0	0	1	0	1	3
1865	NM_001204768	ENSSSCT00000029636	SOCS1	14	5	5	5	12	8	13	6	13	3	5	4	9	8	16	8	21	8	9	7	8	9	9	19	12	8	10	8	6	19	4	18	16	6	10	6	15	10	11	22	19	5	11	19	8	12
1866	NM_001204769	ENSSSCT00000016480	NLRX1	1	0	0	0	1	0	1	0	0	0	0	0	0	0	0	1	2	0	0	0	0	1	0	0	0	0	1	0	0	1	0	1	2	0	0	0	3	2	1	2	0	0	0	3	0	2
1867	NM_001204770	ENSSSCT00000066120	MACROD1	141	42	43	51	134	85	128	53	73	27	67	59	117	42	75	28	20	16	18	24	26	42	18	37	13	10	35	17	10	26	12	32	25	14	28	17	48	65	59	26	1118	405	420	1403	553	1197
1868	NM_001204771	ENSSSCT00000015414	BHMT2	0	0	0	0	0	0	1	0	0	0	1	0	1	0	1	0	0	0	0	1	0	2	1	1	1	0	1	1	0	0	0	1	2	0	0	0	0	0	1	2	0	0	0	2	0	1
1869	NM_001204772	ENSSSCT00000039815	BRD4	0	0	0	0	0	1	0	0	0	0	0	0	0	0	0	0	0	0	1	0	0	1	0	1	1	0	1	0	0	0	0	2	0	0	0	0	0	1	1	1	2	0	0	0	0	0
1870	NM_001204773	ENSSSCT00000053504	AKAP1	0	0	0	0	0	1	1	1	0	0	0	0	1	0	1	0	1	0	1	0	0	1	0	0	0	0	0	1	0	1	0	1	2	1	0	0	1	1	0	1	1	0	0	1	1	1
1871	NM_001204774	ENSSSCT00000036711	GPR149	2	0	1	0	1	0	0	0	0	0	0	0	1	1	1	0	0	0	0	1	0	2	0	0	0	0	0	0	0	1	0	0	0	0	0	0	2	2	1	2	0	0	0	0	1	2
1872	NM_001204775	ENSSSCT00000045374	IFNAR2	64	14	22	23	53	39	33	26	39	9	37	16	64	27	74	21	14	6	25	8	11	12	12	13	19	9	10	8	13	18	8	22	78	15	57	37	117	75	78	76	42	22	36	49	42	62
1873	NM_001204852	ENSSSCT00000004186	FPGT	7	1	1	4	4	4	3	3	3	3	3	5	13	6	4	5	3	2	4	5	3	3	2	3	2	1	8	3	2	5	3	4	4	2	8	3	4	7	8	5	5	3	1	3	5	5
1874	NM_001204900	ENSSSCT00000034069	BMPR2	0	0	0	0	1	0	1	0	1	0	1	0	0	0	1	1	1	0	1	0	2	1	0	0	1	0	0	1	0	0	0	0	0	0	0	0	0	0	1	1	1	0	0	2	2	0
1875	NM_001204901	ENSSSCT00000038757	BMP5	0	0	0	0	1	1	1	0	0	0	1	0	2	0	1	0	1	0	2	1	0	1	0	1	1	0	0	1	0	0	0	0	0	0	1	0	2	1	1	1	1	0	0	1	1	0
1876	NM_001204902	ENSSSCT00000029583	SCTR	1	0	0	0	2	1	0	0	1	0	0	0	3	0	0	0	1	0	1	1	0	0	0	0	1	0	0	1	0	0	0	2	1	0	1	0	0	1	0	0	0	0	0	3	0	0
1877	NM_001204935	ENSSSCT00000003776	APITD1	17	4	7	8	15	7	24	13	9	9	16	13	23	18	19	11	138	97	115	76	164	136	104	156	82	25	186	112	42	108	62	79	8	8	18	6	16	14	16	14	7	2	3	6	5	8
1878	NM_001204936	ENSSSCT00000003775	CORT	0	0	1	0	0	1	2	0	0	0	0	0	1	0	0	1	0	0	1	1	0	0	0	0	1	0	0	0	0	2	1	0	0	0	1	0	1	0	2	0	0	0	1	1	0	1
1879	NM_001205042	ENSSSCT00000009215	ASB3	1	0	0	0	0	1	1	0	0	0	0	0	1	0	0	0	1	0	1	0	1	0	0	1	0	0	0	0	0	0	0	0	2	0	0	0	1	1	3	1	0	0	0	1	0	0
1880	NM_001205045	ENSSSCT00000048891	GPR75	1	0	0	0	0	1	1	1	0	0	0	0	1	0	0	0	0	1	0	0	0	1	0	1	0	0	0	1	0	1	0	1	1	0	1	0	0	0	0	2	2	0	0	0	0	1
1881	NM_001205063	ENSSSCT00000012687	H1FOO	0	0	1	0	0	1	2	0	0	0	0	0	1	0	3	0	0	1	2	0	1	0	0	0	0	0	1	0	0	0	0	1	0	0	0	0	0	1	1	1	1	0	0	2	0	0
1882	NM_001205093	ENSSSCT00000026441	TMEM189	138	32	44	32	86	99	70	84	65	22	113	39	173	62	142	64	223	134	293	106	268	301	125	162	185	52	140	99	98	144	106	209	207	58	152	130	240	190	167	190	170	73	97	210	75	170
1883	NM_001205094	ENSSSCT00000029578	UBE2V1	31	5	17	12	20	41	33	13	26	21	12	9	34	34	29	23	126	53	107	60	86	113	34	49	76	39	92	51	33	79	43	61	16	14	32	14	27	41	25	36	33	24	19	33	29	55
1884	NM_001205279	ENSSSCT00000003588	ETFB	513	112	154	259	355	415	431	249	236	79	215	169	370	252	285	223	179	192	222	177	244	257	133	157	144	79	190	104	109	189	101	240	243	74	216	116	374	183	215	247	553	204	222	339	237	505
1885	NM_001205327	ENSSSCT00000000290	AMHR2	10	3	8	4	13	17	9	6	6	4	7	8	9	5	11	7	11	7	13	5	13	9	3	11	8	3	7	6	3	11	6	11	9	2	6	4	10	14	15	11	11	9	3	22	10	10
1886	NM_001205377	ENSSSCT00000023219	NDUFA4L2	1	0	0	0	1	1	1	1	0	0	0	0	1	0	1	0	2	0	0	0	0	0	0	0	0	0	1	1	0	0	0	0	1	0	0	1	0	0	1	0	1	1	1	0	0	1
1887	NM_001205403	ENSSSCT00000003232	TBCB	211	41	88	73	197	141	124	99	148	61	171	117	162	86	253	137	281	130	294	229	169	369	230	247	101	106	349	134	66	291	149	217	168	54	82	97	163	182	141	227	177	90	82	126	110	160
1888	NM_001205404	ENSSSCT00000044156	POLR2I	389	64	100	104	317	199	352	263	146	54	229	123	317	225	266	165	133	128	162	122	158	237	126	298	118	99	198	173	89	259	103	219	193	129	235	156	236	191	333	294	724	335	187	542	431	792
1889	NM_001205405	ENSSSCT00000059335	G3BP1	1	0	0	0	0	2	0	0	0	0	1	0	1	0	0	0	0	0	1	0	1	2	0	0	1	0	0	0	0	1	0	0	1	0	1	0	2	0	0	1	1	0	0	1	0	0
1891	NM_001206340	ENSSSCT00000010555	CCAR2	2	0	1	0	3	1	0	0	1	0	0	0	0	0	1	0	1	1	0	1	1	0	0	1	1	0	0	1	0	1	0	1	1	0	0	1	1	0	1	2	1	1	1	1	0	2
1892	NM_001206341	ENSSSCT00000005138	SECISBP2L	1	0	0	0	2	1	0	0	0	0	0	0	0	0	0	0	0	0	1	0	1	1	0	0	0	0	1	0	0	1	1	0	0	0	2	0	1	2	0	1	0	0	0	1	0	0
1893	NM_001206344	ENSSSCT00000062547	MUC4	1	0	0	0	1	1	1	1	0	0	0	0	1	0	1	0	0	0	0	0	1	1	0	1	0	0	0	0	0	0	1	0	1	0	1	0	1	2	0	2	2	0	0	1	1	1
1894	NM_001206347	ENSSSCT00000010258	POSTN	948	162	224	340	741	510	452	280	274	97	271	180	306	247	634	176	3	2	3	1	3	4	1	2	2	1	1	1	1	4	1	2	846	299	414	564	1744	1251	895	1687	21	17	16	19	18	27
1895	NM_001206349	ENSSSCT00000041937	ITIH3	9	3	5	6	15	11	10	9	10	2	6	3	8	6	9	5	8	4	9	5	7	9	3	5	5	3	6	5	2	8	4	5	118	14	73	35	83	95	145	120	11	4	4	7	8	14
1897	NM_001206352	ENSSSCT00000059689	MED20	17	4	8	7	10	21	16	11	12	4	9	3	15	8	23	9	36	11	18	23	31	27	18	25	17	7	28	12	11	19	17	31	12	8	14	8	25	23	12	22	15	4	5	12	7	17
1898	NM_001206354	ENSSSCT00000029210	LDLR	1	0	0	0	0	2	0	0	1	0	0	0	1	0	1	0	0	0	0	0	0	1	2	0	0	0	0	0	0	1	0	1	1	0	0	0	0	0	1	2	1	1	0	0	0	1
1899	NM_001206355	ENSSSCT00000001930	ADGRF1	1	0	0	0	1	2	0	1	1	0	0	0	1	0	1	0	0	0	1	1	0	1	0	0	0	0	1	0	0	1	0	0	2	0	1	0	0	2	0	1	0	0	0	0	0	2
1900	NM_001206359	ENSSSCT00000000756	GAPDH	3460	1355	2226	1239	5096	4204	3051	1610	3839	1317	3299	1409	2478	2007	4552	2630	2426	1712	3021	2333	1792	2454	2119	3596	1147	663	2289	1405	592	3141	1169	2425	3108	1009	3287	777	2531	3128	2393	3458	5710	2975	3707	9729	4799	5388
1901	NM_001206360	#N/A	CHKB	54	28	30	33	118	110	50	38	74	17	61	42	131	52	87	62	139	73	95	58	141	97	70	117	77	49	87	49	51	160	59	67	90	18	49	43	139	67	62	130	99	29	53	77	70	140
1902	NM_001206362	ENSSSCT00000001053	SYCE3	2	0	0	0	0	1	0	0	0	0	0	0	0	0	0	0	0	0	0	0	1	1	1	0	0	0	0	0	0	2	0	0	1	0	1	0	0	1	3	2	0	0	1	0	0	2
1903	NM_001206363	ENSSSCT00000001055	NCAPH2	10	1	4	5	9	5	9	5	6	2	5	4	12	4	5	3	35	20	39	18	22	22	22	23	23	15	26	16	10	19	8	17	9	3	3	2	12	9	5	9	6	6	4	11	3	9
1904	NM_001206370	ENSSSCT00000037842	SBF1	1	0	0	0	1	0	0	1	0	0	0	0	0	0	1	0	1	0	0	0	1	0	0	2	0	0	0	0	0	1	0	0	0	0	0	0	1	1	0	3	1	0	1	0	1	0
1905	NM_001206372	ENSSSCT00000001060	PPP6R2	0	0	0	0	0	0	0	0	0	0	0	0	0	0	0	0	3	1	0	0	3	0	0	0	0	0	0	1	0	1	0	0	0	0	0	0	1	2	2	1	1	0	0	1	1	1
1906	NM_001206375	ENSSSCT00000001057	ODF3B	2	0	0	0	1	2	0	0	1	0	1	0	2	1	0	0	0	0	0	1	0	1	0	2	0	0	0	0	0	1	0	0	0	0	0	0	2	1	1	2	1	1	0	1	1	1
1907	NM_001206376	ENSSSCT00000065849	SCO2	0	0	0	0	0	0	2	1	0	0	0	0	2	0	0	0	3	0	1	1	0	0	0	2	1	0	0	1	0	1	0	0	0	0	0	0	1	1	1	1	0	0	1	0	0	0
1909	NM_001206379	ENSSSCT00000001054	LMF2	66	19	20	20	37	37	29	44	43	13	31	27	64	35	48	36	53	32	57	22	39	31	23	61	22	13	33	33	12	51	18	26	72	32	35	28	95	61	73	111	48	19	34	72	39	67
1910	NM_001206381	ENSSSCT00000001050	KLHDC7B	0	0	1	0	1	0	1	0	1	0	0	0	2	0	0	0	2	0	0	0	1	2	0	0	0	0	1	1	0	1	0	0	0	0	0	0	0	2	0	1	1	0	1	0	0	0
1911	NM_001206388	ENSSSCT00000031696	BMP3	2	0	0	0	0	0	1	0	1	0	0	0	1	0	2	0	0	0	1	1	0	1	0	0	0	0	1	1	0	0	0	0	1	0	1	0	1	2	0	1	2	0	1	0	0	0
1912	NM_001206399	#N/A	ACACB	0	0	1	0	3	0	0	0	0	0	0	0	0	0	1	0	1	0	1	0	0	0	1	0	0	0	0	0	0	1	0	0	0	0	0	0	1	0	0	1	0	1	1	0	0	2
1913	NM_001206401	ENSSSCT00000006813	DNAJC5B	0	0	0	0	0	1	1	0	0	0	0	0	2	0	0	0	0	0	0	0	0	0	0	0	1	1	0	1	0	2	0	0	0	0	0	1	1	2	1	0	0	0	0	0	0	2
1914	NM_001206402	ENSSSCT00000001357	TRIM31	0	0	0	0	0	2	1	1	0	0	0	0	1	1	1	0	0	0	1	0	1	0	0	2	1	0	0	1	0	1	0	0	0	0	0	0	2	1	2	0	0	0	1	2	0	3
1915	NM_001206403	ENSSSCT00000015550	LOX	30	6	3	9	42	12	20	27	15	14	10	17	41	17	36	9	8	5	12	11	12	12	6	16	6	3	11	5	2	12	4	12	279	85	231	336	262	412	740	492	39	56	20	72	45	61
1916	NM_001206404	ENSSSCT00000061441	TJP2	0	0	0	0	1	1	0	1	1	0	0	0	1	0	2	1	2	0	1	0	1	1	0	2	1	0	1	0	0	1	0	2	0	0	0	0	1	0	0	2	1	0	0	0	0	2
1917	NM_001206429	ENSSSCT00000035607	VCAN	1	0	0	0	0	0	0	1	0	0	0	0	0	0	1	0	0	0	0	0	0	2	0	0	0	0	0	0	0	1	0	1	2	0	0	0	2	0	0	1	0	0	1	0	0	1
1918	NM_001206430	ENSSSCT00000066290	APC	62	21	74	47	68	73	130	94	79	38	95	32	78	101	142	40	37	18	47	42	40	32	43	38	35	14	66	27	22	65	34	57	123	54	52	58	140	126	91	74	131	70	37	87	77	143
1919	NM_001206431	ENSSSCT00000022673	APC2	0	0	0	0	1	0	0	0	1	0	0	0	1	0	2	1	1	0	1	0	0	0	0	1	1	0	0	1	0	0	0	1	0	0	0	0	2	1	1	0	0	0	0	0	0	0
1920	NM_001206434	ENSSSCT00000014290	FADS3	1	0	1	0	0	0	0	0	0	0	0	0	1	1	1	0	1	1	1	0	1	1	0	1	0	0	0	0	0	0	0	1	1	0	1	0	0	1	1	0	0	0	0	0	0	1
1921	NM_001206435	ENSSSCT00000053647	PITX2	2	0	0	0	2	1	0	0	0	0	1	0	1	0	1	0	2	0	1	0	1	0	0	1	1	0	2	0	0	0	0	0	1	0	1	0	1	0	0	1	1	0	0	1	0	1
1922	NM_001206438	ENSSSCT00000017942	PRSS2	8	1	5	3	10	8	12	5	10	3	4	3	11	3	10	3	11	5	5	4	9	10	5	8	3	3	10	3	4	7	3	9	21	3	7	5	20	8	10	12	12	5	4	16	8	18
1923	NM_001206441	ENSSSCT00000001620	TAP2	9	2	1	3	7	3	3	4	5	1	2	2	7	3	7	3	7	4	10	6	5	12	5	9	5	3	5	4	3	9	3	4	10	3	4	3	6	6	10	7	10	3	3	12	6	6
1924	NM_001206443	ENSSSCT00000085541	METTL6	1	0	0	0	0	1	0	1	0	0	0	0	0	0	2	0	1	0	0	0	2	1	0	2	0	0	1	0	0	2	1	0	0	0	0	0	3	1	0	0	0	0	0	1	0	1
1927	NM_001206447	ENSSSCT00000050771	GALNT15	1	0	0	0	2	1	1	0	0	0	1	0	1	0	1	0	0	0	2	1	0	1	0	0	1	0	0	0	0	0	0	0	0	0	0	0	0	0	1	0	0	0	0	0	0	0
1928	NM_001206449	ENSSSCT00000062689	ANKRD28	20	9	10	11	36	12	21	16	9	14	13	12	21	13	29	8	82	69	90	90	114	104	37	113	35	26	66	60	20	99	46	67	40	15	36	34	45	37	49	52	51	33	30	50	34	40
1929	NM_001206454	ENSSSCT00000077667	HACL1	1	0	0	0	1	0	0	1	0	0	0	0	1	0	0	0	1	0	2	1	0	0	0	1	0	0	0	0	0	0	0	0	0	0	0	0	1	2	0	1	0	0	0	1	0	0
1930	NM_001206456	ENSSSCT00000029109	EAF1	73	22	53	45	72	106	93	70	51	18	59	41	97	65	116	54	80	47	43	59	44	85	47	83	35	26	96	68	34	77	50	84	41	14	52	40	95	85	46	51	51	26	64	98	30	95
1931	NM_001206457	ENSSSCT00000011236	NPFFR1	0	0	0	0	0	1	1	0	1	0	0	0	2	0	1	0	0	0	1	0	1	0	0	0	0	0	0	1	0	0	0	1	0	0	0	0	2	3	0	0	0	0	0	0	0	0
1932	NM_001206535	ENSSSCT00000077264	ARPC4	0	0	0	0	1	1	0	1	1	0	0	0	1	1	1	0	1	0	1	0	1	1	0	0	0	0	0	0	0	0	0	1	1	0	0	0	1	1	0	1	2	0	0	1	0	1
1933	NM_001206536	ENSSSCT00000012641	TADA3	48	22	36	27	78	65	73	58	49	24	41	25	91	42	50	23	39	24	57	44	30	46	19	40	14	16	56	25	22	49	25	40	78	20	38	32	66	74	48	69	87	29	29	53	48	72
1934	NM_001206553	#N/A	WAP-3	0	0	0	0	0	0	0	1	0	0	0	0	1	0	1	0	0	0	1	1	0	1	1	1	1	0	0	0	0	1	0	0	0	0	1	0	0	0	0	1	1	0	0	0	0	0
1935	NM_001206893	ENSSSCT00000010083	NAP1L5	0	0	0	1	0	2	0	0	1	0	0	0	0	0	0	0	0	0	0	1	0	1	0	1	0	0	0	1	0	1	0	1	0	0	0	0	0	1	1	1	2	0	1	2	0	1
1936	NM_001206919	ENSSSCT00000058372	DGCR8	84	19	38	41	56	60	58	60	47	20	40	31	94	44	69	33	57	40	50	68	116	73	40	70	47	30	80	44	16	44	37	78	61	32	49	48	114	101	111	61	61	27	31	66	42	53
1937	NM_001243019	ENSSSCT00000029036	KIF22	1	0	0	0	1	1	1	0	0	0	1	0	1	1	3	0	2	0	1	0	1	2	0	0	1	0	1	0	0	0	0	1	1	0	0	0	1	0	1	1	3	0	0	0	0	1
1938	NM_001243020	ENSSSCT00000035109	SPNS1	43	8	20	21	60	50	30	38	43	9	22	14	42	33	64	26	105	50	111	104	135	140	54	139	51	49	96	56	31	124	38	99	38	17	56	17	75	53	55	56	54	27	18	61	32	67
1939	NM_001243022	ENSSSCT00000027442	ACSM4	0	0	0	0	1	0	0	0	0	0	0	0	2	0	2	0	1	0	0	1	0	1	1	1	0	0	0	0	0	2	0	0	2	0	1	0	1	1	1	0	0	1	0	0	0	2
1940	NM_001243023	ENSSSCT00000058083	BRCC3	39	8	19	13	32	53	32	24	23	9	35	16	35	30	41	15	61	41	66	32	41	44	32	42	43	17	60	34	13	56	26	54	30	11	29	16	31	48	45	46	67	12	27	76	23	63
1941	NM_001243025	ENSSSCT00000036978	ETV5	0	0	0	0	0	1	0	0	0	0	0	0	1	0	0	0	1	0	0	0	1	2	0	1	0	0	1	0	0	0	0	1	0	0	0	0	1	2	2	1	2	0	0	0	0	2
1942	NM_001243026	ENSSSCT00000049038	C7H6orf106	141	44	35	73	182	101	111	108	105	26	69	65	105	61	157	84	104	81	139	100	137	149	49	129	43	69	71	50	49	115	34	76	198	50	111	49	132	128	176	223	352	146	90	196	224	269
1943	NM_001243029	ENSSSCT00000023900	LIPG	438	314	425	275	477	805	445	299	572	134	729	164	587	577	1156	277	17	10	17	16	17	21	6	17	16	7	14	8	4	10	10	17	7	5	3	1	8	6	4	6	7	2	2	8	2	8
1944	NM_001243030	ENSSSCT00000090967	PTCD3	1	0	0	0	1	1	0	1	1	0	0	0	0	1	0	1	0	0	1	0	0	0	0	1	0	0	1	1	0	0	0	1	0	0	0	0	0	2	1	0	0	1	1	1	0	0
1945	NM_001243031	ENSSSCT00000061070	CC2D1A	32	8	19	21	43	27	47	24	43	11	34	24	35	34	44	23	37	28	48	25	48	58	35	47	18	20	47	16	20	41	12	23	73	16	36	19	72	34	67	77	40	25	30	53	33	61
1946	NM_001243033	ENSSSCT00000025750	ZUFSP	35	11	15	13	21	43	21	29	28	9	41	15	39	26	35	20	32	45	76	34	69	42	24	62	31	20	53	36	24	45	15	43	37	10	13	22	47	44	53	67	29	8	19	19	10	23
1947	NM_001243056	ENSSSCT00000066416	ADGRG1	14	4	4	4	11	14	10	7	6	2	11	9	15	7	23	7	4	3	5	3	5	5	4	3	2	1	3	2	2	3	3	5	98	12	50	37	87	50	85	132	43	19	37	29	33	54
1948	NM_001243060	ENSSSCT00000009379	RAB10	714	168	157	403	804	323	463	537	612	266	319	386	821	473	547	331	981	246	707	683	1004	710	639	646	627	186	719	393	292	815	464	1045	469	148	559	166	755	379	737	694	1254	522	594	1054	524	1293
1949	NM_001243061	ENSSSCT00000082067	ACTN1	78	35	39	30	115	106	75	71	71	20	52	28	73	56	156	54	889	347	866	311	576	639	284	782	409	258	711	281	192	860	219	526	44	22	56	43	115	66	95	106	50	23	47	71	36	65
1950	NM_001243122	ENSSSCT00000089307	NCOA4	1	0	0	0	0	1	1	0	1	0	0	0	1	0	2	0	0	0	0	0	0	1	0	1	0	0	1	0	0	1	1	0	2	0	1	0	1	0	0	1	2	0	1	2	0	0
1951	NM_001243181	ENSSSCT00000048664	UBE3A	0	0	0	0	0	1	1	1	1	0	0	0	0	0	0	0	0	0	1	0	1	0	0	1	0	0	0	0	0	0	0	0	1	0	1	0	0	1	0	1	0	0	0	0	0	2
1952	NM_001243183	ENSSSCT00000058297	AP2B1	0	0	0	0	0	1	0	0	1	0	0	0	2	0	2	0	0	0	1	1	0	1	1	1	1	0	0	1	0	0	0	0	1	0	0	0	2	1	0	1	2	0	0	1	0	1
1953	NM_001243184	ENSSSCT00000011223	HK1	307	111	127	227	395	429	241	234	364	85	245	153	362	199	267	150	360	107	301	211	408	250	298	293	411	246	197	366	204	504	195	460	122	82	156	92	344	374	172	277	93	40	64	52	45	150
1954	NM_001243185	ENSSSCT00000015170	MAP1S	3	0	0	0	1	0	1	0	0	0	0	0	0	0	0	0	1	0	0	1	1	0	0	2	1	0	1	1	0	1	0	1	2	0	1	0	1	2	1	1	2	0	1	0	1	1
1955	NM_001243187	ENSSSCT00000011316	MAT1A	8	1	5	3	12	8	5	7	3	1	3	4	7	5	9	3	10	3	10	7	8	11	8	10	6	5	5	5	2	6	2	11	10	2	4	3	7	8	10	7	9	5	8	8	5	14
1956	NM_001243188	ENSSSCT00000059156	USP4	0	0	0	0	1	2	0	0	0	0	0	0	0	0	0	0	0	1	1	0	0	2	0	0	0	0	0	0	0	1	0	0	0	0	0	1	1	2	1	1	1	0	0	0	0	1
1957	NM_001243189	ENSSSCT00000042074	TMEM63A	1	0	0	0	1	0	0	0	1	0	1	0	2	0	1	0	0	1	0	1	0	0	0	1	2	0	1	0	0	2	0	1	0	0	0	0	0	0	2	1	0	0	0	0	0	2
1958	NM_001243190	ENSSSCT00000033465	SDC1	1	0	0	0	1	0	0	1	0	0	1	0	0	1	1	0	0	0	0	0	1	0	1	0	0	0	0	0	0	0	0	0	0	0	1	0	1	1	0	0	1	0	1	1	0	1
1959	NM_001243205	ENSSSCT00000015368	UTP15	17	5	6	8	24	15	16	13	13	6	7	3	21	6	19	6	53	21	67	58	37	43	44	77	21	15	61	39	13	29	28	38	7	3	14	7	10	16	16	12	9	5	6	10	10	18
1960	NM_001243206	ENSSSCT00000018921	EZH1	2	0	0	0	1	0	0	0	0	0	1	0	0	0	0	1	0	0	2	0	1	0	0	1	1	0	0	1	0	0	0	2	0	0	1	0	0	0	0	0	1	0	0	1	0	2
1961	NM_001243207	ENSSSCT00000025519	CLGN	3	1	1	0	4	2	2	2	4	0	19	5	8	11	16	4	7	2	6	4	9	9	5	4	8	5	13	5	5	17	5	11	3	1	1	1	4	2	3	4	3	1	1	3	2	2
1962	NM_001243208	ENSSSCT00000029855	MMGT1	80	29	31	52	99	86	54	42	46	30	51	42	84	44	88	31	244	147	142	152	235	151	97	170	101	84	165	134	65	172	70	176	55	24	56	26	86	42	51	73	48	14	43	44	24	56
1963	NM_001243209	ENSSSCT00000044494	FRS2	0	0	0	0	0	2	1	1	0	0	1	0	1	0	0	0	0	0	0	1	0	1	0	1	0	0	0	0	0	0	1	0	1	0	0	0	0	1	2	1	1	0	1	1	0	0
1964	NM_001243210	ENSSSCT00000040961	CANX	1	0	1	0	0	0	0	0	0	0	0	0	1	0	0	0	0	0	0	0	1	1	0	1	0	0	1	0	0	0	0	1	0	0	0	0	2	1	1	1	1	1	0	1	0	2
1965	NM_001243213	ENSSSCT00000063226	LHFPL2	1	0	0	1	0	0	0	1	0	0	1	0	2	0	1	0	0	1	1	0	1	2	1	0	0	0	2	0	0	1	1	0	0	0	0	0	1	2	1	1	1	0	1	0	0	3
1966	NM_001243214	ENSSSCT00000045657	RPS6KA1	2	0	1	0	0	1	0	0	0	0	0	0	0	1	2	0	1	0	1	1	0	0	0	1	1	0	0	0	0	1	0	0	0	0	0	0	2	1	2	1	1	0	1	1	0	0
1967	NM_001243215	ENSSSCT00000026255	CSE1L	0	0	0	0	0	2	1	1	1	0	0	0	2	0	2	0	0	0	1	0	0	1	0	0	1	0	0	0	0	0	0	1	1	0	0	1	0	2	1	1	2	0	0	0	0	0
1968	NM_001243216	ENSSSCT00000023879	ELAC2	59	14	31	35	55	73	71	38	54	13	54	37	67	37	79	44	243	147	223	130	314	279	200	378	129	86	196	138	66	266	79	299	55	21	47	29	66	34	49	81	78	27	62	71	51	85
1969	NM_001243217	ENSSSCT00000046038	CROT	40	13	31	15	51	44	37	25	37	17	33	17	53	27	36	22	16	12	26	8	14	26	14	23	12	9	22	15	7	29	7	16	60	35	91	42	81	82	74	94	84	23	26	54	44	42
1970	NM_001243218	ENSSSCT00000057207	EIF1AX	523	90	228	306	533	519	639	366	241	157	211	222	599	350	721	233	396	194	394	170	430	369	313	374	211	187	302	229	165	392	145	590	343	85	254	158	569	353	316	431	816	151	286	403	453	482
1971	NM_001243219	ENSSSCT00000035845	FAM129A	84	10	19	18	50	46	31	27	48	15	24	23	56	17	48	41	24	13	16	7	17	11	13	21	10	10	15	9	9	11	6	20	31	27	52	36	89	75	90	78	44	22	28	28	37	51
1972	NM_001243220	ENSSSCT00000025076	LONP1	547	200	179	339	720	483	340	446	412	193	329	148	509	275	374	250	152	187	213	204	279	342	156	228	169	124	179	159	93	316	130	133	161	93	225	135	335	304	289	200	144	96	113	218	147	282
1973	NM_001243221	ENSSSCT00000055529	PSPH	1	0	0	0	0	4	0	0	0	0	0	0	0	0	0	0	1	0	0	0	2	1	0	2	0	0	0	0	0	0	0	0	0	0	0	0	1	1	1	1	2	0	0	1	0	2
1974	NM_001243250	ENSSSCT00000004868	FIG4	92	23	28	26	52	62	102	53	75	31	32	37	93	56	118	44	58	31	70	72	46	51	37	51	39	30	95	37	33	49	29	87	49	34	69	20	100	113	75	74	100	40	38	112	36	143
1975	NM_001243255	ENSSSCT00000029586	BPIFA3	1	0	0	0	0	1	0	1	1	0	0	0	2	1	0	0	0	0	0	0	1	1	1	0	0	0	0	0	0	1	0	0	1	1	1	0	2	0	1	0	1	0	0	1	0	1
1976	NM_001243260	ENSSSCT00000059210	SERP1	436	82	192	132	233	309	186	225	293	73	281	171	424	183	284	174	77	65	110	187	179	136	73	109	70	46	114	102	51	147	76	164	243	109	214	97	346	261	329	230	77	34	43	61	54	82
1977	NM_001243268	ENSSSCT00000033082	CHTOP	0	0	0	0	2	2	1	0	0	0	0	0	1	0	2	0	1	0	1	0	0	2	0	1	0	0	0	0	0	0	0	1	0	0	1	0	0	0	0	2	1	0	0	1	1	2
1978	NM_001243269	ENSSSCT00000007003	CASQ1	1	0	0	0	2	0	0	0	0	0	0	0	0	0	1	0	1	0	1	0	1	0	1	0	0	0	2	0	0	0	0	1	0	0	0	0	0	2	1	0	0	0	0	1	0	2
1979	NM_001243273	ENSSSCT00000082059	RAB6A	0	0	0	0	2	1	1	0	0	0	1	0	0	1	1	0	0	0	1	1	1	1	0	2	0	0	2	1	0	1	0	0	1	0	1	1	1	0	0	2	1	0	0	2	0	0
1980	NM_001243276	ENSSSCT00000003666	TMEM86B	2	0	0	0	2	1	1	0	0	0	1	0	0	0	0	0	0	0	0	0	0	1	1	0	1	0	0	1	0	2	0	0	0	0	0	0	0	0	0	2	2	0	0	0	1	3
1981	NM_001243282	ENSSSCT00000081265	ZC4H2	30	12	13	10	29	46	38	12	28	7	30	15	25	28	54	16	12	5	14	9	9	12	6	13	5	3	14	5	5	13	6	12	51	18	26	20	48	34	53	52	35	19	17	23	16	37
1982	NM_001243289	ENSSSCT00000013586	UPRT	1	0	0	0	1	1	1	0	0	0	0	0	1	0	0	0	1	0	1	0	1	1	0	0	0	0	0	0	0	2	0	0	0	0	0	0	0	0	1	1	3	0	1	1	0	0
1983	NM_001243291	ENSSSCT00000051638	RAB35	98	41	49	41	125	79	48	46	83	17	82	29	147	64	98	62	103	70	139	67	117	117	102	134	79	84	105	76	52	199	86	105	78	39	92	65	109	116	148	108	61	24	61	151	27	122
1984	NM_001243292	ENSSSCT00000002101	IMP3	121	56	104	63	154	245	156	108	113	36	131	42	246	114	242	115	196	129	211	261	221	222	155	261	157	107	170	237	76	288	153	179	180	43	117	60	143	88	127	210	112	89	51	184	86	155
1985	NM_001243293	ENSSSCT00000073387	ARV1	83	37	89	57	146	128	112	65	163	30	123	57	125	84	289	117	37	25	49	78	62	83	30	93	39	21	86	40	33	61	33	93	111	36	112	71	201	143	118	183	44	22	48	58	41	99
1986	NM_001243294	ENSSSCT00000060688	TMOD4	12	3	2	4	13	6	6	5	9	2	5	6	15	5	12	7	7	5	9	10	9	12	6	14	9	3	7	7	3	8	4	16	29	6	13	11	25	18	27	25	680	356	603	1110	378	676
1987	NM_001243295	ENSSSCT00000001780	NFYA	1	0	0	0	1	0	0	0	0	0	0	0	2	1	2	0	0	0	1	0	1	1	0	1	0	0	0	0	0	2	0	0	0	0	0	0	2	0	1	0	2	0	0	0	0	1
1988	NM_001243297	ENSSSCT00000017459	COL3A1	800	194	210	240	627	525	275	316	531	288	372	262	601	523	841	207	6	4	3	4	7	4	3	4	2	1	2	4	2	5	2	3	4302	1800	1739	2497	3366	3273	3563	3971	2475	1188	929	2614	1492	2564
1989	NM_001243301	ENSSSCT00000044453	CCPG1	378	159	286	201	332	520	442	166	288	195	308	212	340	436	716	262	43	39	45	42	34	47	26	80	37	15	47	41	25	31	30	46	551	185	456	160	851	895	621	340	839	162	306	602	381	602
1990	NM_001243302	ENSSSCT00000072728	GPHN	54	20	35	36	71	61	82	36	43	29	68	31	114	57	82	45	18	26	26	40	25	24	32	41	15	18	25	17	13	23	24	36	33	17	23	18	45	26	49	31	94	60	46	136	50	108
1991	NM_001243303	ENSSSCT00000080197	BTBD9	1	0	0	0	1	1	0	0	0	0	0	0	1	0	0	0	1	0	0	1	0	0	0	1	0	0	1	1	0	1	0	0	0	0	1	0	2	1	0	3	0	0	0	0	0	1
1992	NM_001243304	ENSSSCT00000028116	CYP27A1	66	24	46	51	91	109	63	57	74	32	83	47	129	42	95	36	13	9	9	12	17	10	8	12	8	7	9	11	4	21	8	10	223	16	41	57	192	67	78	111	46	23	52	93	37	50
1993	NM_001243310	ENSSSCT00000007803	CST7	2	0	0	0	1	0	1	0	1	0	0	0	1	0	1	0	1	0	0	1	0	0	1	0	0	0	1	1	0	0	0	0	0	0	1	0	2	1	0	0	2	0	1	1	0	0
1994	NM_001243314	ENSSSCT00000004796	FHL5	1	0	0	0	1	0	0	0	0	0	0	0	0	0	0	1	1	0	0	2	2	1	1	1	0	0	1	1	0	0	1	0	0	0	0	0	0	2	0	0	1	0	0	2	1	1
1995	NM_001243315	ENSSSCT00000037607	SPSB2	0	0	0	0	1	1	1	0	0	0	1	0	1	0	1	0	0	0	1	0	0	1	1	0	1	0	0	1	0	0	0	1	1	0	1	1	1	0	1	1	0	0	1	3	0	1
1996	NM_001243317	ENSSSCT00000084479	UBE2W	26	5	10	9	17	24	26	11	22	15	26	7	46	22	38	10	15	17	19	11	19	26	22	28	18	12	19	22	7	31	16	33	20	7	20	6	28	30	15	22	53	8	12	41	14	32
1997	NM_001243319	#N/A	LOC100152327	196	30	38	41	239	124	46	150	67	28	87	188	107	61	306	110	31	21	28	14	32	26	30	40	20	15	20	13	13	31	9	26	125	492	33	53	1323	1286	50	126	63	60	75	117	92	208
1998	NM_001243322	ENSSSCT00000007199	INTS3	16	7	13	14	19	19	28	13	15	9	7	8	24	14	14	16	34	20	22	17	36	31	22	39	15	8	19	9	9	35	9	19	15	7	8	6	18	14	17	17	22	9	12	14	15	19
1999	NM_001243324	ENSSSCT00000043756	RRNAD1	0	0	0	0	0	0	0	0	1	0	0	0	2	1	0	1	0	0	1	0	2	0	1	1	0	0	1	0	0	0	0	0	0	0	0	0	0	0	2	1	1	0	0	0	0	0
2000	NM_001243329	ENSSSCT00000004668	HEY2	5	1	4	1	5	3	6	2	3	1	1	2	6	2	5	2	4	3	5	3	3	4	2	4	7	2	3	1	2	3	2	6	4	2	5	1	7	4	6	4	6	5	2	4	3	11
2001	NM_001243330	ENSSSCT00000048138	FRZB	56	8	22	13	54	60	35	45	29	26	60	39	38	35	69	27	2	1	2	1	5	4	3	2	2	1	2	1	1	3	2	3	14	8	9	14	21	30	15	20	275	122	102	165	202	332
2002	NM_001243334	ENSSSCT00000006535	LRRC6	0	0	0	0	1	0	2	1	1	0	0	0	0	0	1	0	0	0	1	1	1	0	0	0	1	0	1	0	0	1	1	0	1	0	0	0	1	0	0	0	0	0	0	1	1	1
2003	NM_001243337	ENSSSCT00000054543	RASSF4	22	8	9	14	31	20	28	20	19	5	27	14	38	20	37	17	8	2	11	5	6	9	4	5	4	3	5	5	2	6	4	5	62	8	32	18	45	48	21	42	33	6	17	15	11	29
2004	NM_001243338	ENSSSCT00000011263	PLA2G12B	0	0	0	0	0	1	0	1	0	0	0	0	1	0	0	0	1	1	1	0	1	0	1	1	0	0	0	0	0	0	0	0	0	0	0	0	1	0	2	2	2	0	0	2	0	3
2005	NM_001243339	ENSSSCT00000001000	LUM	32	18	8	15	53	32	20	37	27	24	29	13	58	51	29	15	3	2	2	2	3	3	1	3	2	1	1	1	0	2	0	1	884	444	1296	1010	1223	898	1212	1322	459	466	471	448	538	621
2006	NM_001243340	ENSSSCT00000022554	PSMF1	59	12	23	25	65	48	55	45	29	20	40	24	67	44	57	28	43	44	66	72	105	65	49	82	62	36	102	28	42	67	28	44	49	19	49	13	38	30	38	63	64	42	34	68	41	109
2007	NM_001243341	ENSSSCT00000026408	POLR2H	1	0	1	0	0	1	1	1	1	0	0	0	0	0	3	0	0	0	1	0	0	0	1	1	0	0	2	0	0	0	0	1	2	0	1	0	1	1	1	1	0	0	0	1	1	0
2008	NM_001243343	ENSSSCT00000083882	STAMBPL1	19	3	5	7	14	10	13	10	12	3	17	13	18	10	21	12	6	4	7	3	6	6	4	5	4	2	4	15	1	6	7	11	17	8	6	4	17	16	8	17	45	12	20	44	19	33
2009	NM_001243345	ENSSSCT00000028682	RPL13	1428	435	847	749	1556	811	1349	690	1266	338	1048	576	1444	663	1432	898	1156	1095	1093	909	1136	984	1022	1550	648	622	1216	673	668	1413	476	1303	1602	481	776	615	2398	1890	1776	1399	875	734	418	990	408	1254
2010	NM_001243346	ENSSSCT00000032957	ART4	25	5	3	5	22	14	8	13	10	5	7	19	15	7	31	12	8	5	7	6	7	6	4	4	5	3	3	5	3	9	3	6	16	13	27	14	37	29	26	29	16	9	4	18	10	16
2011	NM_001243347	ENSSSCT00000051085	RFXANK	36	16	26	22	53	39	33	32	53	15	23	13	86	36	36	30	55	25	51	46	39	38	31	34	34	19	43	32	11	48	23	42	52	18	41	28	39	47	52	39	138	41	49	92	62	119
2012	NM_001243348	ENSSSCT00000064954	ANXA9	0	0	0	0	0	1	0	1	2	0	0	0	0	0	0	0	1	0	0	1	1	0	0	0	0	0	2	0	0	1	0	0	2	0	1	0	0	0	1	3	4	1	0	0	0	0
2013	NM_001243350	ENSSSCT00000029108	NXF1	23	8	12	12	22	26	33	29	25	13	15	9	26	24	45	14	61	30	87	24	80	77	39	35	33	23	40	44	21	60	38	30	25	8	23	16	15	32	30	37	39	15	18	44	24	27
2014	NM_001243352	ENSSSCT00000025053	SHOX2	0	0	0	0	1	1	1	1	1	0	1	0	0	0	2	0	0	0	0	0	1	0	0	0	0	0	1	0	0	0	0	0	0	0	0	0	1	1	1	1	0	0	0	0	0	4
2015	NM_001243353	ENSSSCT00000007099	GPATCH4	23	3	21	11	29	30	28	13	21	4	12	8	25	16	17	14	56	44	51	90	99	66	37	72	57	11	50	34	16	43	48	96	27	4	13	8	18	12	16	30	35	9	7	17	14	25
2016	NM_001243354	ENSSSCT00000027336	DHCR24	448	48	100	138	214	269	300	219	294	98	169	89	409	134	236	157	133	25	59	32	87	98	55	97	137	32	51	55	53	92	33	125	25	20	21	17	49	41	40	33	11	11	9	33	13	29
2017	NM_001243355	ENSSSCT00000054491	TCTEX1D1	1	0	0	0	1	0	0	0	0	0	1	0	3	1	2	0	1	0	1	1	1	0	0	0	0	0	0	0	0	0	1	2	0	0	0	0	1	0	0	0	2	0	0	1	0	0
2018	NM_001243356	ENSSSCT00000059187	ANKRD46	0	0	0	0	1	1	2	0	1	0	0	0	0	0	0	0	0	1	1	0	1	1	0	0	1	0	0	0	0	1	0	1	1	0	2	0	3	0	1	0	0	0	0	2	0	1
2019	NM_001243357	ENSSSCT00000067702	SLC25A35	0	0	0	0	0	0	0	1	1	0	0	0	2	1	0	0	1	1	0	0	0	1	1	1	0	0	0	0	0	2	0	1	1	0	2	0	1	1	1	3	0	0	0	0	0	2
2020	NM_001243358	ENSSSCT00000014322	MS4A7	0	0	0	0	1	1	0	0	0	0	1	0	0	1	1	0	0	0	0	0	1	0	1	1	0	0	1	0	0	0	0	0	0	0	1	0	2	2	1	2	1	0	0	0	1	2
2021	NM_001243359	ENSSSCT00000041231	FAM131A	1	0	0	0	0	0	2	1	0	0	1	0	1	1	0	0	1	0	0	0	0	0	0	1	1	0	1	0	0	0	0	1	3	0	0	0	0	1	1	1	1	1	0	2	0	0
2022	NM_001243360	ENSSSCT00000027461	CHMP1A	49	13	22	19	43	26	40	41	32	15	34	13	35	36	28	29	79	56	54	76	110	73	48	67	48	37	77	33	23	53	35	69	52	18	34	14	41	29	47	32	33	13	22	36	22	32
2023	NM_001243361	ENSSSCT00000059424	NDFIP1	455	133	354	177	609	838	574	422	320	184	496	318	582	417	594	381	373	170	459	250	283	520	335	386	439	275	312	398	199	620	247	515	471	152	371	309	416	516	481	694	352	79	218	378	106	353
2024	NM_001243362	ENSSSCT00000005048	LACTB	309	46	141	137	195	203	383	198	199	152	61	86	329	171	235	183	16	21	22	20	34	32	21	19	23	5	19	13	9	27	13	36	80	12	41	39	52	69	90	96	168	64	34	65	90	99
2025	NM_001243363	ENSSSCT00000008940	IL1R2	3	0	0	0	0	0	0	0	0	0	0	0	1	0	0	0	2	0	0	0	1	0	0	0	2	0	1	0	0	0	0	0	0	0	0	0	2	0	0	0	0	0	1	1	0	3
2026	NM_001243364	ENSSSCT00000062248	CCDC167	68	17	39	36	72	57	36	24	48	14	49	20	66	30	55	16	85	76	121	94	86	189	96	131	119	42	117	84	66	141	59	159	66	21	33	11	42	39	50	31	43	16	25	17	16	30
2027	NM_001243365	ENSSSCT00000053876	TMEM61	0	0	0	0	0	0	1	0	0	0	1	0	1	0	1	1	1	0	0	1	1	0	0	1	0	0	1	0	0	1	0	0	0	0	0	0	1	0	0	2	0	0	1	0	0	1
2028	NM_001243366	ENSSSCT00000086223	DSN1	4	1	2	1	4	5	3	2	2	1	5	1	4	2	4	1	12	6	11	19	23	14	12	14	7	3	19	14	7	16	13	20	4	1	5	3	6	3	7	5	6	1	2	7	3	4
2029	NM_001243367	ENSSSCT00000030167	METTL9	1066	223	352	316	1136	582	455	480	632	200	363	300	1061	399	509	404	78	91	157	68	133	118	53	87	116	60	162	66	68	141	66	135	359	92	233	128	195	200	163	299	224	96	186	149	138	193
2030	NM_001243368	ENSSSCT00000038654	PPCDC	2	0	0	0	1	0	0	0	0	0	1	0	1	0	1	0	1	1	0	0	0	1	1	0	0	0	0	0	0	2	0	1	1	0	1	0	0	2	0	1	1	0	0	1	1	1
2031	NM_001243369	ENSSSCT00000053159	RANGRF	1	0	0	0	1	1	0	1	1	0	1	0	1	0	2	0	1	1	0	0	1	1	1	1	0	0	1	0	0	0	0	0	1	0	1	0	0	0	1	0	1	0	1	1	1	1
2032	NM_001243370	ENSSSCT00000053159	RANGRF	1	0	1	0	1	0	2	1	0	0	0	0	0	0	5	1	1	0	1	1	1	2	0	1	0	0	1	0	0	0	0	0	0	0	0	0	0	2	1	0	1	0	0	1	0	0
2033	NM_001243371	ENSSSCT00000024464	VPS37B	67	10	34	17	69	56	61	26	53	17	37	20	49	21	56	27	81	45	117	57	142	131	61	82	100	71	93	52	58	169	42	76	44	19	34	16	62	39	42	66	49	26	38	58	29	52
2034	NM_001243373	ENSSSCT00000017352	PHOSPHO2	0	0	0	0	1	1	0	0	1	0	0	0	2	0	1	0	0	1	1	1	0	0	1	0	0	0	1	0	1	2	0	0	0	0	0	0	2	2	3	2	0	0	1	2	0	3
2035	NM_001243375	ENSSSCT00000064718	ZNF24	0	0	0	0	1	0	1	0	0	0	0	0	0	0	1	0	0	0	2	0	1	1	1	1	0	0	0	0	0	1	0	1	0	0	0	1	0	0	1	1	0	0	0	1	0	1
2036	NM_001243376	ENSSSCT00000051449	GNPNAT1	160	47	102	82	159	295	220	127	229	59	124	52	208	147	261	115	80	112	179	126	89	222	82	102	108	44	100	113	58	166	55	83	672	73	182	314	475	280	616	438	89	27	39	63	51	90
2037	NM_001243377	ENSSSCT00000003202	LIN37	18	4	11	9	18	19	21	13	20	8	13	6	23	13	15	8	36	37	47	20	54	44	17	38	25	14	41	17	17	44	13	22	25	6	10	9	24	25	26	16	36	12	13	29	21	35
2038	NM_001243378	ENSSSCT00000009015	RNF181	194	78	157	115	243	279	259	151	152	43	126	60	274	178	169	161	290	186	377	292	254	300	163	381	175	119	366	150	108	253	147	188	332	68	176	112	247	316	167	365	233	98	63	158	90	274
2039	NM_001243379	ENSSSCT00000002915	GSTA4	243	122	292	295	549	582	412	234	395	120	214	169	468	363	364	296	48	44	58	68	58	80	37	48	31	15	67	29	23	65	18	37	47	24	43	20	67	65	39	70	34	14	14	32	13	38
2040	NM_001243380	ENSSSCT00000006762	PEX2	43	12	18	24	57	22	37	22	20	8	15	20	47	17	62	13	21	22	40	20	32	27	16	27	15	10	28	23	17	27	12	38	27	19	31	19	54	37	52	37	60	15	31	49	25	61
2041	NM_001243381	ENSSSCT00000023508	STX5	1	0	0	0	0	1	1	0	1	0	0	0	0	0	1	0	1	0	2	1	1	0	1	0	0	0	1	0	0	0	0	0	2	0	0	0	0	0	3	2	0	0	0	1	0	1
[truncated: 30,213 more rows]
[truncated: 178 more columns]

## Sheet: Sex
REFID	Sample_ID	Tissue	Sex_name
1	AC_1	AC	Male
2	AC_2	AC	Male
3	AC_3	AC	Male
4	AC_4	AC	Female
5	AC_5	AC	Female
6	AC_6	AC	Female
7	AC_7	AC	Female
8	AC_8	AC	Male
9	AM_1	AM	Female
10	AM_2	AM	Female
11	AM_3	AM	Male
12	AM_4	AM	Male
13	AM_5	AM	Male
14	AM_6	AM	Male
15	AM_7	AM	Female
16	AM_8	AM	Female
17	CPT.SPH_1	CPT.SPH	Unknown
18	CPT.SPH_2	CPT.SPH	Unknown
19	CPT.SPH_3	CPT.SPH	Unknown
20	CPT.SPH_4	CPT.SPH	Unknown
21	CPT.SPH_5	CPT.SPH	Unknown
22	CPT.SPH_6	CPT.SPH	Unknown
23	CPT.SPH_7	CPT.SPH	Unknown
24	CPT.SPH_8	CPT.SPH	Unknown
25	CPT.TUB_1	CPT.TUB	Unknown
26	CPT.TUB_2	CPT.TUB	Unknown
27	CPT.TUB_3	CPT.TUB	Unknown
28	CPT.TUB_4	CPT.TUB	Unknown
29	CPT.TUB_5	CPT.TUB	Unknown
30	CPT.TUB_6	CPT.TUB	Unknown
31	CPT.TUB_7	CPT.TUB	Unknown
32	CPT.TUB_8	CPT.TUB	Unknown
33	FT.AB_1	FT.AB	Male
34	FT.AB_2	FT.AB	Male
35	FT.AB_3	FT.AB	Male
36	FT.AB_4	FT.AB	Male
37	FT.AB_5	FT.AB	Female
38	FT.AB_6	FT.AB	Female
39	FT.AB_7	FT.AB	Female
40	FT.AB_8	FT.AB	Female
41	MS.DI_1	MS.DI	Male
42	MS.DI_2	MS.DI	Male
43	MS.DI_3	MS.DI	Female
44	MS.DI_4	MS.DI	Female
45	MS.DI_5	MS.DI	Male
46	MS.DI_6	MS.DI	Male
47	MS.DI_7	MS.DI	Female
48	MS.DI_8	MS.DI	Female
49	STOM_1	STOM	Male
50	STOM_2	STOM	Male
51	STOM_3	STOM	Female
52	STOM_4	STOM	Female
53	STOM_5	STOM	Male
54	STOM_6	STOM	Female
55	STOM_7	STOM	Female
56	STOM_8	STOM	Male
57	CPT.FIL_1	CPT.FIL	Unknown
58	CPT.FIL_2	CPT.FIL	Unknown
59	CPT.FIL_3	CPT.FIL	Unknown
60	CPT.FIL_4	CPT.FIL	Unknown
61	CPT.FIL_5	CPT.FIL	Unknown
62	CPT.FIL_6	CPT.FIL	Unknown
63	CPT.FIL_7	CPT.FIL	Unknown
64	CPT.FIL_8	CPT.FIL	Unknown
65	MS.LD_1	MS.LD	Male
66	MS.LD_2	MS.LD	Male
67	MS.LD_3	MS.LD	Male
68	MS.LD_4	MS.LD	Male
69	MS.LD_5	MS.LD	Female
70	MS.LD_6	MS.LD	Female
71	MS.LD_7	MS.LD	Female
72	MS.LD_8	MS.LD	Female
73	LNG.TRA_1	LNG.TRA	Male
74	LNG.TRA_2	LNG.TRA	Male
75	LNG.TRA_3	LNG.TRA	Male
76	LNG.TRA_4	LNG.TRA	Female
77	LNG.TRA_5	LNG.TRA	Female
78	LNG.TRA_6	LNG.TRA	Female
79	LNG.TRA_7	LNG.TRA	Female
80	LNG.TRA_8	LNG.TRA	Male
81	PLACT_1	PLACT	Female
82	PLACT_2	PLACT	Female
83	PLACT_3	PLACT	Female
84	PLACT_4	PLACT	Female
85	PLACT_5	PLACT	Female
86	PLACT_6	PLACT	Female
87	PLACT_7	PLACT	Female
88	PLACT_8	PLACT	Female
89	LNG.BRO_1	LNG.BRO	Male
90	LNG.BRO_2	LNG.BRO	Female
91	LNG.BRO_3	LNG.BRO	Female
92	LNG.BRO_4	LNG.BRO	Male
93	LNG.BRO_5	LNG.BRO	Male
94	LNG.BRO_6	LNG.BRO	Male
95	LNG.BRO_7	LNG.BRO	Female
96	LNG.BRO_8	LNG.BRO	Female
97	LNG.DIS_1	LNG.DIS	Male
98	LNG.DIS_2	LNG.DIS	Male
99	LNG.DIS_3	LNG.DIS	Male
100	LNG.DIS_4	LNG.DIS	Female
101	LNG.DIS_5	LNG.DIS	Female
102	LNG.DIS_6	LNG.DIS	Female
103	LNG.DIS_7	LNG.DIS	Female
104	LNG.DIS_8	LNG.DIS	Male
105	SPL_1	SPL	Female
106	SPL_2	SPL	Male
107	SPL_3	SPL	Female
108	SPL_4	SPL	Female
109	SPL_5	SPL	Male
110	SPL_6	SPL	Male
111	SPL_7	SPL	Male
112	SPL_8	SPL	Female
113	FT.BF_1	FT.BF	Female
114	FT.BF_2	FT.BF	Male
115	FT.BF_3	FT.BF	Male
116	FT.BF_4	FT.BF	Male
117	FT.BF_5	FT.BF	Male
118	FT.BF_6	FT.BF	Female
119	FT.BF_7	FT.BF	Female
120	FT.BF_8	FT.BF	Female
121	KID_1	KID	Male
122	KID_2	KID	Male
123	KID_3	KID	Female
124	KID_4	KID	Female
125	KID_5	KID	Male
126	KID_6	KID	Female
127	KID_7	KID	Male
128	KID_8	KID	Female
129	ADE_1	ADE	Male
130	ADE_2	ADE	Female
131	ADE_3	ADE	Female
132	ADE_4	ADE	Female
133	ADE_5	ADE	Female
134	ADE_6	ADE	Male
135	ADE_7	ADE	Male
136	ADE_8	ADE	Male
137	MP.BMD_1	MP.BMD	Male
138	MP.BMD_2	MP.BMD	Male
139	MP.BMD_3	MP.BMD	Male
140	MP.BMD_4	MP.BMD	Female
141	MP.BMD_5	MP.BMD	Female
142	MP.BMD_6	MP.BMD	Male
143	MP.BMD_7	MP.BMD	Female
144	MP.BMD_8	MP.BMD	Female
145	MS.BF_1	MS.BF	Male
146	MS.BF_2	MS.BF	Male
147	MS.BF_3	MS.BF	Female
148	MS.BF_4	MS.BF	Female
149	MS.BF_5	MS.BF	Male
150	MS.BF_6	MS.BF	Male
151	MS.BF_7	MS.BF	Female
152	MS.BF_8	MS.BF	Female
153	EDMT_1	EDMT	Female
154	EDMT_2	EDMT	Female
155	EDMT_3	EDMT	Female
156	EDMT_4	EDMT	Female
157	EDMT_5	EDMT	Female
158	EDMT_6	EDMT	Female
159	EDMT_7	EDMT	Female
160	EDMT_8	EDMT	Female
161	BLD_1	BLD	Male
162	BLD_2	BLD	Male
163	BLD_3	BLD	Female
164	BLD_4	BLD	Female
165	BLD_5	BLD	Female
166	BLD_6	BLD	Male
167	BLD_7	BLD	Female
168	BLD_8	BLD	Male
169	PBMC_1	PBMC	Male
170	PBMC_2	PBMC	Male
171	PBMC_3	PBMC	Female
172	PBMC_4	PBMC	Female
173	PBMC_5	PBMC	Male
174	PBMC_6	PBMC	Female
175	PBMC_7	PBMC	Male
176	PBMC_8	PBMC	Female
177	HT_1	HT	Male
178	HT_2	HT	Male
179	HT_3	HT	Male
180	HT_4	HT	Female
181	HT_5	HT	Female
182	HT_6	HT	Female
183	HT_7	HT	Male
184	HT_8	HT	Female
185	CC_1	CC	Male
186	CC_2	CC	Male
187	CC_3	CC	Female
188	CC_4	CC	Male
189	CC_5	CC	Female
190	CC_6	CC	Female
191	CC_7	CC	Male
192	CC_8	CC	Female
193	MP.MD_1	MP.MD	Male
194	MP.MD_2	MP.MD	Male
195	MP.MD_3	MP.MD	Male
196	MP.MD_4	MP.MD	Male
197	MP.MD_5	MP.MD	Female
198	MP.MD_6	MP.MD	Female
199	MP.MD_7	MP.MD	Female
200	MP.MD_8	MP.MD	Female
201	MP.ALV_1	MP.ALV	Male
202	MP.ALV_2	MP.ALV	Female
203	MP.ALV_3	MP.ALV	Male
204	MP.ALV_4	MP.ALV	Female
205	MP.ALV_5	MP.ALV	Female
206	MP.ALV_6	MP.ALV	Male
207	MP.ALV_7	MP.ALV	Female
208	MP.ALV_8	MP.ALV	Male
209	MLN_1	MLN	Male
210	MLN_2	MLN	Male
211	MLN_3	MLN	Female
212	MLN_4	MLN	Female
213	MLN_5	MLN	Female
214	MLN_6	MLN	Female
215	MLN_7	MLN	Male
216	MLN_8	MLN	Male
217	LIV_1	LIV	Male
218	LIV_2	LIV	Male
219	LIV_3	LIV	Female
220	LIV_4	LIV	Female
221	LIV_5	LIV	Male
222	LIV_6	LIV	Female
223	LIV_7	LIV	Female
224	LIV_8	LIV	Male
