# Supplementary material for: A transcriptional landscape of 28 porcine tissues obtained by super deepSAGE sequencing
Source: BMC Genomics. 2020 Mar 14;21:229. doi: 10.1186/s12864-020-6628-7 (PMC7071599; doi:10.1186/s12864-020-6628-7)
Supplement: Supplementary file 6 — Additional file 6. [file 12864_2020_6628_MOESM6_ESM.zip]

Archive with 4 entries (4 files):
- Fig. SA.tif
- Fig. SB.tif
- Fig. SC.tif
- Fig. SD.tif
